# Supplementary material for: Age-related changes in DNA methylation in a sample of elderly Brazilians
Source: Clin Epigenetics. 2025 Feb 5;17:17. doi: 10.1186/s13148-025-01821-3 (PMC11796210; doi:10.1186/s13148-025-01821-3)
Supplement: Supplementary file 1 — Additional file1. [file 13148_2025_1821_MOESM1_ESM.xlsx]

## Sheet: Age-Associated DMPs
Age-Associated Significant (FDR < 0.05) DMPs (aDMPs)
	Name	Genome_Build	CHR	MAPINFO	logFC	AveExpr	t	P.Value	adj.P.Val	B	z.std
13	cg01236347	37	12	101854174	0.0275054	1.14463	4.63902	7.21569e-05	0.0306394	0.697012	3.96906		Probes significant (p < 0.05) after Bonferroni correction are highlighted in yellow and bolded.
38	cg23897083	37	12	34755568	-0.0506728	1.87838	-5.41685	5.978e-06	0.0107499	2.72302	-4.52717
139	cg15034345	37	2	5836111	0.0553643	-4.52631	4.55543	8.98226e-05	0.0338846	0.46504	3.91656
564	cg15383740	37	8	130738941	-0.019941	1.56016	-4.56081	5.13942e-05	0.0267708	0.264069	-4.04919
585	cg09591072	37	3	184301468	0.0342315	-4.91582	6.12467	1.73976e-07	0.0028711	5.74934	5.22519
859	cg06873316	37	11	20690682	0.0397443	-3.86584	4.36749	0.00013545	0.0400831	-0.0483039	3.81633
1077	cg04907523	37	1	213124896	0.0184269	-5.29022	4.68739	2.55362e-05	0.0202025	1.15075	4.21001
1489	cg20077343	37	11	1036307	-0.0322312	4.52516	-4.45383	6.61726e-05	0.029621	-0.0186539	-3.98964
1652	cg04557544	37	16	12996046	0.0927535	-4.88996	4.72189	6.66387e-05	0.0296625	1.18633	3.98798
1732	cg02623400	37	1	50513749	0.0248037	-1.55409	4.20325	0.000182417	0.0451337	-0.605254	3.7422
1891	cg00566635	37	11	130298267	0.066622	-4.42627	6.77999	5.03021e-07	0.0039318	7.45026	5.02516
1974	cg26785451	37	3	180349367	0.0246165	3.87026	4.39647	9.8695e-05	0.0353515	-0.155189	3.89378
2188	cg17583307	37	7	72765764	-0.0370111	2.99884	-4.84328	2.33694e-05	0.01946	1.00939	-4.23
2214	cg15360771	37	12	109983073	-0.0229516	1.79305	-4.63962	6.84504e-05	0.0299274	0.52288	-3.98161
2696	cg18653451	37	19	46917018	0.0402953	-2.01882	6.10371	1.85106e-05	0.0175973	4.55366	4.28214
2918	cg24855228	37	5	16992705	-0.032333	-1.56015	-4.34329	0.000143519	0.0410274	-0.27529	-3.80202
3058	cg02407415	37	16	857454	-0.0735833	-1.30749	-5.30392	1.24703e-05	0.0150421	2.25173	-4.3692
3075	cg21050234	37	18	10726518	0.0200732	-0.722484	5.11952	1.57623e-05	0.0162681	1.75203	4.31776
3461	cg12908187	37	16	88450261	0.0168649	-2.13784	5.10329	2.32914e-05	0.01946	2.0679	4.23075
3472	cg23455227	37	16	56703561	0.0475107	-3.02731	5.50309	1.77518e-05	0.0172995	2.96874	4.29144
3516	cg05997933	37	10	11963946	0.0197172	3.0355	4.2355	0.000180703	0.0449644	-0.564905	3.74457
3517	cg13129810	37	11	2121607	-0.0451742	3.56552	-5.87209	1.10905e-06	0.00565353	3.70817	-4.87123
3684	cg26530942	37	2	232110727	-0.018793	0.607605	-5.25525	8.23508e-06	0.0125045	2.32837	-4.45898
3718	cg24853724	37	7	28997403	0.0186991	-1.39887	5.20707	5.41265e-06	0.0103838	1.99908	4.54812
3725	cg20519328	37	15	86296274	-0.0261438	0.86885	-4.47266	0.000113759	0.0374235	0.0898012	-3.8592
3941	cg07571509	37	16	49316883	0.0347744	-4.19959	5.10397	2.13173e-05	0.0187778	1.92917	4.25063
4035	cg26830291	37	10	88392088	0.0191045	-2.46046	4.19419	0.000226081	0.0490872	-0.483381	3.68794
4087	cg19085543	37	4	5792166	-0.0237361	1.07178	-4.46622	9.11167e-05	0.0340658	0.0384709	-3.91311
4185	cg07355841	37	16	67427339	0.0482793	-2.95724	4.63348	0.000126618	0.0389319	0.594002	3.83294
4522	cg15587508	37	1	27286600	0.0367503	-5.12138	4.32334	0.000153812	0.0420956	-0.204259	3.78483
4590	cg07541744	37	16	55363277	0.0333049	-1.79407	4.66309	5.99889e-05	0.0286845	0.559561	4.01285
4614	cg03469456	37	15	42140715	-0.0200988	2.06084	-4.12886	0.000219839	0.0485156	-0.777757	-3.69505
4953	cg24112454	37	14	93896430	0.0248503	-0.020659	4.4873	7.50309e-05	0.031284	0.080671	3.95974
5134	cg16366843	37	14	102026086	0.0260657	-4.95969	4.16217	0.000131928	0.0394986	-0.477394	3.82283
5328	cg23487721	37	3	54226648	-0.0412048	2.19112	-4.72847	4.17265e-05	0.0248523	0.708687	-4.09771
5571	cg10027639	37	11	23501632	-0.0245807	1.93916	-4.35449	7.61736e-05	0.0314541	0.0459412	-3.95613
6164	cg08996269	37	6	4350785	-0.0187254	0.91706	-5.66623	4.06539e-06	0.00915804	3.21536	-4.60801
6385	cg23141934	37	19	11484752	0.025455	-2.54455	4.18117	0.000144142	0.0410394	-0.446985	3.80095
6699	cg20914464	37	18	31803674	0.0349367	-3.92585	4.84702	1.38649e-05	0.0156079	1.70521	4.34599
6714	cg25966133	37	14	23025474	0.0240452	-3.63319	4.17738	0.000191812	0.0458136	-0.514492	3.72956
6796	cg12528713	37	4	81187605	0.0517266	-3.25477	6.0519	2.40329e-05	0.0198023	5.48515	4.22369
7043	cg19295951	37	15	45421998	0.0476391	-2.83214	5.75704	2.8592e-06	0.00801984	3.6706	4.68068
7116	cg02383154	37	17	53343283	0.0285968	-5.24187	5.62262	1.1319e-06	0.00566239	4.1254	4.8672
7273	cg13272108	37	20	2634697	-0.0259498	0.0663555	-4.73645	4.37106e-05	0.0252457	0.777794	-4.08694
7291	cg26938272	37	21	38070671	0.03117	-3.1392	4.63675	5.5703e-05	0.0279817	0.494451	4.03031
7670	cg20168230	37	1	37499649	0.0413815	-2.23893	4.25107	0.000218384	0.0484019	-0.338914	3.69674
7868	cg10058464	37	4	81257211	0.0857649	-4.41601	5.4065	1.18275e-05	0.0147722	2.75735	4.38074
7940	cg02679502	37	8	104384508	-0.0200014	1.87835	-4.99253	2.35438e-05	0.019522	1.46651	-4.22832
8013	cg11485465	37	5	54518469	-0.0156947	0.780848	-5.24375	1.29703e-05	0.01519	2.10921	-4.36061
8095	cg16969368	37	17	57642752	0.0280899	-1.51017	6.52984	2.50287e-07	0.00312182	5.38778	5.15749
8124	cg13926553	37	15	51633430	-0.0247799	2.91655	-4.296	0.000136659	0.0401859	-0.413575	-3.81414
8264	cg09516959	37	7	30721478	0.0217794	-2.54783	4.04886	0.000196622	0.0464095	-0.923138	3.72332
8780	cg08211051	37	11	2871939	-0.030026	2.23355	-4.5919	6.6031e-05	0.029621	0.36671	-3.99015
9121	cg20863756	37	12	6809797	0.0153954	-2.13344	4.51104	4.24504e-05	0.0249055	0.609112	4.09372
9147	cg01168185	37	11	118498071	-0.0297854	2.43548	-4.23338	0.000160622	0.0428808	-0.488039	-3.77404
9340	cg11213574	37	22	50623692	0.0316371	-5.00487	4.02184	0.000206293	0.0473884	-0.892497	3.71118
9385	cg00874055	37	1	236306673	0.0199027	-2.54749	5.53215	8.29339e-06	0.0125045	3.14913	4.45747
9518	cg12175729	37	8	140715540	0.0566514	-4.56883	5.03134	7.59593e-06	0.0121665	2.2201	4.47627
9531	cg10826197	37	8	49468988	0.0272866	-5.31551	4.11487	0.000155841	0.0422506	-0.604395	3.78157
10000	cg27264249	37	3	2141686	0.0303852	-2.94029	4.28487	0.000152424	0.0419092	-0.120693	3.78709
10297	cg05848337	37	7	22484498	-0.0193387	0.101265	-4.61551	5.83092e-05	0.0283193	0.411882	-4.01955
10382	cg14097135	37	19	4524928	0.0349023	4.02668	4.22824	0.000128472	0.0392231	-0.612312	3.82937
10646	cg04794254	37	1	21010856	-0.0140757	1.21754	-4.39916	0.000133357	0.0397446	-0.121456	-3.82018
10783	cg00518386	37	16	10276984	0.0464014	-4.32323	4.98544	1.12224e-05	0.0144782	2.08564	4.39217
11479	cg00584530	37	21	43373897	0.0467911	-4.5416	4.68632	0.000120496	0.0382243	1.52107	3.84511
11578	cg20216323	37	8	140354572	-0.0297065	3.12605	-4.97223	1.8615e-05	0.0176079	1.45414	-4.28089
11618	cg05203217	37	20	43730072	-0.0288773	3.56068	-5.62127	1.2164e-06	0.00584498	3.155	-4.85295
12076	cg08614620	37	5	177920975	-0.0215419	2.7539	-4.14303	0.000217959	0.0483919	-0.428848	-3.69724
12138	cg04711162	37	19	30017511	0.0158027	-2.17365	4.71345	5.85447e-05	0.0283793	1.03171	4.0186
12193	cg00511247	37	16	76687501	-0.0247767	-2.78907	-4.16457	0.000205404	0.0473221	-0.68796	-3.71228
12600	cg12744758	37	13	113568090	-0.0295278	3.28985	-4.11469	0.000232001	0.0496941	-0.837574	-3.68135
12634	cg10223225	37	4	22517932	0.0712692	-4.08405	4.31671	0.000175388	0.0445684	-0.00612695	3.75206
12660	cg04011266	37	9	22040986	-0.0178918	0.334272	-4.5733	6.36299e-05	0.0294408	0.312391	-3.99893
12815	cg05634149	37	21	34395317	0.0261564	-2.65124	4.17405	0.000186461	0.0454819	-0.505709	3.73669
13106	cg18944010	37	1	119522855	0.0138146	-1.39023	4.70787	5.86156e-05	0.0283793	1.01744	4.01832
13205	cg06415712	37	11	15848940	-0.0471317	3.72521	-4.224	0.000215428	0.0482392	-0.565601	-3.7002
13671	cg04023740	37	2	206547144	0.0377521	-5.49402	5.67624	4.50347e-06	0.00939525	3.62647	4.58668
13712	cg20671059	37	20	57875735	0.0222321	-1.68112	5.44239	1.16549e-05	0.0146619	2.85586	4.38395
13800	cg18885210	37	2	121516533	-0.0204106	1.02728	-4.2012	0.000199372	0.0466135	-0.667105	-3.71981
13883	cg02076785	37	2	98963582	0.0352882	-3.19174	4.49945	4.68367e-05	0.0259012	0.454758	4.07088
13920	cg25017480	37	14	74100788	0.0502788	-4.02223	4.57975	8.00244e-05	0.0322867	0.462491	3.94433
13946	cg04199615	37	5	10150331	0.0294968	3.10317	5.22653	8.04688e-06	0.0123884	2.30706	4.46393
13973	cg27127099	37	5	150158597	0.0230488	-5.50515	4.32874	0.00016433	0.043219	-0.0241364	3.76835
14203	cg12660913	37	2	30064496	-0.0127554	-0.641526	-4.34033	0.000123653	0.0386402	-0.295823	-3.83877
14217	cg06385407	37	10	93140748	-0.0436706	1.65302	-5.07369	1.55614e-05	0.016146	1.61873	-4.32059
14478	cg03362164	37	19	54098344	-0.0127317	0.812234	-4.27513	0.000157034	0.0423645	-0.471479	-3.77967
14514	cg22888418	37	4	155664223	0.0232331	-2.75978	4.40859	0.000108576	0.0366016	-0.127076	3.87058
14943	cg13481132	37	9	138606811	0.0369841	-3.50796	4.47058	0.000135892	0.0401158	0.377927	3.81553
15001	cg17292583	37	3	184287196	0.0370444	-4.61622	5.15663	4.91862e-06	0.00970855	2.61721	4.56823
15099	cg25688113	37	4	5052526	0.0378582	-4.14613	4.29179	0.000177205	0.0448157	-0.236963	3.74947
15160	cg23900422	37	17	77679767	-0.0260594	1.9385	-4.32871	0.000125763	0.0388811	-0.32657	-3.83461
15314	cg21186235	37	9	127218781	-0.0231446	1.86329	-4.53511	7.1601e-05	0.0306236	0.229547	-3.9709
15326	cg07458308	37	5	134827512	0.0260838	-4.8344	4.97019	3.7148e-05	0.0236709	1.7661	4.12454
15736	cg14782256	37	4	110911427	-0.0207513	-0.910541	-4.8086	4.88917e-05	0.0263193	0.961405	-4.06086
15977	cg04882273	37	16	62070365	0.0256927	-3.298	4.41112	6.45505e-05	0.029621	-0.118222	3.99553
16129	cg14035550	37	2	10861421	0.060711	-3.12094	5.4551	6.78753e-06	0.011434	2.95882	4.50024
16267	cg15777335	37	10	13736109	-0.024446	5.47297	-4.466	8.44278e-05	0.0331952	0.0303042	-3.93147
16488	cg00901765	37	4	168155510	0.0184982	-2.59095	4.33632	0.000170929	0.0440238	-0.119918	3.75851
16624	cg01102471	37	2	58584770	-0.0224322	2.90401	-4.46131	7.63915e-05	0.0314886	0.00831478	-3.95545
16791	cg04328477	37	16	68270258	0.0282624	-2.08234	4.01519	0.000222169	0.0486885	-1.16982	3.69238
16959	cg00294196	37	15	93572609	-0.0214861	2.62543	-4.30895	9.50086e-05	0.0347934	-0.398259	-3.903
17375	cg10708221	37	2	20647373	0.0681612	-4.84478	4.52405	4.08232e-05	0.0246609	0.625569	4.10277
17415	cg14424049	37	1	70033519	0.0278327	-3.70079	4.71514	7.43128e-05	0.0310994	0.795619	3.96204
17620	cg02577108	37	17	59478194	0.0262625	-2.81625	4.51531	8.69144e-05	0.0335186	0.488288	3.92449
17926	cg07373191	37	9	136506883	-0.0352639	2.93949	-4.55268	0.00016019	0.0428516	0.313216	-3.77472
18127	cg02241020	37	12	16501534	-0.0206948	1.5483	-4.75548	2.33457e-05	0.01946	0.789399	-4.23023
18190	cg22889573	37	3	134369939	0.0810501	-3.65349	5.60276	6.62556e-06	0.011289	3.65679	4.50538
18201	cg01458443	37	4	76317967	-0.0183764	3.56752	-4.57254	3.55088e-05	0.0231035	0.765098	-4.13491
18367	cg01991397	37	18	5197333	0.0526243	-4.2477	4.32046	0.000180398	0.0449644	-0.195814	3.74499
18380	cg16024950	37	7	100254149	0.0254146	-1.67684	5.01367	7.91345e-06	0.0122727	1.76687	4.46751
18738	cg01303723	37	10	134600680	0.0418359	-5.20534	4.65883	6.64236e-05	0.0296239	0.722715	3.98875
18805	cg08436280	37	1	18995461	-0.0268001	1.4149	-4.12188	0.000229725	0.0494212	-0.813955	-3.68386
18925	cg10356908	37	20	55205797	0.0414188	-2.79194	4.48604	0.000102049	0.035717	0.217735	3.88567
19408	cg27175143	37	13	113280259	-0.0163671	2.01414	-4.00323	0.000222356	0.0487114	-1.18847	-3.69216
19495	cg07234569	37	5	17216679	0.0365572	-4.5794	4.31477	0.000150908	0.041792	-0.100549	3.78957
19532	cg20624980	37	19	50432627	0.0274453	-2.07622	4.16291	0.000206161	0.0473884	-0.72062	3.71134
19859	cg23802117	37	1	26625392	0.0296116	4.62249	4.08017	0.000177959	0.0448269	-0.546098	3.74841
19870	cg18534079	37	1	1297807	0.0288106	3.44698	4.26308	0.00011659	0.0376894	-0.520613	3.85319
20067	cg13525837	37	8	110986371	0.0554923	-4.47825	4.40789	0.000152424	0.0419092	0.152548	3.78709
20416	cg12100463	37	14	105259826	-0.0257876	3.28322	-4.42683	9.33179e-05	0.0345148	0.0118083	-3.90734
20857	cg10343447	37	16	68544200	0.0312919	-3.84808	4.31223	0.000139036	0.04045	-0.384966	3.80988
21091	cg05590101	37	5	137417922	-0.0213767	1.94111	-4.28624	0.000147073	0.0413717	-0.365065	-3.79596
21461	cg03958038	37	10	77164227	0.0225509	-1.72511	4.86441	3.52985e-05	0.0230823	1.24497	4.13628
21624	cg11014373	37	2	105479054	0.0153343	-4.541	4.06985	0.000187618	0.0454868	-0.777491	3.73513
21891	cg15078313	37	17	48440122	-0.0270111	1.00724	-4.11822	0.000227645	0.0492771	-0.74402	-3.68618
21954	cg12630953	37	21	38071688	0.0564944	-3.82636	4.944	1.1391e-05	0.0145382	1.94022	4.38893
22143	cg10318039	37	7	84671308	-0.0248024	3.66312	-4.38664	8.79708e-05	0.0336349	-0.193243	-3.92158
22216	cg09457131	37	5	14108369	-0.0225061	1.32163	-4.83124	2.66327e-05	0.0203832	0.980747	-4.2005
22313	cg26321644	37	20	44540062	0.0274337	-3.82134	4.21958	0.000110147	0.0369382	-0.311735	3.86708
22502	cg22305258	37	17	4643367	-0.0448401	-3.04023	-4.35537	9.65911e-05	0.0349967	-0.274281	-3.899
22603	cg27406678	37	4	85417612	0.0194402	-2.80375	4.17217	0.000147724	0.0414752	-0.474527	3.79486
22635	cg19758448	37	17	37828296	-0.0284443	0.414353	-4.74631	3.67964e-05	0.0235561	0.761335	-4.12673
22655	cg07923233	37	1	76080727	0.0210945	-5.0861	4.46097	5.00473e-05	0.0265975	0.427825	4.05541
22928	cg08617701	37	4	189361224	-0.0238869	1.05481	-5.1866	1.25018e-05	0.0150491	1.92464	-4.36865
22977	cg09228402	37	1	3824319	-0.026405	2.77124	-4.09934	0.000167996	0.0436599	-0.943231	-3.76284
23059	cg15605448	37	19	35634229	0.0254215	-3.87311	4.41451	0.000162467	0.0431635	0.203051	3.7712
23131	cg14437112	37	1	153325109	-0.0135392	-3.28645	-4.21765	0.000110385	0.0369777	-0.321989	-3.86655
23227	cg01651285	37	14	106775350	-0.0169389	1.05178	-4.75166	4.34063e-05	0.0251692	0.778934	-4.08856
23327	cg19537111	37	1	8198107	-0.0248565	1.09073	-5.94436	2.12492e-06	0.00724238	3.90662	-4.74117
23694	cg26282526	37	9	31304163	-0.0278116	0.0530999	-4.86899	3.81099e-05	0.0239969	1.11215	-4.11865
23947	cg06749269	37	1	9065505	-0.0170684	-1.55995	-4.2831	0.00018195	0.0450632	-0.413934	-3.74284
23976	cg04394939	37	19	1212172	0.0245593	1.79903	4.19504	0.000122186	0.038407	-0.677542	3.8417
23991	cg05151154	37	16	51184786	0.0395108	-4.33469	5.42332	1.20352e-05	0.0148842	2.83959	4.37695
23997	cg01908133	37	3	128201018	-0.0170859	0.954006	-4.45671	8.89376e-05	0.033768	0.046769	-3.91894
24053	cg24106636	37	1	116381475	0.0698762	-5.12373	4.6594	0.000106979	0.0364196	1.11061	3.87419
24083	cg25330422	37	17	40467382	0.0275335	1.94539	5.67949	8.42168e-07	0.00494184	3.45472	4.92533
24400	cg04309615	37	5	159520278	0.0128006	2.23057	4.94599	1.04433e-05	0.0141432	1.3809	4.40779
24478	cg02399524	37	11	63258509	0.0315487	-4.17934	4.27311	0.000205444	0.0473221	-0.247735	3.71223
25187	cg26616283	37	7	11871535	0.0695186	-4.54598	4.65083	6.92493e-05	0.0300711	0.860981	3.97885
25266	cg04784653	37	14	101660281	-0.0234251	1.04942	-5.44452	4.94803e-06	0.00973383	2.69635	-4.56698
25922	cg03278146	37	18	5197327	0.0490439	-4.73242	4.23211	0.000216486	0.0482808	-0.441026	3.69896
26043	cg00804916	37	1	228700235	-0.0221813	2.61509	-5.36885	4.59693e-06	0.00952245	2.39533	-4.58239
26092	cg19540466	37	17	1650596	-0.0190909	3.05722	-4.25683	0.000131992	0.0394986	-0.530824	-3.82271
26570	cg01538305	37	14	100658948	-0.0143974	-0.688673	-4.38301	0.000111967	0.0371889	-0.170559	-3.86308
26615	cg01552966	37	2	25528330	0.0197414	1.85679	4.36196	0.000187543	0.0454868	0.183844	3.73523
26650	cg04567586	37	11	134908014	-0.0341785	1.8873	-5.89187	1.49635e-06	0.00644601	3.86057	-4.81172
26658	cg13842556	37	10	88023243	-0.0444129	1.44511	-5.15037	1.24273e-05	0.0150421	1.82509	-4.36995
26794	cg13080602	37	11	79151807	0.0453333	-2.87606	5.79015	4.38553e-06	0.00933586	3.64871	4.59222
26910	cg19529754	37	19	39135575	0.0119558	2.17204	4.09715	0.000183759	0.0453579	-0.700415	3.74036
27055	cg05975881	37	16	3148982	0.0382742	1.08529	4.29909	0.000203468	0.0470844	0.0819705	3.71467
27828	cg04468817	37	16	2903392	0.0282392	1.74023	5.6591	4.81456e-06	0.00960012	3.17327	4.57271
28092	cg20093457	37	14	100198227	-0.0413965	3.33763	-5.24099	6.4308e-06	0.0111867	2.70585	-4.51171
28141	cg10203631	37	6	43210511	0.018312	1.76559	4.2852	9.52221e-05	0.0347959	-0.452166	3.90245
28171	cg24338748	37	17	34947916	-0.0163499	-0.838105	-5.28122	1.24533e-05	0.0150421	2.18781	-4.3695
28235	cg22427256	37	15	54269208	-0.0228883	-0.542936	-5.63717	3.4889e-06	0.0085254	3.09715	-4.63972
28940	cg21039708	37	14	57278729	0.0411977	-3.12841	4.07919	0.000175204	0.0445684	-0.740511	3.75232
29041	cg00035937	37	7	91874085	-0.0204803	1.91364	-4.06983	0.000196692	0.0464095	-1.0287	-3.72323
29154	cg06744117	37	16	85496711	0.020039	-2.91117	4.0068	0.00021621	0.0482808	-1.14205	3.69928
29431	cg09526685	37	4	187126073	-0.0604755	3.05727	-4.25712	0.000209821	0.0478631	-0.470986	-3.70689
29952	cg06086634	37	17	48585465	0.0478137	-1.83031	5.15585	1.64682e-05	0.0166164	1.85675	4.30807
30081	cg12132894	37	1	9189111	0.0471398	-5.16909	4.89872	0.000218062	0.0483919	1.94916	3.69712
30200	cg12516059	37	12	63545288	0.0498961	-4.01384	5.40545	9.44116e-06	0.0134227	2.96612	4.42959
30258	cg07671342	37	18	19971719	-0.0288021	1.25845	-5.38768	8.2562e-06	0.0125045	2.47072	-4.45843
30325	cg11820913	37	14	101021865	-0.038472	2.07971	-4.84745	2.14362e-05	0.0187778	1.61171	-4.24938
30411	cg18587806	37	4	41362843	0.0692513	-5.02098	5.36304	1.3401e-05	0.0154628	2.88951	4.35345
30617	cg13257129	37	3	127109560	-0.0456901	2.29986	-4.5514	6.83093e-05	0.0299274	0.298872	-3.9821
30699	cg05139080	37	5	79513269	0.051124	1.84208	5.56042	4.76724e-06	0.00956277	2.90246	4.57478
30743	cg16265130	37	22	43550246	0.0270786	1.91565	4.60033	5.1557e-05	0.0267708	0.373607	4.04845
30809	cg23296010	37	19	37997817	0.022428	-3.73533	4.3512	8.51767e-05	0.0332664	-0.287815	3.92935
30840	cg20744304	37	19	12146615	0.0215364	-5.37446	4.61792	3.00079e-05	0.0215689	0.639621	4.17341
31124	cg14532755	37	4	1762460	-0.0239133	1.28179	-5.20333	1.06979e-05	0.0142797	1.96572	-4.40256
31207	cg19419291	37	5	95295965	-0.0201795	1.0866	-5.07741	2.26065e-05	0.0192345	1.65947	-4.23746
31208	cg10640845	37	19	1775211	0.0252816	-1.42884	4.68941	2.99355e-05	0.0215689	0.607831	4.17396
31250	cg01405582	37	6	29692365	-0.0312918	1.97162	-6.88539	1.30623e-07	0.00255096	6.29899	-5.27797
31302	cg25947544	37	3	62861145	0.0614291	-4.9897	5.68015	0.000113632	0.0374232	3.40661	3.85947
31325	cg05404701	37	12	80084977	0.0465635	-5.65361	4.37135	0.000139761	0.0404957	-0.092093	3.80859
31349	cg21824343	37	17	1633714	0.046594	3.7007	5.0131	2.17034e-05	0.0187991	1.48441	4.24661
31377	cg05063395	37	8	18870993	0.0895156	-4.89656	4.52036	0.000103159	0.0357357	0.329604	3.88304
31423	cg16313158	37	1	48231476	-0.017814	1.80249	-4.3802	0.000115161	0.0374874	0.0779137	-3.8562
31647	cg10151367	37	11	2847642	0.0142856	-1.9025	4.50576	4.48914e-05	0.0255026	0.165121	4.08075
31723	cg21878275	37	3	64673501	0.0617781	-3.68708	4.66155	6.17535e-05	0.0289173	0.686355	4.00601
31839	cg13234188	37	8	144679717	0.0324127	-4.33127	5.33512	7.61883e-06	0.01217	2.42945	4.47562
31978	cg11022432	37	3	125899878	0.0655656	-3.62861	6.99478	4.34954e-05	0.0251711	8.5286	4.08808
32012	cg25088874	37	4	95678817	0.0423834	-4.7296	6.03689	2.48694e-07	0.00312182	5.46328	5.15868
32238	cg02853506	37	22	31286644	-0.0315365	2.07692	-4.34824	0.000202076	0.0469468	-0.220259	-3.71641
32273	cg13805986	37	3	183538016	-0.0237996	2.73753	-4.27595	0.000156986	0.0423645	-0.30666	-3.77975
32365	cg25488669	37	20	9819717	0.0552718	-3.88148	4.84642	4.45405e-05	0.025499	1.62392	4.08257
32501	cg03623111	37	16	67430099	-0.0318529	3.59216	-4.24288	0.000143588	0.0410274	-0.241662	-3.80191
32787	cg20277905	37	20	61809716	0.0242474	-1.95191	5.17864	6.12972e-06	0.0108891	1.91825	4.52186
32885	cg15619071	37	14	37642333	-0.0286718	1.81043	-4.19059	0.000198145	0.046551	-0.643003	-3.72137
32918	cg04475027	37	12	128752040	0.0498081	-2.70564	4.2678	0.000198829	0.0466051	-0.338812	3.7205
33008	cg09100013	37	4	96469634	0.0374997	-4.73472	4.64316	5.24335e-05	0.0270343	0.869158	4.04451
33054	cg01200640	37	8	687384	0.0801496	-4.19785	5.65228	5.50628e-06	0.010407	3.33787	4.54451
33308	cg18041815	37	12	123882945	0.0266774	3.76705	4.58562	5.99843e-05	0.0286845	0.395611	4.01287
33391	cg02214305	37	7	158044654	-0.0275408	1.89374	-5.15563	9.38434e-06	0.0133853	1.83254	-4.43089
33403	cg25608626	37	11	117362843	-0.0131539	0.913864	-4.66782	5.7613e-05	0.0281688	0.58435	-4.02238
33468	cg16667209	37	1	14988798	0.0251826	2.68064	4.25849	0.000141354	0.0407621	-0.52052	3.80579
33533	cg20289949	37	2	43019614	0.0299012	-3.08109	5.35702	1.03882e-05	0.0141432	2.70924	4.40893
34018	cg26313173	37	2	106681338	-0.0166451	0.968144	-4.44659	7.70046e-05	0.0316123	-0.0332448	-3.95354
34154	cg27147174	37	7	100797783	0.0394613	-1.69573	4.99864	1.85209e-05	0.0175973	1.42535	4.28201
34306	cg01778935	37	7	93997824	-0.0203309	1.3319	-4.83583	4.00429e-05	0.0244904	1.02365	-4.10723
34514	cg04130185	37	10	102988251	0.0250223	-2.88145	4.74138	2.67446e-05	0.0204413	0.742331	4.19955
34537	cg13955347	37	12	9106586	0.0175916	2.20179	4.20709	0.00017431	0.0444981	-0.555379	3.7536
34569	cg07211140	37	11	32455025	0.0328795	-2.65425	6.13005	7.58521e-07	0.00494184	4.3695	4.94575
34784	cg01577707	37	11	122057720	-0.023219	0.745822	-4.50002	8.10737e-05	0.0324643	0.127145	-3.9412
35279	cg24848035	37	8	101118525	0.0288001	-1.98302	4.4772	0.000105245	0.0359961	0.217966	3.87817
35868	cg08894980	37	12	111768251	-0.0186069	0.940706	-5.81575	2.63633e-06	0.0078274	3.56705	-4.69729
35891	cg03691418	37	17	80962847	0.0140821	3.07172	4.13816	0.000186424	0.0454819	-0.382558	3.73674
35924	cg00309582	37	20	55841925	0.0407061	-4.66098	4.02783	0.000208661	0.0476708	-0.896864	3.70829
35969	cg20817483	37	6	5851644	0.0410788	-4.94146	4.21631	0.000212001	0.047911	-0.510204	3.70427
36023	cg16955889	37	3	181445647	0.0348358	-3.79084	4.27052	0.000187327	0.0454868	-0.309545	3.73552
36327	cg18524420	37	15	76016276	-0.0249825	0.495575	-4.74881	2.14689e-05	0.0187778	0.795887	-4.24904
36600	cg05574195	37	3	193968161	-0.0242439	1.21601	-6.18961	4.03628e-07	0.00370961	4.53255	-5.06724
36938	cg02305242	37	14	85996202	0.0391997	-3.23372	4.51985	9.74887e-05	0.0351481	0.376771	3.89676
37025	cg02912007	37	16	10671982	-0.0200737	3.46455	-4.16088	0.000217553	0.0483823	-0.728479	-3.69771
37064	cg11364290	37	7	127847603	-0.0208954	2.46785	-4.33514	0.000119574	0.0381532	-0.223253	-3.847
37215	cg00913383	37	7	134135922	-0.02731	4.18821	-5.6742	2.34207e-06	0.00754389	3.42494	-4.72142
37848	cg24436446	37	13	96705594	0.105869	-4.41772	4.92997	3.10938e-05	0.0218898	1.46281	4.1653
37977	cg12488433	37	20	50929118	-0.0173986	1.79225	-4.10524	0.00018524	0.0454819	-0.934526	-3.73834
38457	cg10921890	37	5	138282629	-0.0296331	2.89111	-4.19057	0.000187339	0.0454868	-0.626337	-3.7355
38793	cg11203041	37	12	16500185	-0.0291205	2.12656	-4.17487	0.000177795	0.0448269	-0.738181	-3.74864
39081	cg09439489	37	4	2289532	-0.0263999	3.38556	-4.27159	0.00015092	0.041792	-0.435564	-3.78955
39202	cg13393978	37	7	79081670	0.0665899	-4.22156	4.54554	9.55149e-05	0.0348066	0.39246	3.90171
39212	cg08106764	37	15	61266830	-0.0205686	2.42494	-4.65046	3.67002e-05	0.0235561	0.50043	-4.12733
39248	cg11427510	37	3	64673495	0.0412499	-5.01961	4.86816	3.69169e-05	0.0236006	1.25718	4.12597
39318	cg19435944	37	1	86046805	0.0711943	-4.36241	5.01471	2.66069e-05	0.0203832	1.7675	4.20072
39363	cg12799781	37	17	12569110	0.0497712	-4.28906	4.52909	0.000102525	0.035717	0.464753	3.88454
39970	cg01749249	37	6	43252541	-0.0293682	0.791562	-4.43683	9.93797e-05	0.0353515	0.0236393	-3.8921
40632	cg17145806	37	1	6295537	0.0226313	-3.4194	5.27115	1.74367e-05	0.0171509	2.84102	4.29541
40652	cg02281334	37	7	29233875	0.0374298	-3.80664	5.01919	7.90179e-06	0.0122727	2.18138	4.46783
41027	cg21080263	37	9	1050493	0.024617	-4.95874	4.7536	1.96105e-05	0.0178791	1.33142	4.26928
41174	cg11454957	37	2	193004694	-0.0152963	0.217033	-4.94408	2.50804e-05	0.020103	1.28972	-4.21408
41292	cg03603214	37	1	49242757	0.0588888	-4.88829	5.17114	1.83721e-05	0.0175127	2.04709	4.28381
41532	cg02305850	37	11	126152462	0.0387374	-2.81328	4.48581	0.00012473	0.038687	0.492264	3.83664
41569	cg01534253	37	7	28447591	-0.0295858	2.50434	-5.70737	2.29076e-06	0.00754389	3.30974	-4.72592
41781	cg17095737	37	15	70654556	-0.0236088	4.50996	-4.38634	0.000124784	0.038687	-0.170087	-3.83653
41993	cg06780726	37	13	111978350	-0.031661	2.06921	-4.23181	0.000120759	0.038251	-0.602632	-3.84458
41998	cg14432712	37	2	68246133	-0.0267857	2.5891	-4.35294	0.000180615	0.0449644	-0.0956745	-3.74469
42071	cg07690181	37	5	83679643	0.0480838	-3.3072	4.21206	0.00022147	0.0486001	-0.500158	3.69318
42246	cg12437239	37	3	167814123	0.0170229	-2.92107	4.5586	3.76571e-05	0.0239173	0.745089	4.1214
42834	cg04320150	37	4	181463687	-0.0296433	0.698686	-6.07722	1.45143e-06	0.00642846	4.25471	-4.81781
43091	cg09366312	37	18	5891001	0.0568099	-2.69429	5.07876	1.90971e-05	0.0177985	1.81596	4.27519
43115	cg13777844	37	19	1754195	0.0612413	-3.37495	4.38509	0.000129946	0.0393174	-0.0864535	3.82656
43216	cg14704921	37	4	53728654	0.0441384	-3.37454	6.11866	1.91319e-07	0.00287581	5.52998	5.20758
43386	cg14548259	37	12	116946214	-0.0369266	-2.77396	-4.89733	2.61622e-05	0.0203494	1.18165	-4.20453
43666	cg24186915	37	10	134838134	-0.0614207	2.43712	-5.35949	8.72358e-06	0.012801	2.38186	-4.44661
43975	cg23054654	37	6	53057849	0.0335118	2.9933	4.6484	4.99583e-05	0.0265975	0.67016	4.05582
43978	cg07850515	37	20	61869501	-0.026822	0.980173	-5.47114	2.11806e-06	0.00724238	2.74142	-4.74182
44455	cg17283453	37	19	9473880	0.0252019	-2.36375	5.52263	2.18113e-06	0.00739101	2.82236	4.73587
44623	cg05093711	37	16	10674008	0.0311212	-3.28928	4.95364	3.51177e-05	0.0230796	1.64647	4.13746
44772	cg08510096	37	15	91202958	0.0170076	1.50636	4.07972	0.000187263	0.0454868	-1.00225	3.73561
44944	cg10180141	37	1	14041267	-0.0166409	0.049117	-4.47258	8.35934e-05	0.0330624	0.0472945	-3.93386
45031	cg20302572	37	2	1817891	0.0274901	3.41203	4.97213	2.69302e-05	0.0204717	1.39233	4.19798
45519	cg21704160	37	5	122425166	0.0402376	-5.19942	4.55309	8.91967e-05	0.0337732	0.414612	3.91824
45864	cg21851351	37	13	28368087	0.0412509	-3.00473	4.29485	0.000152144	0.0419092	-0.414983	3.78754
46309	cg25932239	37	12	123942903	0.0245884	-4.57181	4.55134	5.79734e-05	0.0282508	0.527	4.02091
46334	cg10814856	37	2	75426800	0.0311421	-5.1201	4.44127	0.000119987	0.038166	0.13597	3.84615
46468	cg13699650	37	9	126102244	-0.026425	2.53353	-4.3289	0.000166774	0.0436268	-0.294748	-3.76466
46778	cg07711600	37	7	128850188	-0.0191053	1.28401	-4.64852	5.67327e-05	0.0281136	0.7239	-4.026
46841	cg09177194	37	11	62436681	0.0299676	2.98188	4.47085	9.31454e-05	0.0345148	0.0737996	3.90779
47236	cg03763300	37	8	69246056	-0.0341992	1.7621	-5.8973	1.08499e-06	0.00557938	3.77195	-4.87556
47262	cg08237027	37	21	34673704	0.0119729	-1.5223	4.05323	0.000212602	0.0479543	-1.07174	3.70355
47376	cg05573767	37	6	167171394	0.0465547	0.988007	4.41562	9.22371e-05	0.0343297	-0.106469	3.91015
47765	cg07205374	37	2	180129612	0.0505905	-4.94607	5.30572	0.000143962	0.041028	2.42844	3.80126
47793	cg08991437	37	3	14963073	-0.0174196	1.39957	-4.16762	0.000203361	0.0470844	-0.718862	-3.7148
47955	cg17905865	37	12	110136024	-0.0132688	1.03747	-4.11355	0.000221302	0.0486001	-0.89091	-3.69337
48000	cg06565605	37	22	49485048	-0.0168947	0.963509	-4.54931	6.91905e-05	0.0300678	0.758531	-3.97905
48466	cg16556145	37	13	96205184	0.0270058	-5.46427	4.98946	2.87378e-05	0.0211477	1.61879	4.18324
48748	cg09867268	37	5	956521	-0.0241957	5.15212	-4.61265	9.96208e-05	0.0353515	0.859751	-3.89151
48766	cg03669698	37	22	29707524	-0.0297483	2.02321	-4.58529	5.72597e-05	0.0281612	0.336374	-4.02383
48811	cg08532042	37	10	72833985	-0.0272232	3.24012	-4.61599	3.40733e-05	0.0228056	0.427786	-4.14438
48821	cg19257089	37	19	34264089	-0.025259	3.10066	-4.74394	5.74121e-05	0.0281612	0.791631	-4.0232
48855	cg17883142	37	12	122826012	0.0493085	4.23058	4.23258	0.000181066	0.0449963	-0.594357	3.74407
48871	cg07686635	37	19	53696642	0.0639736	-4.39097	6.29002	1.00594e-06	0.0053566	5.08254	4.89047
49042	cg02785187	37	14	23834477	0.0608125	-4.26819	5.08407	2.49135e-05	0.0200894	2.02678	4.21558
49254	cg22996912	37	8	23261117	0.0282959	-3.14938	4.91767	2.53983e-05	0.0201721	1.83092	4.21123
49783	cg23940587	37	19	12924293	0.0180138	3.07818	4.33217	8.19502e-05	0.0326369	-0.0164639	3.93862
50043	cg18704869	37	14	104561390	-0.0366068	3.06586	-4.59409	5.37572e-05	0.0273797	0.565225	-4.03866
50164	cg09203919	37	22	47789167	-0.0435534	3.37506	-4.35949	9.65914e-05	0.0349967	-0.263541	-3.899
51038	cg05671350	37	11	74022348	0.0209519	-1.10401	4.45725	0.000130796	0.0393786	0.202345	3.82495
51040	cg04198091	37	5	139283351	0.0306229	-2.15755	5.3068	0.000142415	0.0409364	3.1522	3.80394
51156	cg14554438	37	7	2618080	0.0207732	3.90821	4.22895	0.000106578	0.0363461	-0.54343	3.87511
51248	cg14678707	37	8	21626686	-0.023686	2.6213	-5.48978	6.51249e-06	0.0112288	2.74772	-4.50903
51252	cg10143426	37	1	3568154	0.0603743	-4.43316	6.53272	6.54852e-07	0.00466013	6.25074	4.9743
51262	cg18229521	37	14	92790285	0.0540921	-3.97033	4.10604	0.000159415	0.0427901	-0.905319	3.77593
51438	cg00594191	37	10	11755103	-0.022111	1.61282	-4.10388	0.000189182	0.0456019	-0.936859	-3.73304
51603	cg13385220	37	1	202250453	-0.0163868	0.846118	-4.31901	0.000172304	0.0441863	-0.313939	-3.7565
51628	cg03409300	37	8	143096581	-0.0125014	-0.349749	-4.66182	5.42895e-05	0.0275074	0.551772	-4.03635
51755	cg01449504	37	11	60637361	-0.0332184	3.13949	-4.17192	0.000189787	0.0456467	-0.633458	-3.73224
51787	cg13281139	37	4	20255061	0.0404672	-2.75805	5.17205	4.10967e-05	0.0247098	1.9392	4.10123
51916	cg18567079	37	2	47039888	-0.0209706	0.780028	-5.55701	4.73381e-06	0.00956277	2.90226	-4.57625
52200	cg00131244	37	8	143227870	-0.0312369	3.206	-4.20636	0.00018901	0.0455792	-0.663871	-3.73327
52720	cg11742305	37	6	168232436	-0.0205606	0.471562	-5.15991	1.50306e-05	0.0159646	1.88411	-4.32824
52960	cg05656934	37	1	57110870	0.080766	-3.74842	4.83388	3.98381e-05	0.0244904	1.15304	4.10842
53358	cg13515074	37	21	20896207	-0.0190437	2.35604	-4.13738	0.000154843	0.0421668	-0.582129	-3.78317
53991	cg00585558	37	10	92631152	0.0271436	-2.97521	4.81673	1.71425e-05	0.017025	1.53424	4.29919
54240	cg14187293	37	3	150863573	-0.0418482	2.16922	-6.05406	1.25675e-06	0.0058748	4.18296	-4.84647
54477	cg01757544	37	7	105320800	-0.0159358	0.774768	-4.63001	5.35834e-05	0.0273625	0.516514	-4.03942
54594	cg13893866	37	1	1462754	-0.0442128	3.49618	-5.29447	7.65984e-06	0.0122022	2.25312	-4.47448
54939	cg00026375	37	6	30227813	0.0337749	-4.85083	4.0173	0.000228684	0.0493598	-0.937795	3.68502
55073	cg05467090	37	4	97329229	-0.0225917	1.80615	-4.8004	4.0961e-05	0.0246609	0.922993	-4.10199
55101	cg10536898	37	5	50673227	0.0168952	-0.183539	5.50383	4.84245e-06	0.00961412	2.75089	4.5715
55342	cg09826217	37	20	60089107	-0.0223749	0.859528	-4.74263	3.23169e-05	0.022341	0.745121	-4.15649
56135	cg02586212	37	1	192544902	0.0325807	0.396825	4.95202	1.29816e-05	0.01519	1.30959	4.36041
56189	cg01278387	37	20	58152281	0.0526793	-4.9306	6.5441	3.90303e-08	0.00177116	7.12307	5.49518
56248	cg02764336	37	2	217052376	0.0119001	3.90215	4.07117	0.000176326	0.0447285	-0.776327	3.75072
56331	cg16642284	37	10	129535378	0.0591873	-3.75677	4.37093	0.000141228	0.0407621	-0.0709946	3.80601
56443	cg09494379	37	2	232258012	-0.0152976	1.475	-4.16155	0.000230338	0.0494618	-0.74649	-3.68318
56673	cg24214883	37	22	24981791	-0.0164016	2.88637	-4.0865	0.000180345	0.0449644	-0.982966	-3.74507
56776	cg21565994	37	4	54722397	-0.0220506	2.96216	-4.4397	5.62645e-05	0.0280541	-0.0224778	-4.02795
56852	cg18876270	37	14	105557746	-0.0489202	3.16146	-6.40789	3.20006e-07	0.00324008	5.22025	-5.11127
57029	cg10383568	37	11	6589761	-0.0189977	1.4632	-4.4743	9.10769e-05	0.0340658	0.0500519	-3.91321
57112	cg09090090	37	8	58500365	-0.013524	0.205113	-4.23108	0.000153318	0.0419997	-0.589686	-3.78563
57133	cg01641136	37	3	50645242	-0.0215415	2.71889	-4.28309	8.93684e-05	0.0337784	-0.116652	-3.91778
57578	cg24026914	37	11	70963720	0.0483396	-5.17437	5.06735	2.10153e-05	0.0186824	1.79779	4.25382
57608	cg06956948	37	17	5489725	-0.0260266	0.755351	-4.86146	3.203e-05	0.0222167	1.07378	-4.15853
57789	cg12306156	37	3	24536327	0.0505661	-4.71851	5.81101	3.58547e-06	0.00868557	4.12897	4.63407
57808	cg09949775	37	19	18902107	0.0374896	-1.49882	5.17493	1.8852e-05	0.017642	2.06066	4.27807
57822	cg01157046	37	2	223419421	0.0289879	0.980251	4.32151	0.000138584	0.0403787	-0.331371	3.81068
57937	cg14281922	37	10	88428228	-0.0271088	4.28329	-4.67338	5.62996e-05	0.0280541	0.631743	-4.02781
58068	cg16142306	37	4	41258935	0.0606658	-3.99933	4.34807	0.000151418	0.0418903	-0.131146	3.78873
58225	cg24252262	37	5	23014515	-0.0206163	2.86583	-4.36434	6.86464e-05	0.0299423	-0.142318	-3.98093
58312	cg18846139	37	12	99288802	0.0810301	-4.18735	4.62468	8.04851e-05	0.0323391	0.675326	3.94295
58353	cg24733309	37	19	2298987	0.0253306	2.50795	4.46483	6.61699e-05	0.029621	0.0104157	3.98965
58682	cg12634236	37	2	162280498	0.016754	-2.05774	4.34123	0.0001272	0.0389799	-0.128964	3.83182
58683	cg24753760	37	6	101846767	0.0154323	-1.48264	4.5301	6.53753e-05	0.029621	0.189402	3.99252
58756	cg04094275	37	15	75639874	0.0344628	-5.10829	4.46543	0.000125632	0.0388811	0.335194	3.83487
58772	cg02576569	37	8	6800959	-0.034102	2.28034	-4.74708	4.23266e-05	0.0248877	1.38875	-4.0944
58798	cg05775779	37	9	139905765	0.0209292	3.62904	4.59683	0.00018148	0.0450228	0.892083	3.74349
58875	cg21377673	37	5	115152712	0.0125564	-2.31103	4.87286	1.27295e-05	0.0150754	1.71056	4.3647
58914	cg11313460	37	16	68936488	-0.0203769	1.61375	-4.24115	0.000184927	0.0454356	-0.537509	-3.73876
59287	cg03693345	37	3	46939674	-0.0182658	0.413357	-5.20027	1.186e-05	0.0147722	1.96976	-4.38015
59352	cg23731304	37	7	22765410	-0.0148112	-0.396383	-4.5883	6.72053e-05	0.0297977	0.378502	-3.98597
59359	cg04190393	37	9	116501754	-0.033462	1.30728	-4.78752	2.69494e-05	0.0204717	1.59852	-4.19782
59517	cg10650214	37	3	45914188	0.0268893	2.47108	4.20244	0.000167528	0.0436488	-0.486113	3.76354
59698	cg14012059	37	9	130222969	0.0262677	1.28159	4.09644	0.000216974	0.0482902	-0.671469	3.69839
60037	cg00439384	37	3	122785558	-0.0139605	0.883793	-4.16712	0.000221966	0.0486624	-0.729991	-3.69261
60369	cg18601167	37	7	752286	0.031514	-4.80437	4.4878	4.73164e-05	0.0259478	0.525293	4.0685
60557	cg12231851	37	16	73233265	-0.0144467	0.582067	-4.35882	0.000143686	0.0410274	-0.216476	-3.80174
60652	cg20324884	37	1	247171322	0.0289484	-5.32974	4.96995	2.61292e-05	0.0203494	1.47884	4.20482
60759	cg08395793	37	16	858205	-0.065093	-1.63881	-5.28084	1.39205e-05	0.0156241	2.19581	-4.34511
60777	cg06263193	37	18	28622912	0.0477068	-5.04331	5.13099	1.62097e-05	0.0164405	2.04693	4.31157
61106	cg11936040	37	1	75598867	0.0144311	-1.25384	4.41724	9.45782e-05	0.0347885	0.0865599	3.9041
61341	cg17156862	37	1	18806982	-0.0258075	1.83933	-4.17571	0.000205877	0.0473669	-0.676776	-3.71169
61419	cg09435929	37	8	86350913	0.0358631	-4.65903	4.75144	7.16731e-05	0.0306236	1.18621	3.97066
61451	cg26465602	37	16	1098847	0.0636373	-1.85375	6.22476	1.00892e-06	0.0053566	4.6407	4.88989
61550	cg11287851	37	11	119187772	0.0266978	-5.62554	4.01888	0.000209829	0.0478631	-1.14037	3.70688
61593	cg02183588	37	22	47945216	-0.0264074	2.0902	-4.06988	0.000220871	0.0485492	-1.02306	-3.69387
61881	cg00626957	37	7	37581737	-0.0196659	1.616	-4.84043	2.95683e-05	0.0214262	1.0201	-4.17677
62151	cg19698403	37	15	24143000	0.0289775	-1.54319	5.40794	6.00911e-06	0.0107728	2.51129	4.52607
62573	cg21552104	37	8	9189178	-0.0239824	1.48311	-4.67906	7.86619e-05	0.0320049	0.956664	-3.94844
62683	cg17790852	37	4	183370512	0.0400748	-4.66231	4.26006	9.95901e-05	0.0353515	-0.198906	3.89159
63114	cg09122308	37	22	46776370	-0.0166885	0.713197	-5.32205	7.78038e-06	0.0122727	2.31767	-4.47114
63403	cg10316922	37	16	15952274	0.0107549	-1.16774	4.10303	0.00018587	0.0454819	-0.684075	3.73749
63476	cg23493916	37	6	54103371	-0.0236035	0.194948	-4.67387	3.0754e-05	0.021774	0.569734	-4.16781
63540	cg13648951	37	14	102023493	-0.0173881	1.03383	-4.96654	2.14932e-05	0.0187778	1.36896	-4.24879
63948	cg20574415	37	15	79382807	0.0211553	-2.5369	4.54906	3.7779e-05	0.0239303	0.451226	4.12066
64125	cg12211471	37	3	127681342	-0.0202653	0.768173	-5.1328	1.26485e-05	0.0150754	1.83633	-4.3661
64255	cg26544363	37	11	31832883	0.0148662	-4.74504	4.46211	5.22408e-05	0.0269942	0.420191	4.04537
64411	cg17161743	37	1	33896920	0.029663	-4.87787	4.42713	5.94318e-05	0.0285579	0.243575	4.01506
64475	cg19975025	37	12	88703531	-0.0250755	2.25033	-4.48396	8.45922e-05	0.0332376	0.0981344	-3.931
64605	cg26122980	37	7	38671001	0.0214341	-5.01471	4.09119	0.000165754	0.0434708	-0.685774	3.7662
64876	cg18822719	37	2	220035962	-0.0305745	1.22638	-4.7595	3.6329e-05	0.0234034	1.41576	-4.12967
64991	cg25204186	37	17	31889590	-0.025899	2.89009	-4.18207	0.000142117	0.0408797	-0.734115	-3.80446
65013	cg00368636	37	7	64734674	0.0413008	-3.45598	5.78164	5.85483e-07	0.00437977	4.63291	4.99595
65396	cg04919263	37	16	3086292	0.0541595	-4.81176	5.57782	1.16441e-06	0.00568844	3.97208	4.8616
65553	cg01196790	37	21	45181377	-0.0189442	0.928201	-4.35493	0.00012679	0.0389357	0.0810208	-3.83261
65608	cg22878388	37	2	105853796	0.0187002	0.929451	4.51402	0.000113241	0.0373818	0.201714	3.86031
66275	cg05729450	37	1	28297207	0.0153217	4.30548	3.99957	0.000229738	0.0494212	-1.20797	3.68385
66277	cg25601207	37	10	72887768	-0.0216931	2.62035	-4.23282	0.00016351	0.0431635	-0.519171	-3.7696
67234	cg24241363	37	4	57975959	0.0669802	-3.58507	4.6861	0.000235527	0.0499721	0.649353	3.6775
67403	cg05886689	37	19	51051890	-0.0235279	1.9996	-4.60327	3.70575e-05	0.0236389	0.386918	-4.1251
67699	cg07876132	37	3	39851380	0.0304826	-2.51494	5.81546	2.04492e-06	0.00722448	3.82336	4.74893
67734	cg11299543	37	9	5510595	-0.0287924	-1.07433	-7.2786	7.34262e-08	0.00212493	7.2578	-5.38258
68022	cg12295671	37	10	131499736	-0.0301486	3.39332	-4.94147	2.48035e-05	0.0200559	1.33716	-4.21658
68033	cg26413708	37	6	42306808	0.021134	1.46032	6.91587	9.41912e-08	0.00236315	6.61709	5.33759
68238	cg09251074	37	3	15345626	-0.0295242	3.4917	-4.61037	4.1264e-05	0.0247596	0.395669	-4.10029
68261	cg20442599	37	6	108479500	0.0336703	-2.97869	4.34734	0.000180624	0.0449644	-0.200269	3.74468
68784	cg10451310	37	2	106811460	-0.0148284	1.10662	-4.13911	0.000206221	0.0473884	-0.824228	-3.71127
69239	cg05061867	37	7	84802108	-0.0332005	2.28451	-4.34459	8.34369e-05	0.0330271	-0.303202	-3.93431
69579	cg11970289	37	12	122688969	0.0152457	-2.14313	4.38507	6.44458e-05	0.0296104	-0.0444422	3.99591
69644	cg22875371	37	10	50953526	-0.0380699	2.95461	-4.40658	0.00010126	0.0356527	-0.000967478	-3.88755
69772	cg00695112	37	9	71862747	-0.0127079	0.54174	-4.39645	0.000116818	0.0376894	-0.143099	-3.85271
69821	cg12474182	37	14	33403952	0.0501341	-4.57233	5.16695	1.29496e-05	0.01519	2.09523	4.36095
70328	cg02683759	37	2	157177072	0.0242125	-2.70485	4.69243	2.75208e-05	0.0207371	0.626397	4.19307
70930	cg23713079	37	5	72715996	0.0270215	-2.27234	4.79166	1.75387e-05	0.0171647	0.949799	4.29412
71124	cg02010963	37	16	4663820	0.0293217	-1.23674	4.21186	0.00020433	0.0472059	-0.59097	3.7136
71167	cg25706978	37	21	43574602	-0.023585	2.15513	-5.02309	1.93338e-05	0.0178291	1.59747	-4.27245
71217	cg27432686	37	1	205905081	0.0148712	4.75887	4.41473	7.56659e-05	0.0313924	0.427702	3.95773
71232	cg24069444	37	10	125823413	0.0268571	0.519529	5.70862	2.59076e-06	0.0078274	3.28241	4.70085
71620	cg09111223	37	4	93225086	0.0501116	-4.29795	4.41972	0.000143876	0.0410274	0.15295	3.80141
71890	cg10169854	37	19	11925094	0.0371417	-5.38209	4.43499	0.000137102	0.0402671	0.0638585	3.81334
71896	cg21146335	37	9	134619599	0.0122477	-1.94382	4.03017	0.000200796	0.0467778	-1.08052	3.71801
72248	cg10349065	37	7	116964012	0.0504376	-4.25566	5.64914	9.74851e-05	0.0351481	3.83067	3.89677
72570	cg16437728	37	11	7273046	0.0958077	-3.68301	4.49558	0.000117311	0.0377711	0.283934	3.85168
72690	cg01090661	37	12	96252584	0.0362349	-4.92527	4.0033	0.000218578	0.0484082	-0.984206	3.69652
72918	cg01843768	37	7	2078650	0.0246657	2.58459	5.15408	1.04837e-05	0.0141432	2.05989	4.40695
73067	cg14478495	37	18	52989245	0.0675814	-4.605	6.09975	2.07388e-07	0.00287761	5.6687	5.19259
73418	cg04523603	37	1	3622085	-0.0278338	3.98835	-5.81027	7.02034e-07	0.0047855	3.63135	-4.9608
73711	cg08739176	37	8	75233295	0.0222293	-4.95833	4.26382	0.000200801	0.0467778	-0.324906	3.71801
73773	cg10158541	37	13	37006265	0.0405837	-2.21252	4.49821	0.000103844	0.0358309	0.439687	3.88143
73918	cg20300175	37	17	27918316	0.0280436	-2.4694	4.56233	6.70247e-05	0.029744	0.298036	3.98661
74332	cg04400972	37	1	117665053	0.0311268	-1.83084	4.51191	0.000146865	0.0413717	0.214776	3.79631
74451	cg22253960	37	14	51359178	0.0291595	1.50759	5.98639	1.40844e-06	0.00640069	4.25244	4.82381
74578	cg00834923	37	16	85393998	-0.0138853	1.43962	-4.67146	4.92871e-05	0.0264109	0.571272	-4.05898
74748	cg05095158	37	11	13030873	0.0297108	-4.3927	5.28405	3.18618e-06	0.00833853	3.02421	4.65844
74753	cg07882671	37	5	1883005	0.0628198	-3.93269	4.00396	0.000218128	0.0483919	-0.982215	3.69704
75279	cg25208479	37	15	89943706	0.0204292	-4.75941	4.60849	8.88018e-05	0.0337383	0.766351	3.91931
75499	cg12500503	37	1	198057001	-0.019217	1.30944	-5.00372	1.18364e-05	0.0147722	1.43863	-4.38058
75668	cg03860813	37	1	202679590	0.0357508	-4.81312	5.29822	3.03188e-06	0.00810617	3.07059	4.66865
75783	cg10954363	37	3	112930438	0.022673	-3.26065	5.03717	8.29754e-06	0.0125045	2.23915	4.45736
76001	cg21376204	37	19	3869084	0.0450547	-3.90548	4.4496	5.53923e-05	0.0278974	0.315878	4.03163
76360	cg01074797	37	1	47655599	-0.0226588	1.3034	-4.71317	6.91349e-05	0.0300659	0.724021	-3.97924
76441	cg14487131	37	9	79633737	0.0643104	-4.1707	4.72906	7.43229e-05	0.0310994	1.09928	3.96201
76973	cg20320717	37	1	151043708	0.027524	-4.63946	5.2472	1.14364e-05	0.0145431	2.12628	4.38806
77005	cg25814458	37	4	25323627	-0.0199629	3.50726	-4.31192	8.74512e-05	0.0336146	-0.379368	-3.92301
77019	cg19768950	37	2	182521921	0.0211837	-3.21491	4.19822	0.000117504	0.0377861	-0.382696	3.85128
77586	cg24752487	37	2	38324188	-0.0447958	2.56319	-4.54165	7.71398e-05	0.0316419	0.238398	-3.95312
77755	cg00659077	37	18	77723271	-0.0162954	0.760838	-4.23242	0.000200098	0.0466972	-0.554384	-3.71889
78050	cg03238797	37	16	77468893	0.0511822	-3.76992	4.75725	4.675e-05	0.0259012	1.17774	4.07131
78187	cg10221746	37	1	156629412	-0.0147026	1.06317	-4.18989	0.00020273	0.0470305	-0.675166	-3.71559
78355	cg26429636	37	7	99573747	-0.0178202	1.72897	-4.08948	0.000199197	0.0466135	-0.973901	-3.72003
78408	cg08328777	37	15	45422004	0.0521864	-2.39569	5.34459	2.08999e-05	0.0186203	2.60439	4.25505
78910	cg07533148	37	1	248020812	0.0727446	-4.41306	5.23425	0.000220045	0.0485156	2.29688	3.69482
79210	cg00664405	37	6	1382670	0.0300273	-3.58637	4.46718	0.000231374	0.0496297	0.63296	3.68204
79694	cg10383019	37	11	8103101	0.0371993	-2.40995	4.43611	0.00010456	0.035914	-0.0313924	3.87976
79991	cg01635475	37	3	167813467	0.0261952	-5.23228	4.21417	0.000220666	0.0485406	-0.439925	3.6941
80090	cg02475675	37	6	144744151	0.0116721	4.15242	4.17599	0.000129876	0.0393174	-0.570887	3.82669
80602	cg21488156	37	13	111288822	0.0254141	4.20171	4.52368	6.0315e-05	0.0288169	0.594909	4.01158
80663	cg20547770	37	4	97024321	-0.024598	1.87267	-4.54813	4.26988e-05	0.0249315	0.243498	-4.09237
80877	cg20482698	37	1	236849994	0.0431646	-2.5465	4.93605	3.44751e-05	0.0229662	1.43003	4.14169
81066	cg19495351	37	2	210675091	-0.0287651	1.08577	-4.63669	5.5149e-05	0.0278227	0.606785	-4.03266
81205	cg25764899	37	1	47697948	0.0180827	-5.1146	4.45788	5.05985e-05	0.0266988	0.420822	4.05284
81353	cg10491092	37	9	140916330	-0.0313905	4.01338	-4.32083	0.000106908	0.0364165	0.151147	-3.87435
81385	cg02760293	37	5	146258785	-0.0199677	0.874945	-4.40794	0.000115095	0.0374874	-0.117516	-3.85635
81511	cg10034890	37	2	230578216	0.0360719	-3.52494	4.11269	0.00015977	0.0428214	-0.644699	3.77537
81622	cg17574602	37	4	7268755	-0.017534	0.269614	-4.68994	4.86507e-05	0.0262378	0.623427	-4.06202
81793	cg23785163	37	2	1935485	-0.0320513	2.03063	-5.60497	0.00018834	0.0455242	2.96521	-3.73416
81834	cg11946339	37	2	234686157	-0.0456334	2.0014	-4.62865	6.1142e-05	0.0288271	0.464132	-4.00836
82027	cg11344247	37	4	20255023	0.0215193	-1.77828	4.74853	4.08552e-05	0.0246609	0.995721	4.10259
82067	cg01499217	37	18	10454681	0.10807	-3.88401	4.5881	8.67917e-05	0.0335073	0.578936	3.92483
82234	cg27146050	37	19	46801557	-0.0140659	-0.698138	-4.41164	0.000108249	0.0365755	-0.105957	-3.87132
82671	cg13063481	37	3	166555550	-0.0156123	-0.0610443	-4.27209	0.000175669	0.0446198	-0.453046	-3.75166
82882	cg16435571	37	3	10858003	0.0331481	-3.36789	4.32394	0.00016017	0.0428516	-0.231267	3.77475
82954	cg22360765	37	2	47298563	-0.0286299	0.776405	-4.04143	0.000231174	0.049605	-1.10107	-3.68226
83031	cg22746754	37	11	1159019	-0.0399173	3.06458	-4.25762	0.000154555	0.0421668	-0.453815	-3.78363
83568	cg19326876	37	15	26107658	0.0159134	-2.78521	4.18245	0.000123771	0.0386414	-0.413776	3.83853
84132	cg04042784	37	7	42884749	-0.0159754	0.369198	-4.69229	3.04649e-05	0.0216817	0.613367	-4.16996
84138	cg01834022	37	4	5710411	0.0562291	-4.94267	4.36865	6.77025e-05	0.0299089	0.146621	3.98422
84497	cg07202448	37	9	139064176	-0.0322232	1.48506	-4.26713	9.58899e-05	0.0348719	-0.472185	-3.90076
84794	cg05184586	37	17	40265827	-0.0322844	5.91168	-5.01323	3.00673e-05	0.0215689	1.71817	-4.17296
84980	cg12771408	37	5	178450746	0.0552962	-5.51833	5.40462	0.000103338	0.0357614	2.66949	3.88262
85166	cg15387143	37	3	45708477	-0.021613	1.43402	-5.05287	1.60248e-05	0.0163645	1.67398	-4.31411
85240	cg14204600	37	14	104000460	-0.0318524	1.97548	-5.0192	1.50685e-05	0.0159646	1.69847	-4.32768
85609	cg10581381	37	2	239498076	-0.0202611	1.74589	-4.17652	0.000205998	0.0473763	-0.72498	-3.71154
85824	cg18069911	37	14	64390073	-0.0227994	0.465975	-4.17686	0.000212474	0.0479543	-0.707052	-3.7037
85951	cg25571973	37	12	52347158	0.016834	1.74288	4.32082	0.000158911	0.0427527	-0.301444	3.77671
86120	cg07050715	37	14	99426616	-0.0125208	0.588464	-4.4262	0.000113282	0.0373818	-0.0483761	-3.86023
86219	cg12814984	37	13	50253445	-0.0211588	1.63955	-5.2435	1.00357e-05	0.0139743	2.07806	-4.4164
86603	cg06283733	37	17	70117125	0.0258738	-2.5006	4.46019	5.1146e-05	0.0267708	0.417172	4.05033
86629	cg01620580	37	19	53696649	0.0811431	-4.39841	5.92644	3.36045e-06	0.0085254	4.97575	4.64746
86687	cg11181171	37	16	55090946	0.0170544	-2.0543	5.51036	1.45508e-06	0.00642846	3.75345	4.81731
86688	cg21485970	37	8	69537452	-0.0205274	2.11704	-4.58408	6.82574e-05	0.0299274	0.36534	-3.98228
86801	cg04415798	37	14	37128586	0.0514435	-3.39971	4.90124	4.84933e-05	0.0262063	1.25243	4.06277
86980	cg02768353	37	1	21057771	-0.0240058	3.1211	-4.08163	0.000232282	0.0496941	-0.980267	-3.68104
87022	cg10646711	37	2	208631909	-0.0148328	-0.302424	-4.1695	0.000227479	0.0492629	-0.725843	-3.68637
87094	cg13714067	37	14	103989336	0.0249489	-5.00465	5.93972	3.23675e-06	0.00837947	4.86777	4.65519
87168	cg05287415	37	1	220863533	0.03071	-3.24722	4.53758	0.000109075	0.0366857	0.517454	3.86946
87185	cg17087479	37	1	214156255	0.0540735	-3.30131	4.8198	3.95013e-05	0.0244812	1.08252	4.11038
87566	cg14468007	37	14	96176384	0.0148588	4.80178	4.36427	0.000102506	0.035717	0.128329	3.88458
87812	cg13211785	37	19	18063048	0.0316471	-5.20979	4.92162	0.000227713	0.0492771	1.94724	3.6861
88034	cg20249566	37	19	16830739	-0.0213343	1.36408	-4.28292	0.000167688	0.0436517	-0.426407	-3.7633
88700	cg24563003	37	16	79804222	-0.0233657	-3.2056	-4.43994	9.99522e-05	0.0353834	0.158223	-3.89071
88823	cg12590600	37	20	644758	0.0353918	-2.13568	4.92799	3.99464e-05	0.0244904	1.31227	4.10779
88855	cg17077670	37	6	40837618	-0.0125264	0.263428	-4.19013	0.00019487	0.0461589	-0.661878	-3.72558
88925	cg22332066	37	1	210501621	-0.0183806	3.12539	-4.17572	0.000135902	0.0401158	-0.745939	-3.81551
88938	cg06942701	37	2	162280009	0.0253797	-1.70005	4.25893	0.000197513	0.046499	-0.215982	3.72218
88959	cg11043888	37	10	126650102	0.0242466	1.46252	5.25033	9.33579e-06	0.0133486	2.19467	4.43201
89085	cg02300154	37	7	70597058	0.0822053	-4.62999	5.96092	3.374e-07	0.00335244	5.21781	5.10126
89168	cg27334203	37	4	133369339	-0.020706	2.36237	-4.36251	0.000123129	0.0385852	-0.227859	-3.83981
89189	cg07544187	37	19	19651235	0.0602412	-2.9396	5.80008	3.49027e-06	0.0085254	4.0827	4.63963
89568	cg18911395	37	12	113907122	0.0221394	-1.21154	4.33823	8.76924e-05	0.0336349	-0.32133	3.92234
89801	cg08056890	37	10	114813564	-0.017233	2.01929	-4.28887	0.000174651	0.0445349	-0.407738	-3.75311
89806	cg00693470	37	22	24569292	-0.0256953	2.22035	-5.40249	7.09561e-06	0.0116844	2.53368	-4.4908
90518	cg07472795	37	10	30149256	-0.0177979	2.31743	-4.0817	0.000170526	0.0440238	-0.743928	-3.7591
90886	cg11196506	37	14	38760181	-0.0243969	0.324402	-5.04725	2.16251e-05	0.0187991	1.5699	-4.24742
91249	cg21567504	37	15	28344477	0.0206206	-2.70916	4.67737	2.51504e-05	0.0201145	0.898689	4.21345
91715	cg25863502	37	19	4402108	0.0150413	-3.90699	4.241	0.000103134	0.0357357	-0.232379	3.8831
92033	cg07702750	37	7	28998214	0.060056	-4.29056	4.40774	0.000137914	0.0402862	0.0707253	3.81188
92366	cg25491122	37	13	67801551	-0.0304441	2.36392	-4.07433	0.000231667	0.0496745	-1.00109	-3.68172
92391	cg16409883	37	20	30376593	-0.0248721	0.492029	-5.42366	8.58709e-06	0.0126482	2.55822	-4.45
92454	cg12768731	37	17	63853100	0.0185655	4.05242	4.64362	2.80395e-05	0.0208864	1.19629	4.18883
92474	cg09660173	37	9	127232074	-0.0211357	2.03149	-4.25917	0.00016351	0.0431635	-0.473184	-3.7696
92730	cg02398106	37	3	13919362	-0.0229289	1.29395	-4.59637	8.36954e-05	0.0330624	0.405079	-3.93356
92804	cg04012592	37	2	58656064	0.0581027	-5.38317	5.73287	4.74278e-06	0.00956277	3.60854	4.57586
92823	cg11839163	37	7	134617869	-0.0247339	1.88834	-4.54782	5.5874e-05	0.0280436	0.231814	-4.02959
92963	cg17807336	37	3	38046836	-0.0254179	3.01791	-4.80105	3.32216e-05	0.0225933	1.05035	-4.15018
93022	cg04239994	37	17	77216953	0.0466543	-3.9739	6.91787	1.04638e-07	0.00245368	6.36528	5.31848
93165	cg08904069	37	4	163052661	-0.0252069	1.21151	-4.347	0.000194346	0.0461447	0.129615	-3.72625
93485	cg10071824	37	13	28366759	0.0676021	-4.66635	4.55303	9.02431e-05	0.0339558	0.442055	3.91543
93592	cg04447835	37	16	88955162	0.032038	3.50914	5.61912	2.634e-06	0.0078274	3.31395	4.69747
93770	cg20872937	37	18	74961968	0.0356521	-5.12533	4.32757	0.000167504	0.0436488	-0.182333	3.76357
93964	cg07699311	37	1	220863796	0.0589013	-4.71316	5.13182	1.64186e-05	0.016595	1.89321	4.30874
94276	cg19179099	37	10	106390667	-0.0208328	1.09153	-4.70563	6.09269e-05	0.0288271	0.688819	-4.00919
94447	cg04190237	37	9	34666255	0.0201597	0.482542	4.29389	0.000153182	0.0419822	-0.425396	3.78585
94450	cg02867574	37	2	96782107	0.0392336	-4.78375	4.42646	0.000129598	0.0393174	0.242106	3.82722
94660	cg18419175	37	7	6199980	-0.0261447	2.13045	-4.88292	1.88208e-05	0.017642	1.11452	-4.27844
94701	cg08519575	37	8	79578124	0.0418031	-4.115	4.33052	0.000186096	0.0454819	-0.124756	3.73718
94848	cg02115911	37	21	34395548	0.015614	-2.0774	4.30825	8.63908e-05	0.0334731	-0.0135981	3.92594
94952	cg25472764	37	1	3371098	0.0199986	-4.32982	4.0984	0.000166421	0.0435538	-0.685936	3.76519
95001	cg18143243	37	3	54155663	0.0644693	-2.93945	5.11943	4.71146e-05	0.0259478	1.78807	4.0695
95197	cg20899625	37	3	126721131	-0.0378962	2.54302	-4.39049	0.00011527	0.0374874	-0.121647	-3.85597
95650	cg22967717	37	5	92695561	-0.0139299	-0.423702	-4.19894	0.000207738	0.0475526	-0.64593	-3.70942
95753	cg27277583	37	15	76484625	-0.0178752	0.479282	-4.22471	0.000212942	0.0480008	-0.564632	-3.70315
95907	cg25893992	37	17	1957926	0.040976	-1.78029	4.22024	0.000176542	0.0447399	-0.573299	3.75042
96563	cg07163456	37	3	192636424	-0.036711	1.06487	-7.25957	4.95697e-08	0.0018162	7.20067	-5.45285
96573	cg18217016	37	3	180629678	-0.0205521	0.904791	-5.72074	8.1387e-07	0.00494184	3.46086	-4.93201
96991	cg22038262	37	22	23053020	-0.0287089	3.2932	-5.46153	3.2447e-06	0.00837947	3.45084	-4.65469
97022	cg26843227	37	3	55516596	0.0213076	-2.31636	4.73274	2.17099e-05	0.0187991	1.26589	4.24654
97066	cg20386316	37	8	72470982	0.0386825	-4.20599	7.37933	2.47276e-09	0.000483202	9.82125	5.96325
97297	cg20488627	37	17	78995230	-0.0287073	1.94977	-4.70612	4.20562e-05	0.0248523	0.750721	-4.09588
97559	cg03294925	37	9	95845293	0.0105548	-0.757038	5.71742	1.40613e-05	0.0156297	4.63803	4.3429
97958	cg18630040	37	6	46702983	0.0803885	-4.45427	5.26142	1.49406e-05	0.0159646	2.25968	4.32956
98076	cg02402150	37	12	11787148	-0.029176	2.63036	-5.57021	4.08757e-06	0.00915804	2.92433	-4.60688
98101	cg19548727	37	12	11699056	-0.0321194	1.17865	-4.20587	0.000226551	0.0491527	-0.608395	-3.68741
98213	cg23607622	37	20	37211347	-0.0258809	1.59593	-4.15794	0.000186327	0.0454819	-0.781383	-3.73687
98525	cg13349425	37	5	134783075	-0.0242587	3.14965	-4.87904	5.14952e-05	0.0267708	1.46183	-4.04874
98855	cg26286158	37	17	55785319	-0.0230366	2.80191	-4.93147	2.00147e-05	0.0181062	1.52688	-4.26473
99299	cg18855674	37	8	72469553	0.0208994	-2.33757	4.39921	0.000130226	0.0393425	0.0772494	3.82603
99434	cg10941775	37	12	107767729	-0.0328124	-0.156086	-4.71697	5.63178e-05	0.0280541	0.713337	-4.02773
99545	cg01425836	37	10	3824373	-0.0306476	1.30658	-4.61317	5.73372e-05	0.0281612	0.428984	-4.02351
99753	cg11117364	37	11	94501718	0.0436423	-4.93842	5.16095	1.79823e-05	0.0174532	2.1984	4.28858
99971	cg23495748	37	5	175223636	0.047779	-3.1097	4.35118	0.000187188	0.0454868	-0.205017	3.73571
100058	cg15170634	37	12	49739033	0.0279351	-3.77314	4.26753	0.000137442	0.0402734	-0.0477353	3.81273
100061	cg11072473	37	17	8707491	-0.0203256	2.30492	-4.43658	0.00012806	0.0391524	0.244252	-3.83016
100860	cg15384598	37	14	24045549	0.0579052	-4.33549	4.65671	7.21861e-05	0.0306394	0.752026	3.96896
100939	cg19557340	37	13	35516445	0.036314	-4.3634	4.62747	6.99026e-05	0.0301759	0.578822	3.97662
101120	cg14436220	37	5	1669665	-0.023873	2.80816	-4.14676	0.000170814	0.0440238	-0.823267	-3.75868
101123	cg06410537	37	5	170736572	0.0275234	-2.25944	4.88963	4.36323e-05	0.0252254	1.32491	4.08735
101387	cg03203223	37	7	103630549	0.0473946	-5.48468	6.11166	9.77381e-05	0.0352061	5.50097	3.89614
101438	cg07363855	37	1	2984470	0.0181125	-2.11807	4.61414	7.36658e-05	0.0309775	0.595183	3.96412
102811	cg02537909	37	2	165697595	0.0304219	-2.71896	4.45711	0.000126645	0.0389319	0.322209	3.83289
102871	cg15128633	37	13	44770082	0.0378266	3.58094	4.17086	0.00019179	0.0458136	-0.640244	3.72959
102906	cg16703567	37	4	8593206	-0.0293867	1.84627	-4.29769	0.000135174	0.0400502	-0.340081	-3.81684
103048	cg05130482	37	8	98271949	-0.0592006	-1.82193	-4.21835	0.000192091	0.0458242	-0.599671	-3.7292
103113	cg10068989	37	11	129244122	0.0295605	-2.46791	4.57609	8.03355e-05	0.0323391	0.573038	3.9434
103158	cg18284157	37	22	37099802	0.0248034	-1.04525	5.1366	6.50042e-06	0.0112288	1.82231	4.50942
103196	cg09773756	37	10	99259519	0.0267255	-4.51561	4.30481	8.33179e-05	0.0330023	-0.0500535	3.93465
103443	cg08376325	37	12	22143084	-0.0332761	0.0655289	-4.46749	0.000107074	0.0364307	0.0667608	-3.87398
104397	cg21919766	37	11	119051923	0.0230219	2.19909	4.40571	0.000145694	0.0412503	-0.0691829	3.7983
104490	cg24716423	37	12	65050514	0.0264828	3.34217	4.21617	0.000162878	0.0431635	-0.279817	3.77057
104598	cg12573071	37	3	134370015	0.0280239	-3.02746	5.05785	0.000113474	0.0373929	2.11851	3.85981
104685	cg01227537	37	3	147127012	0.028774	-2.85098	4.20198	0.000131222	0.0394291	-0.681366	3.82415
104753	cg22024215	37	8	11565226	0.0281664	-4.62738	4.46222	4.98427e-05	0.0265975	0.452349	4.05636
104823	cg09531027	37	20	46292374	-0.0183602	1.79296	-4.94609	1.05993e-05	0.0142515	1.3698	-4.40457
104950	cg27344859	37	20	61808313	0.0345135	-3.01077	4.22361	0.000179714	0.0449644	-0.607963	3.74595
105163	cg02687928	37	15	72612470	0.0245504	-4.79719	4.43829	9.51027e-05	0.0347934	0.370922	3.90276
105383	cg18779078	37	10	20106089	0.0213094	-2.51293	4.22551	0.000218174	0.0483919	-0.361095	3.69699
105697	cg26668272	37	16	58532470	-0.0141995	2.37901	-4.15369	0.000158384	0.0426622	-0.80866	-3.77754
106036	cg21572621	37	7	28998069	0.0204739	-2.56356	4.66015	2.63701e-05	0.0203494	1.05401	4.20274
106053	cg06478886	37	5	135416029	-0.0240556	-0.42925	-4.45875	0.000136689	0.0401859	0.064403	-3.81408
106377	cg00221904	37	4	8136852	-0.0364633	3.71729	-4.3005	0.000152348	0.0419092	-0.323513	-3.78721
106412	cg00768572	37	2	70343229	0.0154551	0.253628	4.16676	0.00013307	0.0397136	-0.751644	3.82071
106478	cg19145730	37	2	46043	0.0237916	-5.16019	4.90907	2.94878e-05	0.0214208	1.55715	4.17739
106525	cg13054883	37	20	17600648	-0.0189427	3.19503	-4.303	8.37865e-05	0.0330755	-0.0538976	-3.9333
106999	cg23516463	37	10	88391965	0.0498677	-4.58234	5.63496	5.27247e-06	0.0102009	3.32285	4.55364
107099	cg12729822	37	1	26855454	0.018681	0.915642	4.34587	0.000124063	0.0386446	-0.22882	3.83796
107196	cg12619254	37	6	38901470	-0.0242624	0.236979	-7.4647	2.19618e-08	0.00160933	7.69975	-5.59579
107217	cg27552023	37	10	118609006	0.0264395	-5.73855	5.66724	5.89902e-06	0.0106734	3.42318	4.52998
107276	cg21213853	37	3	51741473	-0.0384393	2.18734	-4.77891	4.61377e-05	0.0258085	0.871172	-4.07438
107448	cg08607018	37	19	31842873	0.0582627	-4.51348	4.58314	3.36543e-05	0.0226961	0.810809	4.14722
107733	cg26249873	37	10	25465430	0.0376578	-2.68825	5.18487	5.56762e-06	0.0104212	1.95041	4.54218
107819	cg01049530	37	4	81952008	0.0332922	-2.47448	4.63081	6.87287e-05	0.0299559	0.596513	3.98064
107906	cg01087294	37	15	90456194	0.0240784	-2.76137	4.48497	9.10387e-05	0.0340658	0.139066	3.91331
107912	cg06662144	37	8	134696335	0.022365	0.885229	4.70653	6.12704e-05	0.0288271	0.683162	4.00786
107970	cg01976374	37	12	72668243	-0.0322084	1.45796	-4.22966	0.000177659	0.0448269	-0.598731	-3.74883
107981	cg05600350	37	4	4858598	0.0325837	-5.59314	3.99928	0.000227899	0.0492992	-0.980613	3.6859
108100	cg18348647	37	13	37006107	0.0507137	-4.56534	4.27669	0.000186916	0.0454868	-0.324518	3.73607
108382	cg21829875	37	18	11002690	0.0137056	3.86852	4.3507	7.17611e-05	0.0306236	0.0969511	3.97037
108740	cg19075742	37	14	93535009	0.0198551	4.23338	4.27054	0.000194829	0.0461589	-0.38518	3.72563
108856	cg23054189	37	1	248020692	0.0740517	-3.44379	4.23596	0.000210785	0.047911	-0.4697	3.70573
109070	cg06052829	37	22	33158075	-0.0134349	-0.0944126	-4.32289	0.00015673	0.042341	-0.317886	-3.78016
109126	cg09397460	37	17	64827581	-0.0332832	2.99062	-4.42594	0.000115705	0.0375041	-0.0446062	-3.85505
109273	cg23543123	37	4	48485569	0.0578162	-5.2292	5.14866	5.21534e-06	0.0101574	2.59043	4.55593
109605	cg15239248	37	12	92962845	-0.0165752	1.4587	-4.59299	6.368e-05	0.0294408	0.352145	-3.99874
109713	cg19952303	37	12	85306323	0.0384246	-3.43005	4.14464	0.000139522	0.0404957	-0.765013	3.80901
109795	cg24219638	37	11	59523120	0.0205484	-3.42724	4.83196	1.49123e-05	0.0159646	1.57921	4.32998
110329	cg02226810	37	6	1605352	0.0149193	-1.6117	4.03494	0.000216426	0.0482808	-1.12006	3.69903
110918	cg26320010	37	2	179123912	-0.0255235	1.89308	-4.00259	0.000220387	0.0485156	-1.18102	-3.69442
111136	cg25640382	37	7	28590511	-0.0250892	2.21696	-4.37269	0.000125883	0.0388811	-0.190438	-3.83438
111186	cg14598327	37	17	54675137	0.0404626	-5.29849	6.42463	9.84604e-07	0.0053566	6.20655	4.89469
111585	cg01851672	37	5	54829607	-0.0235141	3.24032	-6.24057	5.01455e-07	0.0039318	4.73861	-5.02576
111612	cg06892009	37	11	79151611	0.0718569	-3.3465	4.69134	6.12371e-05	0.0288271	0.82966	4.00799
111911	cg16837088	37	14	74742111	-0.0320324	0.393653	-5.72325	2.07037e-06	0.00722448	3.31838	-4.74643
112013	cg06214055	37	9	1333378	-0.0196638	1.64117	-4.32139	0.000136971	0.0402489	-0.347398	-3.81357
112273	cg19199805	37	4	27058111	-0.0259468	3.11214	-4.84526	3.95734e-05	0.0244812	1.06225	-4.10996
112358	cg24575676	37	2	180726035	0.0763314	-4.01742	4.81479	4.17009e-05	0.0248523	1.10567	4.09785
112404	cg14468403	37	5	177037104	-0.0324481	0.891755	-5.56846	3.94746e-06	0.00914899	2.94647	-4.61413
112531	cg26532951	37	19	7294093	0.0248631	-3.27428	4.55606	4.95522e-05	0.0265045	0.723148	4.05773
112687	cg13380624	37	19	7735426	0.0168539	-5.27662	4.60415	3.1737e-05	0.0221154	0.863912	4.16063
112694	cg15385623	37	3	24536309	0.0297739	-2.02854	4.78328	5.61255e-05	0.0280541	1.07911	4.02854
112751	cg25323299	37	14	102519193	-0.0286377	2.23123	-4.43242	8.85051e-05	0.033713	0.100019	-3.92012
113181	cg10001942	37	3	96533413	0.0312305	-2.89671	4.38388	0.000121504	0.0382747	-0.191642	3.84307
113194	cg24714082	37	1	167595191	0.0192348	1.62342	4.43522	9.91103e-05	0.0353515	0.0546378	3.89276
113280	cg04466484	37	16	85497023	0.0107139	-1.5605	4.36683	6.81308e-05	0.0299274	0.142095	3.98272
113354	cg11447922	37	17	78161572	-0.00962139	0.117247	-4.12084	0.000233314	0.0497184	-0.827343	-3.67991
113457	cg21565960	37	11	61793285	0.0328306	-2.56444	5.30519	7.90721e-06	0.0122727	3.24461	4.46768
113488	cg07017063	37	5	52776254	0.0169728	-3.62795	4.29991	0.000125837	0.0388811	-0.411151	3.83447
113805	cg13104274	37	1	169078316	-0.0247314	2.14241	-4.42768	9.53249e-05	0.0347959	-0.0687957	-3.90219
114128	cg27464051	37	19	11591856	0.0532257	-3.26607	5.03427	6.59935e-05	0.029621	1.63913	3.99029
114246	cg24772753	37	2	171573419	0.0519526	-3.47093	5.26525	1.07806e-05	0.0143071	2.26919	4.40089
114258	cg08255598	37	2	74735875	0.0353157	1.83215	4.50603	6.5284e-05	0.029621	0.123678	3.99285
114302	cg21338532	37	2	154335348	0.022436	-5.61031	4.65563	2.6322e-05	0.0203494	1.02912	4.20315
114662	cg18578405	37	16	12996057	0.0703648	-4.72642	4.38454	6.44508e-05	0.0296104	0.198637	3.99589
114898	cg00666845	37	17	39943423	0.0224322	0.88039	4.43941	8.51924e-05	0.0332664	-0.0453775	3.9293
115222	cg01880360	37	6	35145291	-0.0193817	2.31185	-4.3599	7.18772e-05	0.0306236	-0.228999	-3.96998
115283	cg22909537	37	14	69726916	0.0207031	-5.15194	4.16721	0.000129799	0.0393174	-0.464083	3.82684
115305	cg13589427	37	18	21155436	-0.0261946	3.11962	-4.34589	0.000126906	0.0389508	-0.180683	-3.83239
115444	cg21016699	37	5	131133566	-0.0316848	1.88006	-5.51058	1.80874e-06	0.00690772	2.84373	-4.7737
115515	cg02780870	37	5	150748569	-0.0229518	2.83061	-4.57871	4.06409e-05	0.0246496	0.317946	-4.10381
115680	cg27347247	37	11	70028346	-0.0174922	0.944878	-4.0842	0.000186974	0.0454868	-0.990974	-3.73599
115689	cg08768852	37	3	69591633	0.0659659	-4.23954	6.07682	7.68033e-05	0.0315739	4.38326	3.95416
115986	cg07086492	37	19	17439938	0.046799	-5.27254	4.83356	3.40231e-05	0.0228056	1.21999	4.14472
115991	cg26649384	37	2	154334651	0.0418636	-2.74123	4.3364	0.000149443	0.0416342	-0.199282	3.79199
116282	cg04974323	37	3	44754398	0.0150175	-2.64312	4.17003	0.000130387	0.0393425	-0.630427	3.82573
116454	cg24546492	37	17	36508923	0.0257294	-5.15243	4.67076	6.94265e-05	0.0301197	0.725875	3.97824
116530	cg24733126	37	11	9112214	0.0265381	2.78671	4.53646	6.74991e-05	0.0298641	0.212011	3.98493
116704	cg24723756	37	17	9131941	-0.0288554	2.46426	-4.8954	3.46995e-05	0.023003	1.33259	-4.14021
116929	cg21534423	37	19	24154607	0.0294717	-2.64679	4.42396	0.000148811	0.0416307	0.146934	3.79305
117717	cg14363981	37	13	107186561	0.0472152	-3.61655	4.65831	6.62087e-05	0.029621	0.671047	3.98951
117754	cg13250243	37	16	50913948	0.0167457	-1.22845	4.44972	0.000102736	0.035717	0.00289629	3.88404
118050	cg17189465	37	3	77089110	0.0622627	-4.21282	4.5322	0.000114292	0.037439	0.436902	3.85806
118092	cg08660021	37	3	126928138	-0.0146222	0.57192	-4.16531	0.000206589	0.0474192	-0.600505	-3.71082
118172	cg18771357	37	13	107186870	0.0667623	-4.48065	5.37309	2.31171e-06	0.00754389	3.30976	4.72407
118272	cg27056599	37	17	21279696	0.0536514	-4.07326	4.81528	1.71529e-05	0.017025	1.52783	4.29905
118305	cg05655534	37	2	62798448	0.019094	-2.6218	5.61499	1.00236e-06	0.0053566	3.43692	4.89117
118709	cg06425919	37	11	17741925	0.0385112	-2.63876	4.42626	8.53562e-05	0.0332664	0.130825	3.92884
118842	cg20384284	37	5	122372530	0.0297917	-4.54551	4.39476	6.60693e-05	0.029621	0.21152	3.99001
118882	cg01664929	37	11	35475769	-0.0170104	2.56923	-4.00643	0.000220105	0.0485156	-1.1812	-3.69475
118924	cg14832317	37	4	13526597	0.0112237	-1.06114	4.69244	3.7822e-05	0.0239303	0.613603	4.1204
119262	cg04152151	37	2	149215884	0.0194487	3.59347	4.10222	0.000166986	0.0436433	-0.935128	3.76435
119325	cg11730458	37	13	67805065	0.0288584	-2.57971	5.3698	1.06322e-05	0.014263	2.55818	4.4039
119385	cg14490569	37	5	152603910	-0.0222563	2.01186	-4.61085	3.92575e-05	0.0244812	0.398352	-4.11181
119467	cg23356831	37	14	105996513	-0.0249181	0.228097	-4.32906	0.000154169	0.0421293	-0.307146	-3.78426
119514	cg27350254	37	13	58565220	-0.0322192	0.370901	-4.95344	1.88689e-05	0.017642	1.30231	-4.27787
119721	cg09896346	37	1	23751195	0.0584633	-4.45005	4.44204	0.000125466	0.0388752	0.12079	3.83519
120119	cg11769885	37	1	42384491	-0.0307077	-0.845036	-6.12881	9.35292e-07	0.00522186	4.37371	-4.90479
120370	cg05980523	37	14	103607248	-0.0216337	0.37836	-7.44112	4.07189e-08	0.00177116	7.64398	-5.48771
120514	cg04439623	37	1	207627601	0.0576058	-5.05138	5.91349	0.000111653	0.0371689	4.81815	3.86376
120683	cg19660239	37	19	53400545	0.0522859	-4.55965	4.5827	9.23754e-05	0.0343393	0.621604	3.90979
120798	cg12066477	37	9	115653285	0.0250783	-2.22021	4.53638	0.000113694	0.0374232	0.427786	3.85934
120912	cg12936746	37	4	145566975	0.0483439	-5.00094	4.6814	8.07528e-05	0.0324056	0.873729	3.94215
121696	cg07268926	37	11	133821005	-0.0157418	1.08451	-4.93431	2.80798e-05	0.0208898	1.28494	-4.18851
121724	cg18257814	37	2	55646430	0.055838	-3.06382	4.31366	0.000178417	0.0448269	-0.159512	3.74777
122284	cg15295273	37	17	132231	-0.0435476	2.26917	-4.69126	5.15416e-05	0.0267708	0.646446	-4.04852
122570	cg21517792	37	14	105885531	-0.0261382	2.53204	-4.26977	0.000163608	0.0431635	-0.460693	-3.76945
122655	cg11992940	37	17	34094454	-0.0154467	1.41871	-5.33056	6.33463e-06	0.0110553	2.45982	-4.5149
123182	cg07884637	37	3	9030260	-0.0208288	1.12052	-5.4141	5.40161e-06	0.0103838	2.56799	-4.54855
123210	cg00561739	37	5	1807733	0.0208411	2.39408	4.76162	3.32689e-05	0.0225993	1.02057	4.14985
123388	cg06173810	37	16	31541116	0.0255247	-4.1267	4.98627	5.05984e-05	0.0266988	1.65162	4.05285
123898	cg06181518	37	6	133562196	0.0526985	-5.34266	4.88371	1.22536e-05	0.0150281	1.74625	4.37303
124015	cg17989833	37	11	32444987	-0.0269925	2.08813	-4.36416	0.000153789	0.0420956	-0.204311	-3.78487
124161	cg08812266	37	12	132653105	0.0226004	3.79004	4.28874	8.81101e-05	0.03365	-0.388249	3.9212
124352	cg04900427	37	1	43613567	0.0567634	-4.93782	4.94423	9.19194e-05	0.0342567	2.05977	3.91099
124428	cg27379573	37	17	76227999	0.0460641	-3.14497	4.67249	2.60773e-05	0.0203494	0.623738	4.20527
124537	cg24394121	37	10	50532970	-0.028144	0.776778	-5.08883	1.60089e-05	0.0163645	1.92808	-4.31433
124635	cg26734696	37	16	25703830	0.0469366	-5.07442	6.9286	2.06478e-07	0.00287761	7.22351	5.19341
124824	cg06833110	37	2	66673316	0.0631672	-3.91899	4.33473	0.000170897	0.0440238	-0.157746	3.75856
124847	cg21652664	37	11	126152369	0.0211323	-2.26286	5.5779	7.03051e-06	0.0116756	3.33392	4.49276
124997	cg04011139	37	16	28891601	0.025799	-4.6746	4.95864	9.73958e-06	0.0136594	1.99069	4.42288
125424	cg21709871	37	8	144923606	0.0248711	-0.895434	4.46755	5.73829e-05	0.0281612	0.0219256	4.02332
125502	cg24431930	37	15	78078350	-0.03358	1.28353	-4.15774	0.00013755	0.0402734	-0.779419	-3.81253
125716	cg23478292	37	11	119075962	0.0123985	-1.40806	4.50241	5.38865e-05	0.0274217	0.113835	4.0381
125827	cg04972599	37	5	62421702	-0.0204535	-0.685852	-4.48997	8.66273e-05	0.0335042	0.121727	-3.92528
125966	cg25083962	37	5	145407561	-0.021153	1.16553	-5.43885	4.69855e-06	0.00956277	2.57624	-4.57782
125995	cg00031346	37	6	168478519	-0.018951	0.584789	-6.25752	6.49386e-07	0.00466013	4.69639	-4.97592
126264	cg15713898	37	17	49439951	-0.0227582	3.36905	-4.3677	9.61918e-05	0.0349155	-0.244318	-3.9
126283	cg16013720	37	1	47909234	0.0279818	-2.02106	5.1588	1.71852e-05	0.017025	2.45772	4.29864
126521	cg22705386	37	7	130131797	-0.0296374	1.7018	-4.94398	4.05845e-05	0.0246496	2.04453	-4.10413
126529	cg15991262	37	7	23720454	0.0818097	-4.30202	4.72599	5.05734e-05	0.0266988	0.824756	4.05296
126871	cg02230854	37	8	48100429	0.0418846	-4.81482	6.44852	6.48022e-08	0.00199942	6.80411	5.40502
127224	cg21758338	37	16	3629978	-0.0315461	1.97178	-4.7972	3.52786e-05	0.0230823	0.968296	-4.13641
127298	cg22064620	37	9	103790851	0.031583	-2.77661	4.27836	0.000191048	0.0457727	-0.379628	3.73057
127299	cg03264601	37	20	55500670	0.0422378	-3.79885	4.73475	5.877e-05	0.0284029	0.96179	4.0177
127405	cg23663256	37	7	110969696	-0.0233148	2.15339	-5.50315	4.02201e-06	0.00915804	2.84634	-4.61024
127422	cg03823319	37	5	177694685	-0.0368083	2.84934	-5.33954	8.07127e-06	0.0123884	2.6246	-4.46328
127458	cg08357961	37	1	232126673	-0.0195504	1.49173	-5.63518	3.35839e-06	0.0085254	3.09282	-4.64759
127524	cg05481201	37	7	1585452	-0.0270741	2.07857	-4.20143	0.000152133	0.0419092	-0.680736	-3.78756
127647	cg20677901	37	1	3568210	0.0438419	-2.41802	5.20375	4.20788e-06	0.00915804	2.16336	4.60084
127771	cg02606808	37	5	71403502	0.0240726	-5.55234	6.44915	6.44303e-08	0.00199942	6.80646	5.40605
127894	cg07481886	37	6	32014510	-0.0147134	0.200442	-4.41254	0.000129425	0.0393174	-0.0802779	-3.82755
127992	cg09655134	37	5	55560175	-0.0158428	0.2549	-4.71731	5.34554e-05	0.0273448	0.704888	-4.03998
128425	cg24422198	37	18	59992387	0.0224117	-3.06995	4.34936	0.000130161	0.0393425	-0.00237375	3.82615
128446	cg10309117	37	10	30060458	-0.0197534	3.06621	-4.37883	8.91031e-05	0.0337732	-0.213454	-3.9185
128634	cg15186181	37	8	55370434	0.0609305	-3.70242	4.57161	9.55549e-05	0.0348066	0.488092	3.90161
128661	cg10785051	37	5	133449927	0.0256775	-2.83758	4.2637	0.000199365	0.0466135	-0.339437	3.71982
128675	cg11142705	37	3	42306974	0.0205323	-2.50915	4.24986	0.00013527	0.0400502	-0.55207	3.81666
128863	cg11950141	37	1	31351689	-0.0219801	0.337898	-4.9104	2.80326e-05	0.0208864	1.20464	-4.18889
128931	cg09263647	37	14	34692110	-0.0206174	3.25959	-4.58127	3.47657e-05	0.023003	0.626479	-4.13977
128940	cg09045731	37	16	7971698	-0.0319421	2.51028	-4.45361	9.92643e-05	0.0353515	0.00908142	-3.89238
128964	cg25691775	37	17	2699122	-0.0173502	1.39559	-4.41352	9.74485e-05	0.0351481	-0.108121	-3.89686
128979	cg11127022	37	2	131796515	-0.0240142	2.10529	-4.23483	0.000104495	0.035914	-0.521427	-3.87991
129462	cg07003920	37	18	5629180	0.0255438	-3.99407	4.53481	0.000112872	0.0373818	0.524806	3.86111
129709	cg25431736	37	11	13031415	0.019461	-2.29616	4.06013	0.000182615	0.0451515	-0.998814	3.74193
129731	cg11733135	37	1	81878937	-0.545125	6.16349	-4.36909	6.7764e-05	0.0299136	-0.103463	-3.984
129762	cg15270970	37	7	30791913	-0.019166	4.55436	-4.09816	0.000164309	0.043219	-0.6814	-3.76838
130380	cg16419235	37	8	57360613	0.0222951	-1.69121	5.67682	5.53043e-06	0.010407	4.22434	4.54359
130398	cg17509516	37	6	135418393	0.0268073	3.20086	4.35055	0.000119007	0.0380414	-0.192732	3.84816
130644	cg04664595	37	14	95147289	-0.022876	1.55499	-5.7561	2.0414e-06	0.00722448	3.4038	-4.74928
130866	cg19669163	37	19	45373956	0.0247777	1.9237	5.45108	4.42723e-06	0.00933586	2.85801	4.59025
130878	cg01594949	37	9	140197890	-0.0248913	0.798625	-4.87557	4.01051e-05	0.0244904	1.13006	-4.10687
131647	cg10214421	37	7	155174508	0.0182	-2.01909	4.57097	3.56195e-05	0.0231492	0.363507	4.1342
132388	cg15689689	37	7	54731936	0.0191406	-2.50643	4.37663	0.000138831	0.0404304	0.0433118	3.81024
132554	cg17112828	37	1	204655244	-0.0232733	1.33008	-4.17532	0.000214704	0.0482101	-0.730539	-3.70106
132766	cg02214096	37	16	77822350	0.0222755	-3.99119	4.12309	0.000149821	0.0416653	-0.600789	3.79137
133003	cg01071668	37	11	8288089	-0.0298192	3.01104	-5.07805	2.23411e-05	0.0191424	1.68933	-4.24011
133019	cg02946885	37	14	90378680	-0.0299173	2.05449	-4.9328	4.47578e-05	0.0255026	1.82603	-4.08144
133024	cg17717565	37	7	99507261	0.0332409	2.54673	4.70602	3.53058e-05	0.0230823	1.14665	4.13623
133216	cg17136255	37	7	2516929	-0.0458813	1.59957	-5.2669	5.52148e-06	0.010407	3.00923	-4.54393
133791	cg04297093	37	21	31864374	-0.0244625	3.50043	-5.16359	0.00021803	0.0483919	2.64087	-3.69715
134004	cg01323049	37	2	19557396	0.0194951	-2.48246	4.5658	4.83662e-05	0.0261895	0.276736	4.06338
134017	cg01661350	37	13	70682098	0.0124876	-2.36671	3.9893	0.000232628	0.0496941	-1.00767	3.68066
134273	cg16067628	37	17	79109808	-0.0490246	3.52182	-4.36286	0.000125762	0.0388811	-0.216137	-3.83461
134396	cg25975621	37	1	217311177	0.0177709	-2.23352	4.21991	0.000228097	0.0493057	-0.388885	3.68568
134441	cg09548227	37	16	46918624	0.0217657	-3.14517	4.65592	6.81346e-05	0.0299274	0.814412	3.98271
134673	cg08995556	37	6	110299909	0.0137314	-2.21662	4.17565	0.000156107	0.0422865	-0.748006	3.78115
134854	cg06119016	37	17	80373277	0.0150733	2.2767	4.11828	0.000169422	0.0439256	-0.900622	3.76072
135022	cg13039251	37	5	32018601	-0.0244084	1.12183	-6.34734	6.56208e-07	0.00466013	4.93199	-4.9739
135413	cg15731056	37	12	64784483	0.0694357	-4.41487	6.32614	3.30913e-05	0.0225309	4.96404	4.15108
135717	cg05627083	37	18	10454684	0.0991394	-4.02355	5.68226	4.58319e-06	0.00952245	3.31179	4.58302
135866	cg17322242	37	19	54961559	0.0230955	2.09865	4.55303	8.61795e-05	0.0334133	0.282035	3.92653
135877	cg15565032	37	15	68871412	0.044942	-5.14249	4.72609	5.66e-05	0.0280753	1.0874	4.02655
136016	cg04515200	37	5	135415762	-0.0225372	-1.06378	-5.4539	1.01439e-05	0.0140376	2.65464	-4.41408
136047	cg25497250	37	10	95326974	0.05439	-2.481	4.32259	0.000162919	0.0431635	-0.0845074	3.7705
136139	cg10859636	37	21	28744983	-0.01493	1.05532	-4.42819	0.000114009	0.037439	-0.0404047	-3.85866
136275	cg09328024	37	1	206808174	0.0225084	-2.91218	4.08524	0.000180267	0.0449644	-0.759604	3.74518
136302	cg24213507	37	3	6902689	0.0287821	-3.47198	4.27206	0.000187787	0.0454903	-0.346799	3.7349
136465	cg25143824	37	20	9819820	0.0480346	-4.89555	6.37638	6.50781e-05	0.029621	6.17711	3.9936
136650	cg14558712	37	13	27203226	-0.0255967	2.81941	-5.42925	1.36104e-05	0.0154628	3.21621	-4.35005
136740	cg08050917	37	5	142030386	-0.0203922	3.55886	-4.22653	0.000216137	0.0482808	-0.219647	-3.69937
136805	cg13392687	37	11	94502558	0.0435892	-2.88659	4.52695	9.32892e-05	0.0345148	0.359955	3.90741
136845	cg16008609	37	1	213123675	-0.0169944	-4.78607	-4.27757	9.22789e-05	0.0343297	0.0647553	-3.91005
137278	cg02546607	37	16	78420476	0.0155496	4.0277	4.54401	7.87621e-05	0.0320049	0.291376	3.94814
137370	cg02647878	37	4	154681197	0.0591182	-4.83053	4.68137	5.20673e-05	0.0269403	0.799264	4.04615
137447	cg09087222	37	8	11720363	-0.0299512	-0.147983	-4.70351	5.5355e-05	0.0278974	0.67319	-4.03178
137560	cg10210496	37	2	192016474	-0.0159896	2.08599	-4.34262	9.56001e-05	0.0348066	-0.310479	-3.9015
137711	cg12247101	37	6	30653549	-0.0255062	-0.802073	-4.34129	0.000132319	0.0395762	-0.264888	-3.8221
137806	cg11242994	37	13	76451004	-0.0220486	2.40346	-4.18442	0.000124139	0.0386478	-0.594899	-3.83781
137918	cg11884741	37	11	134449995	-0.0298797	3.04043	-5.01133	8.89939e-06	0.0129136	1.52795	-4.44232
137936	cg01152023	37	5	176307323	-0.0208781	1.30339	-5.1674	1.26099e-05	0.0150754	1.98661	-4.36677
138169	cg19199146	37	11	6426039	-0.0220913	3.16417	-5.32213	1.11912e-05	0.0144782	2.87486	-4.39278
138925	cg03453134	37	3	182380178	-0.0239023	3.40322	-4.15409	0.000206775	0.0474434	-0.595334	-3.71059
138967	cg15104456	37	8	129189014	-0.0203079	1.38696	-4.59648	7.38106e-05	0.0309775	0.392861	-3.96366
139282	cg07254416	37	2	235955447	0.0144802	2.5523	4.39663	0.000199421	0.0466135	0.0913869	3.71975
139632	cg02364454	37	7	87196132	-0.0258069	4.38832	-4.58271	3.63144e-05	0.0234034	0.794471	-4.12976
139943	cg00972950	37	4	1684791	0.0276374	3.74715	5.11125	1.94853e-05	0.0178291	1.92357	4.27071
139946	cg19266889	37	4	5889561	0.0438316	-4.47124	5.19624	0.000187182	0.0454868	2.39568	3.73572
140039	cg03646605	37	11	86383804	-0.0259225	3.11113	-4.39454	0.000113313	0.0373818	-0.158861	-3.86016
140152	cg21540437	37	4	46391737	0.0226695	-5.26289	4.70691	2.28137e-05	0.0192988	1.20229	4.23541
140470	cg04845649	37	16	67199463	0.0140303	-2.05325	4.47479	0.000114962	0.0374874	0.40535	3.85663
140492	cg18476778	37	12	125233354	0.0180777	2.74687	4.90983	2.47392e-05	0.0200315	1.25424	4.21717
140595	cg27222785	37	1	1008091	-0.0249726	2.32876	-4.19913	0.000203988	0.0471731	-0.579967	-3.71403
140617	cg21760907	37	13	100634938	0.0155875	-1.58776	4.29075	9.90366e-05	0.0353515	-0.446506	3.89294
140747	cg06616710	37	10	99473224	0.0367143	-2.58259	4.43115	0.000145801	0.0412503	0.222121	3.79811
140783	cg01112878	37	6	107997468	-0.0340652	2.71032	-4.24799	0.000152399	0.0419092	-0.540919	-3.78713
140898	cg16313577	37	5	8843829	-0.0200374	1.99289	-4.71406	5.127e-05	0.0267708	0.826127	-4.04976
140965	cg00604768	37	12	102251130	-0.0133009	0.0328708	-4.31351	8.09794e-05	0.0324643	-0.0207298	-3.94148
141169	cg24452128	37	6	10390919	0.0183381	-4.08097	4.5671	8.43229e-05	0.0331853	0.304801	3.93177
141289	cg18622950	37	2	102758607	-0.0275956	1.52692	-4.45294	9.33107e-05	0.0345148	0.00247613	-3.90736
141396	cg01023751	37	19	36427010	-0.0219589	-1.36533	-4.2215	0.00013309	0.0397136	-0.629317	-3.82067
141441	cg09643544	37	19	9473696	0.0131485	-1.65346	4.44971	0.000113967	0.037439	-0.0282885	3.85875
141590	cg19407776	37	10	105419542	-0.0416171	3.56431	-5.00647	2.26982e-05	0.0192566	1.65825	-4.23655
141718	cg09350341	37	16	55514378	0.0381905	-4.48057	4.49943	0.000103609	0.0358034	0.269622	3.88198
141863	cg00102223	37	22	45978553	-0.0204906	1.55854	-4.24468	0.000101816	0.035717	-0.516878	-3.88622
142041	cg00237086	37	8	6796499	-0.0388033	1.20771	-6.89077	9.67463e-08	0.00236315	6.45263	-5.33273
142089	cg02761480	37	16	77822771	0.0358549	-3.13086	6.15918	3.74947e-07	0.00354524	6.06485	5.08126
142204	cg11076422	37	20	60332183	-0.0209372	2.89056	-4.87387	1.58321e-05	0.0162829	1.10635	-4.31678
142255	cg10662093	37	19	38747234	0.0182866	-2.55872	4.25159	0.000189835	0.0456467	-0.404356	3.73217
142403	cg20460366	37	20	44934032	0.026135	-2.03957	4.58563	4.42434e-05	0.0254507	0.329256	4.08412
142451	cg21793540	37	4	174294384	-0.0298442	3.94826	-6.61356	4.91002e-07	0.0039318	6.61418	-5.0298
142640	cg25248713	37	3	13023271	-0.0140226	0.693296	-4.07564	0.00017384	0.0444634	-0.762574	-3.75428
142659	cg22174844	37	1	39570747	0.0245608	-4.57118	4.56894	0.000114295	0.037439	0.328998	3.85805
142779	cg11061105	37	1	229546537	-0.0288746	1.92242	-4.37344	0.00014031	0.0405791	-0.171111	-3.80762
142823	cg04008438	37	22	45062245	-0.0280141	1.2672	-4.36459	0.000129449	0.0393174	-0.198839	-3.82751
143140	cg20328799	37	2	120985492	-0.0196296	1.34128	-4.16051	0.000200643	0.0467778	-0.767067	-3.71821
143347	cg11805489	37	1	225662460	-0.0255781	1.9607	-4.2612	0.000153084	0.0419748	-0.0706742	-3.78601
143451	cg12919388	37	15	25438443	-0.024824	1.70682	-4.79985	3.25978e-05	0.0223817	1.04743	-4.15452
143536	cg19861138	37	2	154335384	0.0490971	-5.56811	5.72926	4.13203e-06	0.00915804	3.73971	4.60463
143711	cg22647031	37	6	3387811	-0.0263696	3.38351	-5.19257	1.15722e-05	0.0146167	1.98712	-4.3855
143715	cg14110380	37	7	89841210	0.0536955	-4.51889	5.04692	1.98652e-05	0.0180551	2.25224	4.2664
143729	cg04546473	37	10	86096789	0.0211822	2.73281	4.55887	7.06169e-05	0.0303502	0.351589	3.9742
143816	cg14006863	37	3	121903107	0.0180064	-1.8636	4.09234	0.00018422	0.0453761	-0.969692	3.73973
143886	cg09396196	37	11	64059054	0.0284146	-5.06679	4.60986	6.29658e-05	0.0293188	0.791171	4.00141
144232	cg26220952	37	18	7273138	-0.0196998	0.621773	-5.6952	3.40761e-06	0.0085254	3.25366	-4.64459
144324	cg26307359	37	17	27332646	0.0564229	-2.96448	4.665	0.000162521	0.0431635	0.63774	3.77111
144439	cg26105156	37	4	81951953	0.0264692	-4.33335	4.68306	7.61421e-05	0.0314541	0.882048	3.95623
144504	cg26483294	37	10	81042515	0.0208997	3.49054	5.41992	2.05161e-06	0.00722448	3.18392	4.74827
144727	cg16374999	37	12	49688980	0.058002	-3.13105	5.3835	0.000119653	0.0381532	2.55316	3.84684
144812	cg14234520	37	2	121018789	0.0171604	2.1658	4.67065	5.70455e-05	0.0281612	0.583222	4.02471
145067	cg19773510	37	22	31257528	-0.0230985	0.830086	-5.42372	4.05374e-06	0.00915804	2.53874	-4.60861
145339	cg14260164	37	4	77008520	-0.0227407	0.632659	-4.17748	0.000197027	0.0464427	-0.716146	-3.7228
146316	cg15788355	37	5	76535026	-0.0179597	0.6564	-4.21884	0.000171454	0.0440646	-0.552506	-3.75774
146399	cg04184232	37	14	29243234	0.0416293	-4.13178	4.6239	8.8661e-05	0.0337285	0.56526	3.9197
146401	cg09419102	37	11	65550444	-0.0177015	1.32315	-4.96816	1.46178e-05	0.0157967	1.3418	-4.33437
146426	cg02355420	37	4	66536550	0.0253024	-2.34604	4.61449	7.63665e-05	0.0314886	0.568367	3.95553
146509	cg27003782	37	10	125651391	0.0376393	-2.59926	5.35281	1.72092e-05	0.017025	2.50373	4.29833
146763	cg17617919	37	5	71723754	-0.0224442	2.69782	-4.34449	7.34787e-05	0.030949	-0.230379	-3.96473
146938	cg15480817	37	5	72416082	0.0574138	-3.86809	4.76174	5.17748e-05	0.0268363	1.27176	4.04747
147675	cg19546703	37	1	165451588	-0.0487	-1.92464	-4.25802	0.000165087	0.0433402	-0.49682	-3.7672
147678	cg09331790	37	11	61772128	0.0176253	-1.34931	4.63936	5.37388e-05	0.0273797	0.485524	4.03874
147712	cg00765312	37	12	85674694	0.0180796	-4.80366	3.9947	0.000224611	0.0489682	-0.976847	3.6896
147967	cg15614917	37	19	19384165	0.0145005	-1.51063	4.06553	0.000190309	0.0456859	-1.03727	3.73154
148164	cg13280184	37	5	57755773	0.0464101	-3.17126	4.2643	0.000206859	0.047444	-0.291178	3.71049
148632	cg19083779	37	1	57110724	0.0685203	-4.35104	4.88188	4.64834e-05	0.0258948	1.2973	4.07264
148915	cg19898128	37	4	166794971	0.0518308	-5.02047	4.45469	5.11348e-05	0.0267708	0.406563	4.05038
148929	cg20634967	37	13	58204224	0.0346159	-4.37763	4.19651	0.000118179	0.0378993	-0.377199	3.84987
149208	cg09758420	37	6	41343830	0.0169356	-1.03338	4.02603	0.000211216	0.047911	-1.13795	3.70521
149224	cg13768937	37	5	149018181	-0.0155265	1.92247	-4.36727	0.000126255	0.0389141	-0.218383	-3.83365
149233	cg03169018	37	8	24772435	0.0467558	-4.95627	4.73978	3.29986e-05	0.0224939	1.34018	4.15172
149335	cg07813622	37	7	110744778	0.0140825	3.98539	4.15628	0.000180369	0.0449644	-0.522149	3.74503
149412	cg15438787	37	7	4998895	0.0495037	-5.08901	6.91387	4.81419e-05	0.0261316	8.30292	4.06447
149912	cg13247329	37	20	45948586	-0.022022	0.593935	-5.75597	2.43517e-06	0.00759925	3.42313	-4.71348
150203	cg04761722	37	16	10274315	0.036992	-2.1257	5.37388	9.67702e-06	0.0136042	2.43975	4.42427
150378	cg26038582	37	1	42384390	-0.0583661	-1.31734	-4.29645	0.000148488	0.0415901	-0.421309	-3.79358
150381	cg00898123	37	10	50946810	-0.0449256	2.51668	-5.02649	1.54843e-05	0.0161361	1.82188	-4.32168
150431	cg03876618	37	4	57976034	0.0225287	-2.34431	5.4862	0.000203524	0.0470844	3.31833	3.7146
150908	cg27588075	37	5	96078437	-0.0204758	0.401393	-4.45303	9.9177e-05	0.0353515	0.0136795	-3.8926
150942	cg15251729	37	8	10806452	-0.0321811	2.90627	-4.61281	6.67296e-05	0.0296798	0.452339	-3.98765
152247	cg08347047	37	12	21680426	0.0293397	-3.01934	4.24323	0.00021569	0.0482426	-0.246825	3.69989
152340	cg00752263	37	4	3486116	-0.0233079	-0.122818	-4.35009	0.000152936	0.0419737	-0.239843	-3.78625
152509	cg17162069	37	7	157399760	-0.0186472	1.367	-4.41316	9.5059e-05	0.0347934	-0.00274814	-3.90287
152538	cg24643102	37	3	6903921	0.0219823	-2.33896	4.23734	0.000188219	0.0455242	-0.452641	3.73433
152592	cg25586488	37	10	44757334	-0.0256527	1.69816	-4.37471	0.000100037	0.0353919	-0.219258	-3.8905
152650	cg01495122	37	8	41167087	0.0589985	-4.37907	4.52955	0.000102905	0.035717	0.372523	3.88364
152722	cg14667832	37	2	30064491	-0.0174134	-0.151632	-4.58543	6.96198e-05	0.0301649	0.36239	-3.97758
152806	cg02060732	37	17	77151206	-0.0298794	4.74383	-4.12505	0.000162615	0.0431635	-0.882939	-3.77097
152891	cg15340115	37	17	35411927	-0.0272645	2.53629	-4.26615	0.000149894	0.0416653	-0.489387	-3.79125
152961	cg10396632	37	3	126728707	-0.0234417	3.76686	-4.3657	0.000192136	0.0458242	-0.118793	-3.72914
152985	cg25907215	37	22	24178181	-0.0263411	2.65866	-4.21583	0.000194764	0.0461589	-0.335656	-3.72571
152992	cg14537362	37	9	129376508	0.0257587	-5.56835	4.32234	7.9287e-05	0.0321395	0.012805	3.94655
153560	cg09105523	37	6	10887672	0.0196327	-2.00973	4.11152	0.000196184	0.0463557	-0.911968	3.72388
153566	cg14179031	37	21	42679822	-0.0205951	1.19744	-5.4017	5.73385e-06	0.0105569	2.4984	-4.53597
153798	cg03431521	37	8	116670531	-0.0249547	3.07623	-4.61486	3.17406e-05	0.0221154	0.456003	-4.1606
153882	cg18368565	37	13	52533943	-0.0163244	0.959842	-5.15845	1.67974e-05	0.0168327	1.87134	-4.30369
153943	cg19221959	37	7	94537347	0.0320349	-5.14448	4.26055	0.000218891	0.0484411	-0.345354	3.69615
154103	cg00979369	37	14	69403340	0.0196138	2.42534	4.34883	0.00011486	0.0374874	-0.285392	3.85684
154113	cg04134244	37	22	39216249	-0.0303777	2.29487	-4.54054	6.6231e-05	0.029621	0.301342	-3.98943
154343	cg03171723	37	10	108924369	0.0718077	-4.15102	4.2787	0.000188471	0.0455242	-0.308931	3.73399
154422	cg09288606	37	16	69141391	0.0391673	-4.42817	4.59137	7.40249e-05	0.031019	0.499934	3.96296
154514	cg17295225	37	6	137814971	0.026415	-1.76823	4.17796	0.000184601	0.0454356	-0.561185	3.73921
154824	cg14614754	37	1	120289923	-0.0187365	2.92367	-4.55652	3.79892e-05	0.0239466	0.571822	-4.11938
155082	cg16400999	37	2	180726349	0.0555196	-3.08016	5.91342	2.28088e-06	0.00754389	3.94193	4.7268
155343	cg25492241	37	3	159482591	0.0446204	-5.42312	6.11942	2.06453e-06	0.00722448	4.9801	4.747
155401	cg06596654	37	16	86527923	0.0510936	-3.419	4.43714	0.000159306	0.0427804	0.280688	3.7761
155437	cg21035171	37	8	9618595	0.0124116	4.38575	4.09565	0.000165074	0.0433402	-0.848789	3.76722
155712	cg17861230	37	19	18343901	0.0282215	-1.26513	4.42257	0.00021898	0.0484425	0.0212214	3.69605
155733	cg05500840	37	2	176972068	0.0377059	-2.63562	4.1405	0.000220448	0.0485156	-0.768135	3.69435
156237	cg05415131	37	11	58940866	0.0517687	-4.18904	4.29661	0.000110204	0.0369382	-0.0910246	3.86695
156313	cg15956635	37	3	123831798	-0.0333165	2.06123	-5.44592	2.91559e-06	0.0080419	2.61255	-4.67668
156399	cg03977294	37	6	33285456	0.0324136	-4.72227	4.27007	0.000149498	0.0416342	-0.389353	3.7919
156426	cg21607106	37	13	71860344	-0.0204543	-0.103751	-4.07688	0.000232035	0.0496941	-0.738232	-3.68131
156458	cg05306305	37	3	69488768	-0.0163009	0.0616019	-4.15691	0.000174755	0.0445419	-0.792509	-3.75297
156523	cg04194821	37	14	34407432	-0.0143172	0.857276	-5.15646	1.52335e-05	0.0160329	1.8531	-4.32528
157545	cg16672562	37	19	46801672	-0.024438	0.503802	-4.80439	4.66283e-05	0.0259012	0.9444	-4.07191
157854	cg14060898	37	9	97939026	0.0116347	4.7091	4.20013	0.000116784	0.0376894	-0.376729	3.85278
157915	cg13678349	37	9	94486472	-0.0197511	4.11235	-4.18551	0.000205866	0.0473669	-0.657618	-3.71171
157922	cg14551002	37	17	31552	0.0561107	-4.7839	5.3744	1.40557e-05	0.0156297	2.89533	4.34299
157926	cg02529309	37	4	76912383	-0.0280582	0.259329	-6.31989	7.1676e-07	0.00482972	4.86023	-4.95677
158018	cg21924403	37	1	208063870	0.0156107	-1.55918	4.44332	0.000108744	0.0366016	0.101213	3.87021
158506	cg21836905	37	14	52777200	-0.021352	1.86722	-4.97222	2.02262e-05	0.018158	1.36305	-4.26238
158903	cg09992805	37	19	4585037	0.0202081	-4.70585	4.37806	6.59897e-05	0.029621	0.168549	3.9903
158938	cg03419058	37	15	26108391	0.062862	-5.0172	5.57014	8.25085e-06	0.0125045	3.30312	4.45857
159022	cg11352060	37	1	29448973	0.0426208	-3.39535	5.56249	3.22639e-06	0.00837947	3.05127	4.65586
159600	cg05392244	37	6	1575286	-0.0229303	2.47825	-4.13588	0.000225405	0.0490327	-0.814412	-3.6887
159786	cg01520867	37	14	104583632	0.0659398	-3.9082	4.57153	0.000144969	0.041155	0.495743	3.79953
159809	cg01145430	37	15	45670526	0.0390397	-5.67495	4.96266	3.95836e-05	0.0244812	1.50512	4.1099
159937	cg12769615	37	4	95653156	-0.0207229	1.67946	-4.51055	8.78216e-05	0.0336349	0.172158	-3.92199
160021	cg11421872	37	1	68961495	-0.0143134	1.39696	-4.13955	0.000233702	0.049765	-0.804642	-3.67949
160159	cg15892864	37	1	161444516	-0.0228675	4.16465	-4.32425	0.000187524	0.0454868	-0.297127	-3.73526
160257	cg16636334	37	12	117538327	-0.0325991	3.11336	-4.51189	8.58972e-05	0.0333284	0.209873	-3.92732
160821	cg07806103	37	15	57209682	-0.0298838	3.08855	-4.6056	6.76155e-05	0.029893	0.393699	-3.98452
161029	cg25418380	37	15	77917306	-0.0247798	1.73855	-4.3872	0.000120466	0.0382243	-0.178227	-3.84518
161089	cg24277313	37	1	57110878	0.073559	-4.22243	5.32769	1.20602e-05	0.0148842	2.43799	4.3765
161103	cg08445409	37	5	57878919	0.0192222	-4.956	5.38266	1.32372e-05	0.0154582	2.86277	4.35615
161182	cg00036558	37	5	153967170	-0.0290826	2.66623	-4.51926	5.0113e-05	0.0265975	0.157323	-4.0551
161305	cg13834623	37	6	25652407	0.0197312	-2.22275	4.63546	7.07954e-05	0.0304046	0.519255	3.9736
161402	cg09644722	37	17	60885519	0.0359177	-4.19853	4.75342	5.16502e-05	0.0267954	0.955796	4.04803
161420	cg27618240	37	7	20824770	0.0913789	-3.35103	5.92426	3.44012e-06	0.0085254	4.6451	4.64262
161529	cg14536194	37	14	95157213	-0.02347	0.549255	-5.51645	4.04123e-06	0.00915804	2.78027	-4.60925
161793	cg23704085	37	6	33156779	-0.0391963	2.75586	-4.65221	7.22829e-05	0.0306394	0.552016	-3.96864
161810	cg23513000	37	1	15530445	-0.0179177	0.968822	-5.41912	6.67883e-06	0.011316	2.56547	-4.50368
161849	cg16381169	37	21	16031542	-0.0127477	1.15281	-4.32958	0.000163538	0.0431635	-0.288687	-3.76956
162302	cg07293584	37	11	69832045	0.0350983	-2.53027	4.28179	0.00018325	0.0452512	-0.264815	3.74105
162304	cg01044883	37	14	101035262	0.0294391	-3.77502	4.54307	5.40908e-05	0.0274542	0.688241	4.03721
162620	cg15069289	37	13	30939636	0.0203746	1.82142	4.81158	3.2605e-05	0.0223817	0.980124	4.15446
162860	cg11177264	37	11	64739539	0.0242776	-1.87582	4.88686	4.06602e-05	0.0246496	1.39972	4.1037
163367	cg04453180	37	5	140856330	0.0445562	-2.77067	4.84059	0.000120565	0.0382255	1.10834	3.84497
163550	cg24319902	37	8	41166990	0.0569575	-3.13036	4.78697	5.03335e-05	0.0266614	1.03113	4.05407
163956	cg26438554	37	17	28562733	0.0172628	-2.11305	4.75938	5.32437e-05	0.027308	1.05862	4.04091
164076	cg17240815	37	6	55039382	0.0430717	-3.62351	4.905	3.6807e-05	0.0235561	1.44716	4.12666
164097	cg21045608	37	11	8615456	0.0246699	-3.11286	4.28364	0.000186589	0.0454819	-0.289244	3.73651
164302	cg02233149	37	2	97171243	-0.0265828	2.37455	-4.6073	6.33509e-05	0.0294077	0.416832	-3.99997
164354	cg23383318	37	8	6785707	-0.0319928	0.919499	-5.39237	7.51454e-06	0.0121023	2.48165	-4.47857
164539	cg15302379	37	10	102821848	-0.0401512	1.85529	-4.82887	2.84293e-05	0.0210575	1.09219	-4.1857
164565	cg04723401	37	14	29229249	0.0364692	-4.50594	4.42708	9.78142e-05	0.0352061	0.276463	3.89595
164676	cg06458358	37	8	1772264	0.052756	-4.50042	4.26998	9.4721e-05	0.0347934	-0.141439	3.90373
164737	cg04104114	37	2	39893261	0.0444198	-5.59548	5.78106	3.11043e-05	0.0218898	4.17859	4.16523
165067	cg20265661	37	2	133428502	0.0361476	-4.9378	4.78788	4.64644e-05	0.0258948	1.02726	4.07273
165614	cg02286229	37	11	115809902	-0.0239957	2.09914	-4.6925	4.51558e-05	0.0255026	0.62419	-4.07938
165768	cg02496728	37	3	133748505	0.0359942	-4.43289	4.66698	6.85225e-05	0.0299322	1.03055	3.98136
166154	cg01619509	37	12	123476380	-0.0328902	3.2151	-4.47639	7.45655e-05	0.0311444	0.277361	-3.96123
166231	cg07599225	37	1	151513436	0.0158965	-2.3109	4.62356	6.81008e-05	0.0299274	0.923759	3.98283
166241	cg06336319	37	4	7168810	-0.0211633	1.09143	-4.96828	2.00701e-05	0.0181062	1.38473	-4.26411
166416	cg22849482	37	5	57755881	0.0590017	-4.80735	4.92215	4.00899e-05	0.0244904	1.71948	4.10696
166794	cg01774541	37	2	10470114	0.0251753	-3.47178	4.09462	0.000181865	0.045061	-0.963564	3.74296
166822	cg05522554	37	8	41625190	0.0352968	-4.78467	5.96254	3.02479e-07	0.00324008	5.23142	5.1219
167028	cg21634365	37	18	74961463	0.030097	-4.30471	4.50379	4.59419e-05	0.0257234	0.453986	4.07537
167160	cg07273992	37	11	68925191	-0.0170461	1.691	-3.99305	0.000234029	0.049813	-1.22475	-3.67913
168197	cg12231799	37	8	101387728	-0.0295015	2.98408	-4.92806	1.61792e-05	0.016438	1.23403	-4.31199
168364	cg13943217	37	9	133542125	0.0507516	-5.12455	5.85752	8.52672e-05	0.0332664	4.85958	3.92909
168384	cg05414125	37	8	37409511	-0.0238286	3.05158	-4.29965	0.000140181	0.0405617	-0.384644	-3.80785
168568	cg16049364	37	1	244080978	0.0297966	-5.08145	4.384	0.000147942	0.0414966	0.116841	3.7945
168671	cg24766229	37	17	76151124	0.0159218	-0.451362	5.01101	2.10771e-05	0.0186929	1.47095	4.25316
168800	cg08426097	37	12	109725504	-0.0177511	2.81601	-4.30518	0.000211972	0.047911	-0.25383	-3.7043
168809	cg00308841	37	5	90790737	-0.0203465	1.03028	-4.03552	0.000218827	0.0484411	-1.11851	-3.69623
169080	cg09248019	37	21	42732441	-0.0239209	4.34045	-4.41127	7.80779e-05	0.0319129	-0.130249	-3.95022
169108	cg16688368	37	11	1037803	-0.0302453	5.06052	-4.39788	0.000108451	0.0366016	-0.129903	-3.87086
169453	cg15197753	37	2	232798330	-0.0236836	2.33329	-5.07919	1.94775e-05	0.0178291	1.74917	-4.2708
169595	cg12241552	37	3	196044003	-0.0273332	0.00150752	-4.63948	7.49276e-05	0.0312631	0.52208	-3.96007
169786	cg26386740	37	2	60781129	0.0232405	-3.18584	4.77165	1.86269e-05	0.0176079	1.40696	4.28075
169802	cg19663246	37	7	32339095	-0.0277693	0.794052	-4.98112	2.51018e-05	0.020103	1.39578	-4.21388
169938	cg14209784	37	10	88729861	-0.0314828	1.6983	-4.69934	4.78502e-05	0.0260941	0.699875	-4.06589
170018	cg19155932	37	20	56725873	0.0233121	-2.48578	4.10071	0.000169878	0.0439627	-0.943034	3.76005
170086	cg08492090	37	8	109094581	0.0265899	-3.03896	4.26146	0.000211386	0.047911	-0.263791	3.70501
170136	cg22717014	37	4	111542473	0.0563328	-3.66523	4.82647	4.72514e-05	0.0259478	1.15099	4.06882
170219	cg19418317	37	12	54145645	0.013414	-2.52172	4.45255	0.000152792	0.0419669	0.262525	3.78649
170233	cg19697530	37	11	115375071	0.0291495	-4.19573	4.15722	0.000140386	0.0405809	-0.789572	3.80749
170351	cg23447221	37	11	93672497	-0.0281861	3.81571	-4.6033	6.33885e-05	0.0294077	0.448587	-3.99983
170399	cg10529075	37	2	101436412	0.0287652	-4.64455	4.53804	0.000124055	0.0386446	0.529125	3.83797
170781	cg11706308	37	12	62866511	-0.0185257	2.27812	-4.3054	0.000180708	0.0449644	-0.224993	-3.74456
170949	cg26619478	37	2	180129627	0.0501472	-5.45563	6.28604	1.15158e-06	0.00567302	4.93352	4.86379
171189	cg26232188	37	11	10822059	0.0191653	2.18852	4.20094	0.000169422	0.0439256	-0.505961	3.76072
171407	cg26227354	37	11	69957126	-0.0355361	2.65522	-4.11289	0.000229803	0.0494212	-0.793952	-3.68378
171493	cg08743947	37	5	135169702	-0.0299731	2.47443	-4.09839	0.00017375	0.0444598	-0.951837	-3.75441
171577	cg07557260	37	8	132052870	0.0389603	-2.73932	4.54794	0.000149965	0.0416653	0.332061	3.79113
171658	cg19924196	37	3	8543487	0.0840244	-4.35815	7.17864	1.98113e-07	0.00287761	7.32117	5.2011
172129	cg13552721	37	1	229546808	-0.0333642	1.33377	-4.22239	0.000175271	0.0445684	-0.493257	-3.75223
172430	cg27192625	37	19	15892170	-0.0356736	1.67694	-4.23913	0.000177478	0.0448269	-0.579132	-3.74909
173334	cg06140312	37	2	109537435	-0.0196197	2.35656	-4.49978	4.85477e-05	0.0262063	0.12011	-4.06251
173617	cg23201032	37	3	134369828	0.0310142	-3.24025	4.2881	0.000176829	0.0447399	-0.271592	3.75001
173721	cg05481397	37	19	34190796	-0.0258782	1.226	-4.30303	0.000183992	0.0453627	-0.357203	-3.74004
173822	cg04599912	37	7	87257030	0.0696527	-4.36461	4.7691	4.2817e-05	0.0249757	1.13888	4.09173
174404	cg01501009	37	19	57183268	0.0228383	-2.24361	4.43823	0.000114858	0.0374874	0.0768985	3.85685
174758	cg25998594	37	14	24632095	0.0253364	3.55463	5.3251	9.45632e-06	0.0134227	2.35345	4.42925
174787	cg17302155	37	6	100061111	0.0591454	-4.2931	4.19719	0.000227145	0.0492271	-0.48634	3.68674
174816	cg09755594	37	1	85527430	-0.0254292	2.40138	-4.16465	0.000169933	0.0439627	-0.772798	-3.75997
175426	cg21554233	37	19	17757634	-0.0273303	2.064	-4.8288	3.2031e-05	0.0222167	1.02935	-4.15852
175562	cg16957374	37	8	42596672	0.0269399	2.84167	5.19209	1.04495e-05	0.0141432	1.97914	4.40766
175741	cg17807510	37	3	53651666	-0.0193335	1.10976	-4.52166	4.6557e-05	0.0258948	0.173637	-4.07227
175935	cg12252109	37	22	47154707	-0.0275495	1.00335	-5.12973	1.43092e-05	0.0157087	1.79163	-4.33906
175982	cg26249106	37	6	117198222	0.0585879	-4.60333	5.26415	1.38517e-05	0.0156079	2.54425	4.3462
176308	cg12200750	37	14	83192032	0.0287399	3.949	4.40624	0.000102263	0.035717	-0.123788	3.88516
176354	cg21210758	37	4	5713005	0.0431879	-3.42026	5.05447	2.30293e-05	0.0193972	1.65266	4.23329
176376	cg02269161	37	11	7273154	0.0767658	-3.23993	4.26893	0.000223793	0.0488799	-0.285201	3.69052
176512	cg10692528	37	12	6605071	0.0271771	1.36955	4.44567	0.000103643	0.0358034	-0.0156343	3.8819
176515	cg17025835	37	7	123673331	0.102044	-3.4871	4.24435	0.000211484	0.047911	-0.40409	3.70489
176651	cg23304099	37	3	128949317	0.0209617	-1.38502	4.39995	6.35676e-05	0.0294408	0.108277	3.99916
177093	cg00000596	37	8	133098502	-0.0299217	1.43576	-4.82242	3.7901e-05	0.0239303	0.98881	-4.11992
177175	cg09462924	37	2	66666470	0.0443505	-4.03037	4.28172	0.000197835	0.0465209	-0.29719	3.72177
177316	cg26673619	37	16	11540839	-0.0261301	3.56375	-4.43894	8.81788e-05	0.033651	0.161133	-3.92101
177605	cg27654029	37	19	2173764	0.0204165	3.21376	4.83799	0.000115253	0.0374874	1.70167	3.85601
177725	cg27062038	37	1	65775067	0.0268041	-1.96389	4.58233	7.3873e-05	0.0309775	0.454318	3.96345
178106	cg00244745	37	13	100636276	0.0276104	-2.75579	4.38374	0.000113036	0.0373818	-0.14405	3.86076
178299	cg01346423	37	20	48132339	-0.0177307	1.54756	-4.0861	0.000168152	0.0436755	-0.730348	-3.76261
178529	cg24865086	37	17	8214058	-0.0203826	2.03927	-4.79887	4.76348e-05	0.0260737	0.930398	-4.06694
178539	cg15568223	37	8	19171171	0.0598412	-4.69023	4.47309	0.000107498	0.036469	0.197621	3.87301
178620	cg04967039	37	4	8292202	-0.0369402	0.990161	-4.43424	0.000100768	0.0355375	-0.0462687	-3.88874
178936	cg03924136	37	20	62367108	-0.0292395	1.09532	-4.32119	0.000113076	0.0373818	-0.363589	-3.86067
179009	cg27444828	37	3	129693128	0.0388432	-3.56652	5.19775	1.91979e-05	0.0178145	2.422	4.27402
179232	cg20890210	37	8	73450181	0.0168742	-2.04738	4.75228	4.59416e-05	0.0257234	1.18387	4.07537
179314	cg22792646	37	11	15136345	0.026756	-2.70629	4.26154	0.000185832	0.0454819	-0.37327	3.73754
179543	cg09444226	37	12	12887740	0.0201112	2.13293	4.42532	0.000102782	0.035717	-0.085312	3.88393
180253	cg15811515	37	16	31580989	0.0519014	-2.73829	4.77727	4.9053e-05	0.0263336	1.04211	4.06009
180452	cg25028293	37	1	6528261	-0.0211138	3.88019	-4.07651	0.000173502	0.0444156	-0.963893	-3.75477
181009	cg11393848	37	1	22969340	-0.0142244	-0.0459268	-4.67474	4.51104e-05	0.0255026	0.573925	-4.07961
181092	cg20208384	37	3	124931162	0.015986	-2.44478	4.1882	0.00012145	0.0382747	-0.403674	3.84318
181713	cg00298883	37	17	7164634	0.0546954	-4.41768	4.88007	1.24387e-05	0.0150421	1.73698	4.36975
182036	cg00547143	37	11	68450618	-0.0200235	1.66671	-4.42134	5.74831e-05	0.0281612	-0.0296861	-4.02291
182299	cg16717713	37	14	100069657	0.0380321	-1.7647	4.71974	5.70699e-05	0.0281612	0.810341	4.02461
182574	cg24964368	37	19	52264413	0.0221271	-1.56365	4.97132	4.5289e-05	0.0255041	1.90486	4.0787
182840	cg11322252	37	12	114886361	0.0214427	-1.99874	4.10476	0.000171145	0.0440238	-0.935309	3.75819
183081	cg07031888	37	13	97760949	-0.0220354	1.3927	-4.49616	6.83934e-05	0.0299274	0.0990775	-3.98181
183208	cg11199046	37	12	115136308	0.0177813	-1.31119	4.8694	3.78822e-05	0.0239303	1.34418	4.12003
183279	cg19548511	37	18	25617941	-0.0151993	0.875194	-4.75557	3.99236e-05	0.0244904	0.793508	-4.10792
183315	cg13839457	37	11	115630889	0.0475395	-4.55509	5.33844	1.35869e-05	0.0154628	2.9378	4.35043
183437	cg19685604	37	4	81187575	0.0536455	-5.44486	7.14756	1.43599e-07	0.00255096	7.61134	5.26058
183883	cg17341765	37	12	65997206	-0.0262387	3.38811	-4.42922	9.37864e-05	0.034666	-0.0200224	-3.90613
183935	cg26861946	37	5	31193985	0.0481356	-4.74092	4.51673	4.24937e-05	0.0249055	0.610953	4.09349
183950	cg12220322	37	8	17489181	-0.0263783	2.67132	-4.25783	0.000174202	0.0444981	-0.50428	-3.75376
184073	cg02394601	37	10	44182135	-0.0192206	0.419082	-4.44028	5.82893e-05	0.0283193	-0.0375015	-4.01963
184347	cg00511674	37	16	78080068	0.0277292	-2.7403	5.21561	1.37596e-05	0.0155719	2.49248	4.34766
184355	cg00061695	37	17	7311314	0.0176733	-0.157577	4.58343	7.02878e-05	0.0302597	0.371179	3.97531
184428	cg14262740	37	14	20612220	0.0288807	0.870331	5.4045	8.07254e-06	0.0123884	2.50293	4.46325
184441	cg22148138	37	19	50175651	-0.0142909	-2.31045	-4.12798	0.000223728	0.0488799	-0.798566	-3.6906
184566	cg20395892	37	12	66582780	0.0142469	-1.97927	4.29662	0.000210677	0.047911	-0.243689	3.70586
184590	cg06707978	37	19	58095155	0.0145541	-1.08631	4.78196	4.31805e-05	0.0250879	0.884381	4.08977
184608	cg05570491	37	1	42384437	-0.0261069	-1.19726	-4.79909	3.74767e-05	0.0238286	0.905577	-4.12251
184993	cg19989018	37	12	51592080	-0.0257898	2.78944	-4.48163	7.69534e-05	0.0316123	0.220349	-3.9537
185140	cg21333217	37	3	129277321	-0.0366849	3.60895	-4.20419	0.00014928	0.0416342	-0.219325	-3.79226
185406	cg24166457	37	19	45590882	-0.0220601	-2.24327	-4.08975	0.000167301	0.0436488	-0.941329	-3.76387
185815	cg25811395	37	9	109641370	-0.0180049	1.86405	-4.21687	0.000156655	0.0423402	-0.630071	-3.78027
186270	cg02745476	37	8	128737488	-0.0189512	3.83533	-4.92535	2.78293e-05	0.0208623	1.33687	-4.19054
186331	cg24750614	37	2	131513608	0.0350613	-4.01711	4.66405	5.97562e-05	0.0286668	0.733278	4.01377
186395	cg15436919	37	17	67665970	0.0125007	3.86351	3.99369	0.000225496	0.0490327	-1.19231	3.6886
186660	cg04048259	37	20	57875346	0.0469045	-2.85847	5.46124	3.39984e-06	0.0085254	2.63849	4.64506
186934	cg14930075	37	8	140715018	0.0534966	-3.89324	4.34941	0.000118062	0.0378993	-0.032869	3.85012
186984	cg01915516	37	1	3568243	0.0440769	-3.13456	4.49354	4.55923e-05	0.0256011	0.161236	4.07714
187159	cg00285537	37	6	40445150	-0.0151463	1.14015	-4.5965	6.97289e-05	0.0301759	0.390559	-3.97721
187251	cg21494105	37	14	89025636	-0.0206496	2.95492	-4.41259	6.11748e-05	0.0288271	-0.0941246	-4.00823
187255	cg20930366	37	5	113698847	0.035028	-3.40672	4.65011	3.24294e-05	0.0223817	0.507744	4.1557
187421	cg21856670	37	1	19041952	-0.0188476	2.24429	-4.0666	0.000180481	0.0449644	-1.01119	-3.74488
187450	cg01817029	37	12	72665510	0.0189144	-2.18494	4.25041	0.000187882	0.0454944	-0.403367	3.73478
188292	cg15159605	37	12	113904506	0.0289102	-3.30215	4.10925	0.000181306	0.0449987	-0.924951	3.74373
188305	cg15819921	37	19	927150	0.047817	-5.00587	5.26918	5.53879e-06	0.010407	2.13837	4.54327
188470	cg07147599	37	16	50502136	0.0336444	-5.23028	5.15449	5.2507e-06	0.0101924	2.61811	4.55451
188674	cg10958265	37	12	131146611	-0.0178171	1.06102	-4.51845	7.67051e-05	0.0315556	0.164222	-3.95447
188692	cg20827659	37	12	80084968	0.0417725	-5.4406	5.61553	0.000137926	0.0402862	4.08932	3.81186
188729	cg06838581	37	7	2578128	-0.0333587	3.17961	-4.53436	7.28652e-05	0.030827	0.205414	-3.96673
189039	cg12525330	37	10	686762	0.0255933	3.19067	4.27514	0.000169286	0.0439256	-0.447711	3.76093
189157	cg06699519	37	11	2398327	0.031761	-3.24771	4.0758	0.000210975	0.047911	-1.00774	3.7055
189940	cg20567385	37	15	77829818	-0.017563	0.647227	-4.88771	2.10334e-05	0.0186824	1.12669	-4.25363
189973	cg20611276	37	6	133561866	0.024785	-4.50274	4.17121	0.000216737	0.0482808	-0.545354	3.69866
190051	cg11198596	37	3	66548117	0.0179574	-0.386099	4.70029	2.40845e-05	0.0198023	0.687071	4.22321
190230	cg01178680	37	15	74425552	0.0245914	-2.3263	4.18908	0.000142959	0.0410215	-0.715298	3.80299
190311	cg21479519	37	19	1419464	0.018013	3.01935	4.38619	6.40867e-05	0.0294919	-0.109323	3.99723
190386	cg24710255	37	2	88366191	-0.0239153	2.16212	-4.17479	0.000149908	0.0416653	-0.752915	-3.79122
190657	cg23628888	37	7	130002796	-0.0239942	2.88455	-4.17062	0.00019836	0.046551	-0.694931	-3.7211
190680	cg04050888	37	9	38734844	-0.0246265	3.28438	-4.32939	0.000160222	0.0428516	-0.288466	-3.77467
191109	cg16909408	37	3	134125688	0.0731409	-3.91499	4.52466	0.000216788	0.0482808	0.810155	3.6986
191165	cg00230631	37	8	50822294	0.0579229	-3.85362	4.2547	9.80848e-05	0.0352762	-0.203563	3.89528
191464	cg10861807	37	17	40575499	0.0351949	-3.51173	5.74491	0.000187493	0.0454868	4.50961	3.7353
191577	cg00370173	37	2	177518121	-0.018555	2.61172	-4.32629	8.10698e-05	0.0324643	-0.329197	-3.94122
191748	cg15963901	37	7	49813085	0.0734554	-3.91865	5.19771	1.51217e-05	0.0159726	2.21516	4.32691
192217	cg21498648	37	1	28453832	0.0222008	-2.33636	4.51771	0.000146873	0.0413717	0.659788	3.7963
192319	cg10624649	37	21	20323804	-0.0252586	2.27109	-6.55726	7.77385e-08	0.00212493	5.55103	-5.3723
192563	cg07287961	37	20	25040106	-0.0314522	2.37056	-5.56577	7.71846e-05	0.0316419	3.12612	-3.95298
192926	cg02141748	37	20	3149470	-0.0232576	1.56942	-4.58811	4.89873e-05	0.0263224	0.336368	-4.06041
192958	cg05532283	37	9	139249030	-0.0274515	3.82529	-4.38939	9.25496e-05	0.0343605	0.107698	-3.90934
193264	cg18494399	37	11	35441558	0.0257714	-4.82788	4.44653	0.000120933	0.038251	0.340921	3.84423
193738	cg17621718	37	3	42306737	0.075034	-3.82322	4.93097	8.70769e-05	0.0335186	1.31133	3.92404
193867	cg00824155	37	10	11755736	-0.0228932	2.42851	-4.39934	6.19336e-05	0.0289763	-0.0974695	-4.00532
194281	cg23145996	37	12	2303908	-0.0210265	1.07274	-4.49473	0.000113964	0.037439	0.146561	-3.85876
194333	cg27550270	37	6	117086996	0.014599	-2.11484	4.4981	0.00012929	0.0393174	0.352626	3.82781
194370	cg11224765	37	22	50971109	0.0241961	-1.01974	4.51112	4.46677e-05	0.0255026	0.175938	4.08191
194386	cg06623219	37	19	13207502	0.0238879	-3.93315	4.85428	1.35392e-05	0.0154628	1.24058	4.3512
194620	cg11024484	37	11	2448765	-0.0349159	2.11324	-5.70393	4.39523e-06	0.00933586	3.29423	-4.59176
195253	cg05053394	37	22	31277544	-0.0182362	0.93601	-4.79419	1.99285e-05	0.0180846	0.902198	-4.26569
195346	cg00770317	37	10	13424911	-0.0347357	-2.70834	-4.37412	0.000113407	0.0373916	-0.205963	-3.85996
195512	cg04218812	37	8	9763263	0.0364006	-3.77028	4.61115	8.12603e-05	0.0324946	0.491703	3.94065
196098	cg17554309	37	13	24659607	-0.0127398	0.355418	-4.16101	0.000162187	0.0431635	-0.786536	-3.77163
196142	cg18404041	37	3	52824283	-0.0143454	-0.108019	-4.30407	0.000176796	0.0447399	-0.356915	-3.75005
196314	cg10159215	37	1	99470560	0.0195581	-2.31425	4.23992	0.000215637	0.0482426	-0.414906	3.69996
196471	cg02208529	37	5	176901781	0.0296823	4.11183	4.45067	0.000158429	0.0426622	0.315979	3.77747
196482	cg27413462	37	11	14993866	0.0183359	-2.02378	4.76962	2.61102e-05	0.0203494	0.815214	4.20498
196665	cg22905769	37	10	80071275	-0.0149375	0.139286	-4.43804	9.48808e-05	0.0347934	0.0134954	-3.90332
197115	cg23656187	37	6	39855090	-0.0507113	3.67999	-4.15887	0.000235061	0.0499455	-0.732955	-3.67801
197262	cg09360770	37	16	86600326	0.0358657	-3.7791	4.21502	0.000228675	0.0493598	-0.529684	3.68503
197370	cg01159576	37	9	129386206	0.0139029	-2.11824	4.83354	4.83825e-05	0.0261895	1.37085	4.06331
197411	cg05238929	37	16	27658508	-0.022345	1.01993	-4.44297	9.98682e-05	0.0353834	-0.0346741	-3.89091
198005	cg13215078	37	11	66188441	0.0394515	-4.5425	4.85508	0.000154294	0.0421293	1.34657	3.78405
198303	cg00622837	37	6	166421992	0.0272037	-4.42576	5.45519	1.75982e-06	0.00678724	3.57527	4.77921
198347	cg08916855	37	1	202937310	0.0179461	-3.71819	4.82623	1.61244e-05	0.0164107	1.56178	4.31274
198821	cg01328890	37	3	43020440	-0.0198706	2.33712	-4.74362	4.83074e-05	0.0261895	0.770763	-4.06367
199385	cg24144083	37	3	36805814	0.100796	-3.56355	4.55576	8.92395e-05	0.0337732	0.446677	3.91813
199510	cg12997720	37	7	27225058	0.053904	-4.35635	5.60338	6.33638e-06	0.0110553	3.33601	4.51484
199589	cg11765877	37	1	216367307	-0.0232606	2.79184	-4.57797	6.59112e-05	0.029621	0.384216	-3.99058
199844	cg19311535	37	13	47479682	-0.0188369	0.323737	-4.536	7.45589e-05	0.0311444	0.267374	-3.96125
199852	cg21800232	37	5	79866368	0.026366	-2.7711	4.24913	0.000102809	0.035717	-0.533175	3.88386
199894	cg01536114	37	4	40193255	0.0257021	2.3022	4.22684	0.000204667	0.0472369	-0.564002	3.71319
199919	cg21873672	37	5	2668716	-0.03303	3.74956	-4.81437	1.55088e-05	0.0161361	1.52975	-4.32133
200047	cg14578060	37	7	76434789	-0.0251922	0.583356	-5.06772	1.62558e-05	0.0164588	1.6246	-4.31095
200119	cg22192710	37	11	19363946	-0.0234701	1.05394	-5.12067	1.54957e-05	0.0161361	1.75411	-4.32152
200188	cg22805381	37	14	51760188	-0.0173811	1.02809	-4.28622	0.000147038	0.0413717	-0.435132	-3.79602
200300	cg07696542	37	1	201299236	-0.0164961	1.99747	-4.0662	0.000191004	0.0457727	-1.03554	-3.73063
200633	cg22253838	37	15	71408080	0.0351437	-5.51466	4.70678	5.47981e-05	0.0276884	0.848392	4.03416
201097	cg27589809	37	3	50650410	-0.0394561	1.7193	-5.50425	2.84489e-05	0.0210575	3.87425	-4.18554
201209	cg18650263	37	6	167535909	-0.0332098	1.91795	-4.47483	7.95008e-05	0.032164	0.153209	-3.9459
201595	cg13468002	37	3	49907468	0.0399153	-2.28506	4.81902	3.09401e-05	0.021853	1.1441	4.16643
201664	cg18102337	37	6	32064810	-0.0237671	0.187034	-4.89361	2.1417e-05	0.0187778	1.14354	-4.24958
201937	cg13680337	37	10	71626580	0.01968	2.13639	4.32164	0.000100872	0.0355375	-0.366228	3.88848
202032	cg00718620	37	20	61866613	0.0208302	-0.366759	4.14837	0.000232689	0.0496941	-0.778924	3.6806
202107	cg20349812	37	7	4764941	-0.0230132	0.0972217	-4.68362	6.08743e-05	0.0288271	0.622866	-4.0094
203500	cg26212904	37	17	5608761	-0.0211064	1.14631	-4.2718	0.00014284	0.0410074	-0.478739	-3.8032
203615	cg01560448	37	5	14507579	-0.0159448	3.88997	-4.17045	0.000210209	0.047905	-0.5858	-3.70642
203630	cg15182508	37	16	6069666	0.0337064	-2.84409	5.01621	1.94212e-05	0.0178291	1.96719	4.27144
203649	cg03146502	37	5	132111794	-0.0215225	0.945875	-5.11432	1.92054e-05	0.0178145	1.75477	-4.27393
203772	cg04573078	37	14	105154994	-0.057717	3.88749	-6.10953	8.28516e-07	0.00494184	4.34524	-4.92853
204048	cg21303011	37	3	24537177	0.090055	-3.89348	5.21863	1.77649e-05	0.0172995	2.17692	4.29128
204455	cg08393317	37	19	54445463	0.0348728	-1.30332	5.48273	6.52268e-05	0.029621	3.43377	3.99306
204499	cg07040778	37	11	886589	0.0155859	3.79978	4.31199	0.000124288	0.0386531	-0.0291424	3.83751
204988	cg12274030	37	8	143330043	-0.0351233	3.01334	-5.58176	3.4474e-06	0.0085254	3.02288	-4.64219
205157	cg23177772	37	2	223170674	0.0603125	-4.53439	4.31269	0.000171554	0.0440709	-0.159537	3.7576
205163	cg25934177	37	9	139436171	0.020617	3.58437	4.95586	9.62028e-06	0.0135569	1.59137	4.42554
205655	cg08324925	37	5	131409159	-0.0356102	1.66135	-5.4131	7.34326e-06	0.0119531	2.78133	-4.48349
205710	cg23912454	37	4	156588387	0.0233379	-2.55557	4.78549	4.4326e-05	0.0254507	1.2503	4.08369
206014	cg22898924	37	19	4903952	0.0261361	-0.030466	6.434	4.5777e-07	0.00392044	5.17062	5.04322
206132	cg26503398	37	9	116503594	-0.0305069	2.90743	-4.96642	2.1443e-05	0.0187778	1.38998	-4.24931
206312	cg08308801	37	10	119867973	0.0225696	4.61833	4.22682	0.000107366	0.0364664	-0.550643	3.87331
206685	cg07161721	37	8	72459953	0.0634434	-4.31596	5.38858	1.12372e-05	0.0144782	3.06845	4.39189
207171	cg27220999	37	4	8110273	-0.0381978	2.62818	-5.64407	2.98115e-06	0.0080419	3.13776	-4.67211
207319	cg16609878	37	10	96328888	0.015941	3.25063	4.20638	0.000114461	0.0374445	-0.357217	3.85769
207387	cg03984269	37	10	43726142	-0.0244513	1.45482	-4.60119	4.68306e-05	0.0259012	0.370571	-4.07091
207642	cg08130988	37	2	56150925	0.0291303	-2.61811	4.52806	0.000101654	0.035717	0.391167	3.88661
207817	cg05106897	37	6	34433775	0.0357607	-5.26522	5.75787	9.13128e-05	0.0340886	4.52481	3.91259
207881	cg09955595	37	1	227938158	-0.0238498	3.58233	-4.25731	0.000202253	0.0469468	-0.504793	-3.71619
207922	cg25923056	37	19	41306455	-0.0200268	1.01141	-4.15042	0.000209449	0.0478136	-0.673751	-3.70734
207958	cg24998791	37	8	10454100	-0.0235869	2.65558	-4.37469	0.000112898	0.0373818	-0.0593236	-3.86106
207974	cg06941230	37	16	11484506	-0.0407459	2.81866	-5.2162	8.78297e-06	0.01284	2.20085	-4.44515
208378	cg20059697	37	5	54281687	-0.0187787	0.636309	-4.93431	3.07984e-05	0.0217792	1.27944	-4.16748
208592	cg25230074	37	8	32405792	0.0709861	-4.19241	5.1819	2.24429e-05	0.0191634	2.46011	4.23909
208599	cg22576378	37	20	60138869	-0.0209714	4.10542	-4.1937	0.000193001	0.0459184	-0.649167	-3.72801
208916	cg12721835	37	2	177002820	0.0350819	1.74904	4.99624	1.34404e-05	0.0154628	1.41358	4.35281
209048	cg07010006	37	7	140340376	0.0948656	-4.33916	6.26622	1.23455e-07	0.00255096	6.21164	5.28831
209206	cg21688264	37	6	84418724	0.0605099	-3.53995	4.21304	0.000229065	0.0493875	-0.476025	3.6846
209352	cg18134292	37	7	27210274	0.0199816	1.32232	4.86256	2.14168e-05	0.0187778	1.06003	4.24958
209373	cg04539326	37	1	168074263	-0.0247536	4.48235	-4.49525	8.38412e-05	0.0330755	0.235233	-3.93315
209529	cg20373401	37	6	28983164	0.0378312	3.06878	4.62362	6.67788e-05	0.0296798	0.456852	3.98748
210371	cg25351625	37	13	103556409	0.0171264	3.98743	4.46214	5.13577e-05	0.0267708	0.266303	4.04936
210507	cg16677621	37	6	157313826	0.0260971	3.12316	4.49159	7.17777e-05	0.0306236	0.452408	3.97031
210678	cg24111794	37	11	67267668	0.0206793	3.94706	5.20747	1.08175e-05	0.0143149	2.06892	4.40015
211203	cg07087821	37	1	20490579	-0.036283	2.50586	-4.37236	0.000145131	0.0411611	-0.18614	-3.79926
211950	cg19686014	37	20	56803768	0.0533959	-5.28884	4.82547	4.46707e-05	0.0255026	1.24049	4.08189
212330	cg03092551	37	2	58273420	-0.0244653	-0.84584	-4.36017	8.66426e-05	0.0335042	-0.265504	-3.92524
212379	cg20958328	37	17	54755456	-0.0227779	3.35947	-4.89335	2.28073e-05	0.0192988	1.42768	-4.23547
212954	cg03326762	37	1	75597304	0.033533	-2.2308	5.88948	0.000111199	0.0371248	3.72033	3.86476
213169	cg05737677	37	19	18725583	-0.0411124	2.01437	-4.45308	9.25022e-05	0.0343605	0.018108	-3.90946
213178	cg13039140	37	8	144211942	-0.0214066	1.07178	-4.28407	0.00010257	0.035717	-0.465034	-3.88443
213186	cg17112727	37	9	101333114	-0.0151614	-0.399769	-4.90037	3.25084e-05	0.0223817	1.18549	-4.15514
213210	cg12999086	37	20	1907219	-0.0283154	4.02355	-4.36084	0.000123624	0.0386402	-0.155575	-3.83883
213494	cg12041848	37	20	45523294	0.0612795	-3.10535	4.3478	0.000148846	0.0416307	-0.124405	3.79299
213512	cg22195730	37	2	95939398	-0.0304762	3.35586	-4.67465	4.49945e-05	0.0255026	0.707118	-4.08021
213518	cg22346124	37	11	2291677	0.0442935	-3.8237	4.77619	5.74518e-05	0.0281612	1.34014	4.02304
213601	cg11203293	37	13	25777762	0.0215645	1.27498	4.33014	0.000167925	0.0436599	-0.287161	3.76294
213675	cg00596508	37	12	41086800	0.0647733	-3.62853	4.74	5.01032e-05	0.0265975	1.22449	4.05515
213707	cg23833033	37	2	206544411	-0.020886	1.45416	-4.14449	0.000214805	0.0482101	-0.755625	-3.70094
213780	cg16440121	37	12	29035442	-0.0124727	-0.238332	-4.25277	0.000196148	0.0463557	-0.483896	-3.72393
213893	cg18204696	37	6	155758912	-0.0186948	0.228056	-4.76801	3.99999e-05	0.0244904	0.935285	-4.10748
213947	cg20119464	37	12	50015929	0.028662	-3.07982	4.16756	0.000134495	0.0399823	-0.580731	3.81808
214017	cg10389229	37	12	66583203	0.0726251	-5.0379	5.02576	2.48954e-05	0.0200894	1.90278	4.21575
214227	cg15225920	37	7	47621824	0.0303281	-2.33121	4.3481	0.000143115	0.041026	-0.149306	3.80272
214284	cg26917673	37	4	81952024	0.0464382	-5.03849	5.08208	0.000104761	0.035914	2.10672	3.87929
214835	cg05438152	37	9	127044991	-0.0250567	2.23348	-4.3049	0.000139809	0.0404957	-0.357542	-3.80851
215081	cg14202210	37	17	48046661	0.0216898	-2.39519	4.6308	2.93866e-05	0.0214004	0.522601	4.17817
216300	cg06391431	37	5	149232756	-0.0210125	-0.448156	-5.82661	1.72532e-06	0.00678724	3.59561	-4.78319
216757	cg03625684	37	13	113030011	-0.022698	2.32295	-4.70339	4.26439e-05	0.0249243	0.704159	-4.09267
216874	cg12466737	37	18	35146589	0.0329453	-4.22371	5.33627	3.17848e-06	0.00833853	3.21779	4.65894
217522	cg20324199	37	9	96080326	-0.0341084	-0.250204	-4.22181	0.000224196	0.0489498	-0.562051	-3.69007
218140	cg07203024	37	1	228560604	-0.0316731	1.57051	-4.69782	4.21334e-05	0.0248523	0.733116	-4.09546
218150	cg24343524	37	1	203763352	0.0327762	2.66606	4.81148	2.82185e-05	0.0209664	1.22265	4.18739
218728	cg02460232	37	14	97066135	-0.026933	3.40863	-4.31649	0.000121947	0.038373	-0.216471	-3.84218
219218	cg04899753	37	14	100843331	0.0196027	1.46469	4.44606	8.50694e-05	0.0332664	-0.0263426	3.92965
219222	cg20645466	37	16	87079011	-0.0277297	2.58663	-5.10852	1.47321e-05	0.0158547	1.77046	-4.33266
219250	cg16895370	37	19	38182381	-0.0227497	1.74607	-5.14424	1.429e-05	0.0157087	1.8151	-4.33936
219600	cg00234462	37	15	29967031	0.0494877	-4.32267	4.31852	0.000186132	0.0454819	-0.167012	3.73713
219920	cg05406635	37	14	100069666	0.0325137	-2.17237	5.25031	1.02102e-05	0.0140504	2.20573	4.41267
220115	cg12841273	37	11	79151188	0.0503995	-4.85606	4.23784	0.000206456	0.0474073	-0.460039	3.71098
220390	cg08071137	37	7	21945571	0.0178741	1.85555	4.15786	0.000214262	0.0482101	-0.769397	3.70158
220563	cg15547048	37	20	1280518	-0.0183657	2.51153	-4.23679	0.00010379	0.0358309	-0.50223	-3.88156
220792	cg26389053	37	11	67815280	0.0184742	3.16703	4.19959	0.000169489	0.0439256	-0.330851	3.76062
220932	cg05942459	37	6	101846805	0.0596393	-2.90842	5.85051	4.92585e-05	0.0264109	3.79026	4.05912
220964	cg01881966	37	2	177504062	0.0774649	2.56275	4.81061	4.18213e-05	0.0248523	1.11077	4.09718
221144	cg11761190	37	12	14211024	-0.0298747	0.754841	-5.99176	1.94592e-06	0.00708849	4.02989	-4.75896
221182	cg21286419	37	5	37836667	0.0155989	-2.08944	5.36327	4.46997e-06	0.00936883	2.38171	4.58824
221189	cg11969556	37	2	176994498	0.0430218	-3.71414	4.38392	0.000129932	0.0393174	0.0325374	3.82659
221824	cg09875087	37	1	184724775	-0.0221829	-3.74209	-4.38874	6.6313e-05	0.029621	0.396021	-3.98914
221841	cg18786829	37	12	113029356	-0.0219058	1.48523	-4.10497	0.000183134	0.0452416	-0.935793	-3.74121
222084	cg03219453	37	3	138175073	-0.0180306	0.772999	-5.01814	1.40772e-05	0.0156297	1.84831	-4.34265
222115	cg27392125	37	11	45928166	-0.0325271	3.43657	-4.83824	2.46383e-05	0.0200098	0.997237	-4.21809
222138	cg22045340	37	1	95392675	0.0700906	-4.33316	5.8675	0.00013188	0.0394986	3.8777	3.82292
222223	cg18701481	37	5	150632526	0.0127646	-0.277514	4.70523	4.18668e-05	0.0248523	0.923311	4.09693
222314	cg19220555	37	11	133372672	-0.0316652	3.01552	-4.59837	3.54097e-05	0.0230903	0.385785	-4.13556
222317	cg21782409	37	4	96470887	0.0834251	-4.47681	4.88578	4.43811e-05	0.0254574	1.33467	4.0834
222944	cg13498289	37	6	7729042	0.0288744	-5.24153	4.01223	0.000213071	0.0480048	-0.917377	3.70299
222948	cg06695611	37	2	180726328	0.0500102	-4.81544	5.839	5.15402e-05	0.0267708	4.69569	4.04853
223098	cg25968721	37	16	10674992	-0.024947	2.60934	-4.53733	7.0303e-05	0.0302597	0.228929	-3.97526
223180	cg13861677	37	22	38823897	0.0222769	4.41497	4.98984	2.43541e-05	0.019968	1.624	4.2207
223451	cg02998240	37	1	16508668	-0.0276717	1.71635	-4.25807	0.00015226	0.0419092	-0.511438	-3.78735
223564	cg11144753	37	14	103740065	0.0497512	-3.36001	5.30146	2.98379e-06	0.0080419	3.08027	4.67193
224299	cg24485571	37	12	211413	-0.0449717	4.19149	-4.35139	0.000154772	0.0421668	-0.233524	-3.78328
224491	cg11902180	37	8	1780242	-0.0301675	2.30855	-4.26192	0.000197353	0.0464821	-0.46983	-3.72238
224617	cg00001747	37	2	105460263	0.0600046	-3.41058	5.14366	1.52967e-05	0.0160706	2.49842	4.32437
224674	cg23538557	37	1	46860056	0.0336938	-2.69813	4.58241	8.75014e-05	0.0336146	0.54159	3.92287
224753	cg10785443	37	2	219827728	0.0328592	-4.76486	4.62794	2.91152e-05	0.0213581	0.939506	4.18028
224810	cg11858698	37	12	77795067	-0.0335213	2.29423	-4.27832	0.000211657	0.047911	-0.405441	-3.70468
225066	cg01168404	37	1	34101076	-0.0279571	3.36564	-4.67773	4.47949e-05	0.0255026	0.672999	-4.08125
225213	cg02019922	37	20	36888966	0.0152596	-2.07381	4.21541	0.000111394	0.0371248	-0.545145	3.86433
225254	cg22874802	37	1	16477614	-0.0200938	1.68406	-5.52664	1.46427e-06	0.00642846	2.99007	-4.81605
225409	cg09238180	37	2	176993632	0.0265045	-4.94025	4.40882	5.93701e-05	0.0285517	0.268475	4.0153
225460	cg20468968	37	4	8560598	-0.0255968	3.45356	-5.30484	7.53257e-05	0.0313316	3.21982	-3.9588
225528	cg23241737	37	20	12908207	-0.0178969	2.89066	-4.95568	3.04847e-05	0.0216817	1.33894	-4.16981
225638	cg27189087	37	18	56941246	0.0357285	-4.15159	5.23586	3.70047e-06	0.00881839	2.86815	4.62753
225948	cg17613812	37	16	30686894	-0.0293264	4.55633	-4.65796	4.503e-05	0.0255026	0.735936	-4.08003
226170	cg25039722	37	17	50236344	0.068658	-2.93671	5.18802	2.16851e-05	0.0187991	2.23372	4.24679
226177	cg00417151	37	20	17598356	-0.0129924	-0.121382	-4.2354	0.000155594	0.0422286	-0.576788	-3.78197
226595	cg02641990	37	1	66999785	0.0187903	-1.8614	4.16678	0.000211787	0.047911	-0.765775	3.70453
226732	cg11058154	37	17	66597378	0.0698558	-5.23476	5.79468	5.58982e-07	0.00425573	4.67543	5.00488
226934	cg09555666	37	19	15234879	-0.0201938	1.4058	-4.80666	3.13996e-05	0.0220274	0.975188	-4.16307
227467	cg24202936	37	11	50257256	-0.0250264	0.798044	-4.41727	0.000133973	0.0398473	-0.0603094	-3.81904
227508	cg23196035	37	15	72447866	-0.0168831	0.989954	-5.62513	3.89408e-06	0.00914899	3.07035	-4.61696
227697	cg26465987	37	7	813708	-0.0178383	2.08322	-5.54416	6.57744e-06	0.0112745	2.87435	-4.50692
227929	cg14844551	37	5	134672987	-0.0280048	1.54698	-5.01092	2.36412e-05	0.0195751	1.4735	-4.2274
228099	cg01035689	37	10	118608698	0.0557341	-3.82979	5.00772	0.000202194	0.0469468	1.74919	3.71626
228179	cg22495008	37	1	228077420	-0.0311502	3.54758	-5.06237	1.44131e-05	0.0157344	1.73142	-4.33747
228578	cg25685183	37	14	63741022	-0.0187187	2.10646	-4.39481	0.000228463	0.0493484	0.0405787	-3.68527
228600	cg26167625	37	4	7770639	-0.0277531	4.69673	-4.10852	0.000198083	0.046551	-0.920519	-3.72145
229206	cg02587214	37	14	93130392	0.0145646	1.1469	4.3065	8.82277e-05	0.033651	-0.390492	3.92088
229663	cg19497523	37	19	2425476	-0.0368467	2.45686	-4.83302	3.17056e-05	0.0221154	0.990541	-4.16086
230098	cg27038935	37	16	2273430	0.0246189	-4.80482	4.39451	0.000128394	0.0392225	-0.0401775	3.82952
230373	cg15464880	37	18	12307451	0.0198698	-2.25112	4.57964	8.54851e-05	0.0332664	0.600385	3.92848
230457	cg14350382	37	9	133320728	0.0374527	-3.99109	4.93854	0.00021806	0.0483919	1.95112	3.69712
230464	cg01042983	37	22	20012022	0.0174839	3.11169	4.41393	0.000102384	0.035717	-0.102714	3.88487
230530	cg26861703	37	18	28622918	0.0470628	-4.50605	5.68493	3.48488e-06	0.0085254	3.61095	4.63995
230535	cg25802476	37	4	41420614	-0.0265807	3.81049	-4.46085	0.000127358	0.0389873	0.171033	-3.83151
230725	cg26996667	37	4	133253787	-0.0243246	3.63727	-5.08394	1.92782e-05	0.0178291	1.95895	-4.27309
231028	cg25168850	37	2	72124437	-0.0164818	0.5855	-4.59933	6.60573e-05	0.029621	0.394839	-3.99006
231119	cg14295611	37	9	136876366	-0.025152	2.1219	-4.67829	5.22635e-05	0.0269942	0.601516	-4.04527
231414	cg06881914	37	11	59951663	-0.0147647	0.0308263	-4.36098	0.00011938	0.0381178	-0.245421	-3.84739
231615	cg18738273	37	16	646175	0.0151841	-0.529113	4.53181	3.96419e-05	0.0244881	0.332295	4.10956
231731	cg15467280	37	10	106099569	0.0221321	-0.213869	4.51626	9.89599e-05	0.0353515	0.191676	3.89313
232371	cg17176573	37	11	120110887	0.0489653	-2.46519	4.41892	0.000136352	0.0401635	0.0148946	3.81469
232628	cg08386084	37	5	57756505	0.0282906	-5.00979	4.35782	0.000147567	0.0414708	-0.0918915	3.79513
232763	cg04210100	37	2	9614471	0.0621562	-4.43481	5.75347	3.85825e-06	0.00912023	3.72224	4.61888
232767	cg26334801	37	1	179715055	-0.0223192	1.4632	-4.17328	0.000141813	0.0408324	-0.756517	-3.80498
232914	cg13029885	37	19	43878785	-0.0397212	2.81524	-4.94333	1.986e-05	0.0180551	1.41487	-4.26646
233043	cg22161383	37	19	18545441	0.0299946	2.67325	4.59612	0.00010236	0.035717	0.599487	3.88493
233286	cg05962239	37	3	154798079	0.0175693	-2.53748	4.6023	0.000100325	0.035451	0.570645	3.88981
233375	cg20519944	37	7	157412886	-0.0247153	2.47231	-4.15231	0.000223221	0.0488278	-0.794181	-3.69117
233469	cg05257772	37	6	168456892	-0.0487918	3.35635	-5.21025	1.01317e-05	0.0140376	2.04157	-4.41434
233580	cg08281426	37	4	67953781	-0.0250178	-1.42867	-4.37754	0.000115296	0.0374874	-0.182738	-3.85592
233644	cg15843825	37	7	155627253	-0.014598	0.390781	-4.10828	0.000212525	0.0479543	-0.912437	-3.70364
233738	cg22084258	37	11	120435389	0.0670695	-4.64809	5.21336	1.94824e-05	0.0178291	2.73705	4.27074
233879	cg07554771	37	10	131557157	-0.0205033	3.80308	-4.08375	0.000169875	0.0439627	-0.952064	-3.76006
234420	cg12294213	37	16	9197755	0.0207764	2.02132	4.57667	6.2518e-05	0.0291566	0.381971	4.0031
235256	cg10180169	37	1	155171810	-0.0772117	3.35528	-4.36926	8.92971e-05	0.0337732	-0.24002	-3.91797
235556	cg06988642	37	9	132274000	0.028122	2.07655	4.61412	5.78332e-05	0.028206	0.420202	4.02148
235620	cg19028967	37	3	121717664	-0.0224424	1.46518	-4.18712	0.000198648	0.0465999	-0.674307	-3.72073
235853	cg01024862	37	7	1934948	-0.0286587	3.90311	-4.54877	6.50312e-05	0.029621	0.476288	-3.99377
236250	cg02403154	37	18	52989223	0.0215275	-1.89608	4.56152	9.82571e-05	0.0353165	0.538023	3.89486
236578	cg26328326	37	10	72983319	-0.0309759	3.7323	-4.75912	3.96911e-05	0.0244904	0.874049	-4.10927
237150	cg16683160	37	1	87617710	0.0328369	-2.88038	5.25218	7.82172e-06	0.0122727	3.03789	4.47001
237288	cg10074409	37	1	209979377	0.0289558	-2.44674	4.16355	0.000176787	0.0447399	-0.771061	3.75007
237783	cg01455828	37	4	2451684	-0.0503246	3.92891	-4.60789	8.04399e-05	0.0323391	0.436199	-3.94309
238076	cg08529399	37	16	88361944	-0.0173363	1.693	-4.29944	8.77553e-05	0.0336349	-0.200859	-3.92217
238522	cg07553761	37	3	160167977	0.0230414	0.519271	4.46398	0.00016418	0.0432182	0.101374	3.76858
238703	cg02231404	37	20	62679635	-0.0300206	0.817651	-5.66346	4.0372e-06	0.00915804	3.17765	-4.60946
238741	cg11819703	37	9	139640317	-0.0401337	2.81077	-4.42881	6.38807e-05	0.0294408	-0.0784852	-3.998
239155	cg02466440	37	15	25416961	-0.0501808	2.74631	-6.85214	1.67961e-07	0.0028711	6.23043	-5.2317
239871	cg08975197	37	12	70173946	-0.0254228	3.83667	-4.27715	0.000101969	0.035717	-0.479713	-3.88586
240057	cg01720316	37	10	116164395	0.0402379	-4.61996	4.28616	0.000178314	0.0448269	-0.12515	3.74791
240328	cg07721203	37	15	58357922	0.0292965	-4.09292	4.35319	9.13417e-05	0.0340886	0.245814	3.91251
240480	cg13250656	37	9	94503156	-0.0233089	0.147431	-6.39075	4.74816e-07	0.00392044	5.06346	-5.03622
240693	cg18613281	37	1	39596444	-0.0181399	1.77931	-4.11701	0.000177666	0.0448269	-0.90402	-3.74882
240965	cg00253564	37	1	6552403	-0.0386193	2.56912	-4.91783	2.7229e-05	0.0205701	1.41707	-4.19548
241192	cg15517658	37	19	58666209	0.0288005	-2.44884	4.35797	0.000150061	0.0416722	-0.13374	3.79097
241359	cg07531268	37	2	19551750	0.0319576	-5.03659	4.80056	4.65249e-05	0.0258948	1.0649	4.07243
241556	cg01912921	37	6	1611712	0.0702031	-4.95804	5.58253	5.42015e-06	0.0103838	3.07789	4.54783
241615	cg17200920	37	7	127808798	0.0361568	-3.68123	4.40609	0.000111889	0.037184	0.193689	3.86325
241637	cg20806493	37	17	46832919	0.024672	-3.12724	4.13715	0.000143669	0.0410274	-0.748291	3.80176
241809	cg09236176	37	17	77179455	0.0343577	-4.21907	4.24273	0.000189826	0.0456467	-0.270672	3.73218
242091	cg24655422	37	14	95429934	-0.0248248	2.08555	-4.30961	0.000117652	0.0378131	-0.38939	-3.85097
242266	cg09821701	37	16	87769432	0.0328613	2.46277	4.37351	0.000164745	0.0432893	-0.162461	3.76772
242556	cg10101773	37	14	75894136	0.0237844	-1.55792	4.54502	4.03731e-05	0.0245619	0.259384	4.10533
242619	cg08782002	37	17	61847885	0.0122508	0.750303	4.45321	5.56035e-05	0.0279797	0.363117	4.03073
243421	cg20595735	37	10	122848375	-0.037915	3.02247	-4.88391	3.0568e-05	0.021688	1.12863	-4.16919
243535	cg15739493	37	1	54483836	-0.0111758	-0.0252143	-4.13641	0.000227094	0.0492271	-0.82017	-3.6868
244142	cg04416734	37	16	30075192	-0.0210829	-2.01938	-4.38443	6.79881e-05	0.0299274	-0.178534	-3.98322
244259	cg17965730	37	14	101016373	-0.0351659	1.27369	-5.5606	4.2057e-06	0.00915804	2.97343	-4.60095
244311	cg09835225	37	10	18429643	0.0786417	-5.31296	6.81902	2.92307e-07	0.00324008	6.11058	5.12834
244665	cg25361907	37	19	37997682	0.0210598	-3.47439	4.24437	0.000106027	0.0361793	-0.337972	3.87637
244697	cg06904916	37	10	11755564	-0.0245909	1.33547	-5.00071	8.5774e-06	0.0126482	1.54981	-4.45024
244826	cg12473797	37	1	3036358	-0.0239667	1.97841	-4.21128	0.000185735	0.0454819	-0.630439	-3.73767
244903	cg23078123	37	1	68577796	-0.0127599	0.41271	-4.46527	0.000130556	0.0393495	0.0774685	-3.82541
245472	cg08280113	37	19	31601588	-0.0250207	3.26643	-5.02665	2.18558e-05	0.0188975	1.78839	-4.24504
245907	cg21051519	37	5	137225191	0.0386897	-4.91792	4.2604	0.000104619	0.035914	-0.52201	3.87962
246091	cg11965976	37	5	127874463	0.0376997	-2.36135	4.94484	2.73459e-05	0.0206318	1.43428	4.19451
247298	cg27247736	37	6	160241105	-0.0302687	0.526871	-4.29769	0.000178196	0.0448269	-0.377514	-3.74808
247446	cg17568732	37	19	39691138	-0.0392445	2.84979	-4.70098	5.05527e-05	0.0266988	0.664076	-4.05306
247871	cg05114959	37	22	50148372	-0.0187917	1.2441	-4.322	7.87799e-05	0.0320049	-0.267473	-3.94808
247990	cg01748712	37	9	135821847	-0.0248296	1.1178	-5.58136	3.35328e-06	0.0085254	3.09883	-4.6479
248148	cg19514721	37	5	141813298	-0.0297064	1.04829	-8.50634	2.22285e-09	0.000483202	10.1579	-5.98062
248548	cg11796208	37	9	138285596	-0.0264427	1.60455	-4.46881	0.000104134	0.0358887	0.0651738	-3.88075
248739	cg03024372	37	6	54711476	0.0733325	-3.87918	5.27479	1.74907e-05	0.0171647	2.9139	4.29473
249226	cg19554126	37	1	201118850	-0.0226038	1.81969	-4.38419	6.54812e-05	0.029621	0.000829706	-3.99213
249569	cg13189235	37	3	158450072	0.0280277	-3.51835	5.4294	1.94676e-06	0.00708849	3.49315	4.75887
250188	cg05836790	37	8	143548395	-0.0376561	2.48072	-4.17229	0.000137644	0.0402734	-0.754231	-3.81236
250398	cg23018092	37	5	126626364	0.0543918	-3.0696	5.25335	8.24596e-05	0.032752	2.21785	3.93714
250787	cg10811485	37	13	99630583	-0.0178413	1.47146	-4.42614	0.000108244	0.0365755	-0.0534824	-3.87133
251282	cg06713766	37	17	19267092	-0.0213849	1.45321	-4.33429	0.000117328	0.0377711	-0.167456	-3.85164
251750	cg01670677	37	11	71955322	0.0558276	-5.18385	5.73121	5.36313e-05	0.0273631	4.14018	4.03921
251839	cg25410668	37	1	28241577	0.0215299	1.04076	4.44848	5.74817e-05	0.0281612	-0.018259	4.02292
251883	cg00070460	37	4	1227676	0.0202085	3.48463	4.40545	6.03787e-05	0.0288239	0.462168	4.01133
252499	cg06921081	37	1	202679582	0.030646	-3.57982	5.49089	5.93474e-06	0.010705	3.42469	4.5287
252552	cg12933556	37	1	173883686	-0.0278006	3.16204	-4.7747	3.28643e-05	0.0224668	1.01784	-4.15265
252893	cg16883550	37	11	8955137	-0.0287356	2.91981	-4.83729	0.000229721	0.0494212	1.10425	-3.68387
253633	cg02321062	37	3	107244746	0.0576517	-2.73436	5.23621	1.21694e-05	0.0149654	2.15669	4.37453
253912	cg13800921	37	2	189157366	0.0217065	-2.29148	4.12989	0.000171095	0.0440238	-0.870501	3.75827
254204	cg08604036	37	1	54085983	-0.0178132	3.65357	-4.22008	0.000183976	0.0453627	-0.600491	-3.74006
254269	cg07701442	37	1	85930863	0.0237663	-3.14587	5.20078	4.2335e-06	0.00915804	2.7557	4.59958
255097	cg02440177	37	19	53496695	0.03475	-1.78904	5.03191	0.00019832	0.046551	1.66152	3.72115
255411	cg14311763	37	13	96084861	0.0210339	1.44182	4.37851	0.000108167	0.0365755	-0.101478	3.8715
255593	cg17484036	37	8	63160761	0.070309	-4.75644	4.92459	0.000131838	0.0394986	2.03673	3.823
255974	cg10094892	37	3	154797301	0.0526793	-3.62363	5.95062	2.40887e-06	0.00759925	4.04096	4.71569
256138	cg13460168	37	1	16501540	-0.0278332	2.16163	-4.4349	7.57902e-05	0.0314218	-0.0677508	-3.95734
256564	cg25927771	37	11	65061627	0.0213951	3.00738	4.37283	0.00011776	0.0378269	-0.204283	3.85074
256827	cg04679384	37	15	54270661	0.0199288	-2.3092	4.32673	0.000174268	0.0444981	-0.161088	3.75366
256894	cg19190269	37	15	64444820	0.017676	-2.26434	4.32846	8.2764e-05	0.0328076	-0.334052	3.93625
257106	cg15681628	37	19	55866305	0.0458337	-3.5733	4.28557	0.000170238	0.0440221	-0.150002	3.75952
257198	cg08511716	37	5	94621030	0.0227649	-5.30888	4.36639	0.000137443	0.0402734	-0.0987832	3.81272
257301	cg08818049	37	12	109085884	0.0199104	-1.49401	4.454	0.000114317	0.037439	0.132915	3.858
257529	cg14771810	37	5	150052014	0.0501298	-5.17713	6.24316	3.2063e-05	0.0222167	6.07245	4.1583
257814	cg17559335	37	3	191047481	0.0200312	-2.40741	4.2725	0.000172273	0.0441863	-0.366275	3.75655
257986	cg04367164	37	11	76902992	-0.0402234	2.28849	-5.99797	1.1357e-06	0.00566239	4.04955	-4.86654
258630	cg24756642	37	2	1597123	-0.0341213	2.43074	-5.08794	1.41351e-05	0.0156347	1.80635	-4.34175
259884	cg24374636	37	15	41852586	-0.0421876	1.1184	-7.27149	2.55861e-08	0.00166659	7.30234	-5.56923
259974	cg15660077	37	17	7311620	0.014329	-0.159986	4.17213	0.000208049	0.0475681	-0.725618	3.70904
260464	cg07185131	37	2	62798365	0.0530698	-3.64682	5.388	1.36993e-05	0.0155337	3.11417	4.34863
260480	cg13810644	37	7	44614451	0.0185103	0.683251	4.20127	0.00019258	0.0458555	-0.624849	3.72856
260993	cg12686055	37	12	45628262	-0.0287395	2.14631	-5.65983	3.05117e-06	0.00810617	3.19406	-4.66735
261409	cg00756136	37	1	32000685	-0.0465207	2.3524	-4.4973	0.000123511	0.038637	0.163775	-3.83905
261454	cg21688118	37	14	92999032	0.0137521	-0.0778895	4.18664	0.000221303	0.0486001	-0.683731	3.69337
261572	cg20654462	37	15	93580092	-0.0176366	0.186167	-4.90737	3.49084e-05	0.0230195	1.21294	-4.13883
261636	cg20874256	37	15	25436411	-0.0273916	1.67069	-4.94414	2.85011e-05	0.0210696	1.32378	-4.18512
261814	cg22311507	37	2	16079921	0.0363526	-4.9635	6.27486	1.18507e-07	0.00255096	6.2398	5.29578
262418	cg04222582	37	15	45405103	0.0255656	-2.18896	4.12592	0.000235842	0.0499996	-0.796756	3.67716
262984	cg05493881	37	1	37093141	-0.0200847	2.58807	-4.39922	8.96636e-05	0.0338682	-0.156187	-3.91698
263474	cg05180985	37	2	66660665	0.0214634	-2.51879	4.51201	0.000119315	0.0381177	0.328745	3.84753
263666	cg07181754	37	2	112896214	0.0285394	-2.83288	4.4301	5.66077e-05	0.0280753	0.345782	4.02652
263898	cg12350057	37	14	23768690	0.0226292	0.724677	5.1349	2.02984e-05	0.018195	1.81235	4.26158
263915	cg25738198	37	2	1077595	-0.0189468	0.934822	-5.45903	8.54668e-06	0.0126482	3.01756	-4.45101
263996	cg26862964	37	4	114878283	-0.0207442	2.15667	-4.09143	0.000175391	0.0445684	-0.968525	-3.75205
264002	cg24462200	37	19	2799621	0.0136317	2.61942	4.18915	0.000157507	0.0424724	-0.419956	3.77893
264760	cg10614894	37	8	69122635	-0.0227958	1.5633	-4.39225	9.54042e-05	0.0348032	0.0341941	-3.90199
265210	cg10001287	37	7	103621645	-0.0270391	-2.34896	-5.04632	1.53371e-05	0.0160842	1.54796	-4.32379
265266	cg20123298	37	9	98491593	-0.0322885	3.4856	-4.94847	2.94765e-05	0.0214208	1.5244	-4.17747
265269	cg21756476	37	15	61182765	-0.0132327	0.233031	-4.15926	0.000233003	0.0496941	-0.747505	-3.68025
265392	cg13963891	37	15	28343577	-0.0388004	1.6006	-5.17225	1.50345e-05	0.0159646	1.90192	-4.32818
265453	cg11661631	37	12	57586714	-0.0228645	2.44662	-5.23618	1.07871e-05	0.0143071	2.13637	-4.40076
265648	cg21009907	37	2	20340699	-0.0159682	2.09269	-4.1831	0.000131078	0.0394059	-0.723728	-3.82443
266186	cg01417553	37	2	9614528	0.0235582	-3.24246	4.36311	0.000145938	0.0412503	-0.0914015	3.79788
266225	cg07071809	37	7	1585771	-0.0372322	2.3022	-4.1402	0.000211341	0.047911	-0.706861	-3.70506
266252	cg04928670	37	2	89128459	-0.0218253	1.32027	-5.39955	7.4893e-06	0.0120949	2.48455	-4.47929
266289	cg22339356	37	7	8473385	0.0255138	-5.61578	5.85558	3.47586e-06	0.0085254	4.63958	4.64049
266397	cg01680303	37	11	87776411	-0.0376701	-1.28816	-5.19626	1.50309e-05	0.0159646	1.96283	-4.32824
266461	cg17547281	37	17	63584652	-0.0160018	1.8565	-4.95544	5.13231e-05	0.0267708	1.73091	-4.04952
266521	cg05367715	37	22	47594232	-0.0467776	3.41506	-4.41799	6.65271e-05	0.0296353	-0.108184	-3.98838
267079	cg19619174	37	3	8810139	0.0212432	-3.35496	4.34491	0.000114296	0.037439	0.0768669	3.85805
267296	cg02932978	37	9	126978469	-0.01636	1.35909	-4.82996	1.47919e-05	0.0158818	1.13139	-4.33176
268050	cg12799689	37	18	67067893	0.0615201	-4.90656	4.39905	0.000123912	0.0386446	0.091907	3.83825
268495	cg10392164	37	11	65548886	0.0179524	-2.92005	4.15413	0.000137673	0.0402734	-0.666187	3.81231
268830	cg01987516	37	10	101282726	-0.038784	2.45431	-4.5583	8.22975e-05	0.0327308	0.296679	-3.93761
268842	cg14215970	37	9	124132919	0.0154168	-2.38496	4.34111	0.000160359	0.0428632	-0.261542	3.77445
269047	cg15160198	37	8	65711369	0.0936607	-4.0615	5.60824	0.000128596	0.0392231	3.24644	3.82913
269322	cg15603424	37	11	13300592	0.064817	-4.83088	4.86677	4.20941e-05	0.0248523	1.27756	4.09567
269536	cg25268678	37	12	6420020	0.0182137	-4.8992	4.35613	0.000134625	0.0400002	-0.0338848	3.81784
269734	cg23862339	37	11	125221452	-0.0334638	2.58726	-5.30407	4.1798e-06	0.00915804	2.2484	-4.60224
270029	cg18025831	37	3	53321215	0.026683	1.08439	4.30629	0.000172046	0.0441586	-0.354921	3.75688
270161	cg16237529	37	16	900745	-0.0159532	3.22653	-4.19037	0.000188955	0.0455792	-0.646374	-3.73334
270596	cg04871472	37	2	70268913	0.0200781	-0.334782	4.65401	2.78858e-05	0.020878	0.565562	4.19008
270605	cg10653710	37	10	118934007	-0.0213532	1.10431	-5.53642	7.57968e-06	0.0121665	2.8647	-4.47672
271012	cg27371289	37	20	31667301	-0.0293315	2.74406	-4.63547	5.81926e-05	0.0283105	0.532605	-4.02002
271106	cg06204735	37	14	74892986	0.0472131	-3.36381	4.48485	0.000114772	0.0374874	0.274311	3.85703
271258	cg17879791	37	6	26217110	-0.0185639	-3.5714	-4.12565	0.000149142	0.0416342	-0.778012	-3.79249
271442	cg06831953	37	6	1391249	0.018845	-2.56598	4.09648	0.000162982	0.0431635	-0.8791	3.77041
271779	cg20725915	37	1	26139732	-0.0334895	1.79946	-5.10613	1.26841e-05	0.0150754	1.81541	-4.36549
271911	cg08357286	37	12	53692108	0.0160463	-1.12312	4.12186	0.000214708	0.0482101	-0.870406	3.70105
272165	cg25898680	37	9	140051288	0.0390802	-2.41903	4.33303	0.000145889	0.0412503	-0.287174	3.79797
272534	cg04643397	37	12	120118807	-0.0196088	2.87991	-4.21285	0.000154263	0.0421293	-0.644373	-3.7841
272621	cg11535784	37	7	36943422	-0.014404	4.98616	-4.01269	0.000212453	0.0479543	-1.11669	-3.70373
272780	cg24718722	37	10	129536818	-0.0292817	0.707504	-6.11597	1.40848e-06	0.00640069	4.34622	-4.8238
272923	cg14188401	37	3	134097684	-0.0133695	1.26062	-4.17577	0.000194027	0.0460876	-0.620841	-3.72667
273196	cg03746976	37	16	58035805	-0.0112791	-0.455731	-4.41221	0.000111358	0.0371248	-0.0968283	-3.86441
273484	cg22183241	37	11	118039454	-0.0237681	1.51472	-4.40309	0.000120295	0.0382223	0.104237	-3.84552
273542	cg07726222	37	16	2125875	0.0224995	4.22918	4.29926	0.000126186	0.038913	-0.212577	3.83379
273731	cg11775521	37	11	74178795	0.0228634	-1.5765	4.37869	0.000115726	0.0375041	-0.171928	3.85501
273823	cg15543045	37	4	3487334	0.0362513	-1.73481	4.8089	3.56729e-05	0.0231492	1.06701	4.13385
273881	cg00764109	37	1	114697582	0.0208272	-2.08287	4.15572	0.000151594	0.0419092	-0.803219	3.78844
273922	cg14280964	37	1	37940281	0.0215111	-5.08639	4.35183	0.0001865	0.0454819	0.035297	3.73663
274018	cg20426710	37	22	50248907	-0.0177643	-0.69723	-4.37786	0.000143868	0.0410274	-0.170313	-3.80142
274399	cg26089541	37	12	53264923	-0.0235919	0.626967	-4.13084	0.000229929	0.0494212	-0.837851	-3.68364
274581	cg22400605	37	2	162975451	-0.0190341	1.85766	-4.75019	2.97548e-05	0.0215082	0.763708	-4.17534
275075	cg10577561	37	10	126855551	-0.0395632	3.34714	-4.32702	0.000156384	0.0422865	-0.307861	-3.78071
275079	cg20936142	37	2	236406027	-0.0329882	1.53431	-4.43045	0.000135101	0.0400502	-0.0700049	-3.81697
275184	cg23359394	37	20	53092040	0.0662862	-4.97016	5.55999	6.7754e-06	0.011434	3.26642	4.50062
275253	cg18351177	37	2	206547150	0.0458905	-5.28625	5.79226	2.77187e-05	0.020806	4.69999	4.19144
275632	cg10526325	37	1	205447371	-0.0285888	2.74023	-4.42507	5.64966e-05	0.0280753	-0.00504544	-4.02699
276126	cg14500267	37	11	67383377	-0.0242863	-0.842166	-4.19129	0.000219313	0.0484978	-0.660105	-3.69566
276447	cg13520102	37	15	88215824	-0.0356305	2.24827	-4.74185	4.1155e-05	0.0247195	0.753697	-4.1009
276775	cg12298872	37	1	228352449	0.0213485	1.37293	4.73511	3.9772e-05	0.0244904	0.772332	4.1088
276818	cg12960124	37	4	83021175	-0.0271696	3.4545	-4.64727	6.31626e-05	0.0293638	0.550956	-4.00067
276935	cg17087974	37	11	65171397	0.0137511	-0.694114	4.04393	0.000192237	0.0458296	-0.859975	3.72901
277777	cg03901431	37	16	85517684	-0.0224452	2.09898	-4.25112	0.000163446	0.0431635	-0.527051	-3.7697
278413	cg06797808	37	11	67400972	-0.0557325	2.83604	-5.52393	2.9242e-06	0.0080419	2.80403	-4.67607
278646	cg05281629	37	4	185038989	-0.0520819	3.54851	-4.30084	0.000167198	0.0436488	-0.368722	-3.76403
278799	cg13384923	37	1	5918400	0.0253697	4.5729	4.28112	0.000149064	0.0416342	-0.413367	3.79262
278858	cg02974928	37	1	181452044	0.0421447	-4.87697	4.53357	8.7181e-05	0.0335354	0.359138	3.92375
279210	cg05616242	37	12	54783416	0.0153635	3.41041	4.50341	6.48789e-05	0.029621	0.113577	3.99432
279838	cg18844029	37	6	28885017	0.0452121	2.99843	6.04669	1.82641e-06	0.00690772	4.17635	4.77174
280328	cg18330675	37	4	180980172	0.0410833	-2.84081	5.02776	2.52731e-05	0.0201576	1.64993	4.21235
280488	cg18385125	37	22	20047139	0.0250435	1.80472	4.25639	0.000136267	0.0401628	-0.220168	3.81485
280496	cg19862899	37	10	82173556	0.0182853	2.14503	4.33192	0.000139698	0.0404957	-0.262548	3.8087
280647	cg20844821	37	1	18433794	0.0208479	-2.5477	5.82274	1.63328e-06	0.00655807	3.67611	4.7942
280663	cg22389279	37	8	63160622	0.026446	-3.78108	4.50002	4.52776e-05	0.0255041	0.562709	4.07875
281191	cg26201988	37	2	129126062	-0.0366371	3.79386	-4.89994	2.13039e-05	0.0187778	1.51806	-4.25077
281218	cg07946277	37	17	76732854	0.0236938	-5.21755	4.38084	0.000119907	0.038166	0.0579366	3.84632
281898	cg05200998	37	2	242497924	0.0271707	1.00121	4.8278	3.58948e-05	0.0231994	0.987772	4.13243
282104	cg14055168	37	17	76129331	-0.0153989	-0.165382	-4.78975	3.49816e-05	0.0230419	0.982452	-4.13835
282260	cg22446000	37	1	247275998	-0.0235834	2.96262	-4.64121	5.34023e-05	0.0273414	0.563994	-4.04021
282282	cg07035951	37	22	49587222	-0.0389098	3.10526	-4.62699	5.46391e-05	0.0276368	0.491646	-4.03484
282311	cg13858223	37	14	95913857	0.0194523	4.41613	4.92674	4.21255e-05	0.0248523	1.80397	4.0955
282591	cg13638983	37	3	14619577	-0.0198008	0.566287	-5.43839	6.89898e-06	0.0115224	2.58778	-4.49678
282636	cg19843425	37	6	160537158	-0.0233209	0.422564	-4.32217	0.000151752	0.0419092	-0.353569	-3.78818
282737	cg25930644	37	17	8531915	-0.0198788	2.87902	-4.16478	0.000174355	0.0444981	-0.769078	-3.75354
282846	cg02303505	37	8	91592157	-0.0296258	1.01376	-4.88625	2.60849e-05	0.0203494	1.17328	-4.2052
283161	cg16832267	37	2	18060102	0.0504738	-3.22974	5.12842	1.56403e-05	0.0161993	1.85896	4.31947
283418	cg24678137	37	11	7273735	0.0238293	-2.01208	4.7857	5.00168e-05	0.0265975	1.01994	4.05555
283556	cg04573157	37	6	160490730	-0.0155283	1.89987	-4.43283	0.000102244	0.035717	-0.0502224	-3.8852
283634	cg01280202	37	4	75719350	0.0431199	-5.0179	7.17616	5.1807e-09	0.000532667	9.16472	5.84126
283750	cg12393144	37	6	23952794	-0.0305347	1.62252	-4.67323	5.56803e-05	0.0279817	0.582026	-4.03041
283857	cg26536189	37	1	13840494	0.0305741	-2.93622	5.57794	6.25368e-06	0.0110553	3.05626	4.51763
283888	cg02096397	37	10	102891076	0.0175869	-2.26577	4.86155	4.62417e-05	0.025842	1.4145	4.07385
284136	cg26084529	37	4	155664993	0.0305327	-3.14662	4.12356	0.00014932	0.0416342	-0.596379	3.7922
284522	cg03484180	37	3	49967517	-0.0277075	-0.698343	-4.57101	6.61874e-05	0.029621	0.337782	-3.98959
285140	cg16375358	37	17	64873337	-0.0135508	1.24985	-4.25398	0.000178439	0.0448269	-0.502478	-3.74774
285170	cg15036616	37	1	15930123	0.0344296	-5.48474	4.63069	8.64612e-05	0.0334782	0.764185	3.92575
285430	cg08676721	37	20	60543588	-0.016424	2.2409	-4.08215	0.000178218	0.0448269	-0.689979	-3.74805
285533	cg12545533	37	1	114364934	-0.0186249	3.76383	-4.44021	0.000216705	0.0482808	0.234636	-3.6987
285620	cg16848524	37	8	145806273	0.036938	-3.38691	4.65847	2.93249e-05	0.021382	0.546212	4.17865
285852	cg08601574	37	20	25228251	0.0162441	-2.59862	5.04386	2.19613e-05	0.0189581	1.55912	4.24396
286002	cg03602280	37	18	11148914	0.0461337	-2.5081	4.59936	0.000188436	0.0455242	0.834395	3.73404
286035	cg19126198	37	1	246160826	-0.0118273	0.364337	-4.31496	0.000164155	0.0432182	-0.309283	-3.76862
286198	cg13056653	37	4	141538969	-0.0221152	0.72434	-4.37353	0.000146948	0.0413717	-0.176114	-3.79617
286394	cg00376735	37	19	11473212	0.025693	3.52903	4.84371	3.48855e-05	0.0230195	1.02231	4.13898
286496	cg17034091	37	22	18917176	-0.0201549	0.749127	-4.87559	2.5972e-05	0.0203494	1.14546	-4.20618
286637	cg17555919	37	18	34920694	-0.0319089	2.30722	-4.33247	8.21213e-05	0.0326829	-0.324557	-3.93812
286723	cg20000294	37	12	86995067	-0.0329094	3.23882	-4.72054	6.63433e-05	0.029621	0.907537	-3.98903
286791	cg09162333	37	2	19556876	0.0315532	-2.39565	4.69142	4.48589e-05	0.0255026	0.641801	4.08091
286844	cg04964031	37	5	140871156	0.0188067	-2.27302	4.35918	8.03816e-05	0.0323391	0.0995377	3.94326
286930	cg00344801	37	22	46685728	-0.0274871	1.45408	-5.25911	9.06091e-06	0.0131155	2.19376	-4.43845
286983	cg15600124	37	3	127314357	0.0138332	2.37076	4.27391	0.000155069	0.0421838	-0.480231	3.78281
287415	cg25474687	37	1	223871750	-0.0233158	0.507958	-4.30118	0.000163575	0.0431635	-0.38138	-3.7695
287452	cg20987349	37	21	40758589	-0.0275903	3.18674	-4.24148	0.00017598	0.04466	-0.523651	-3.75121
287621	cg03841151	37	1	2706261	0.0282262	-1.93493	4.45527	9.95162e-05	0.0353515	0.00809384	3.89177
287890	cg18729308	37	4	171011257	0.0505767	-5.11772	4.78111	1.8361e-05	0.0175127	1.43953	4.28394
287949	cg21908542	37	21	44866469	-0.0361896	2.62837	-4.54843	6.37628e-05	0.0294408	0.392722	-3.99843
288045	cg22471230	37	3	154797779	0.0444255	-2.82843	4.61659	7.61899e-05	0.0314541	0.610674	3.95608
288055	cg14024017	37	10	20218525	-0.0171103	1.39368	-4.07098	0.000176726	0.0447399	-0.951087	-3.75015
288128	cg20124450	37	15	26108401	0.0497714	-5.01701	6.26115	1.31243e-07	0.00255096	6.19653	5.2771
288339	cg20726664	37	15	86168936	-0.0164836	-0.226435	-4.78885	4.21512e-05	0.0248523	0.895124	-4.09536
288682	cg01996125	37	12	52371703	0.0193735	3.33195	4.74604	4.34518e-05	0.0251707	0.83834	4.08831
288848	cg08537777	37	1	8086783	0.0182489	-2.26812	4.19744	0.000176742	0.0447399	-0.561749	3.75013
288883	cg22353329	37	17	77814357	0.0320495	-3.49867	4.19214	0.000215197	0.0482284	-0.703314	3.70047
288976	cg11093292	37	3	57204673	-0.0189693	-0.950256	-5.54985	4.1347e-06	0.00915804	2.86985	-4.60449
289357	cg00677986	37	12	80084523	0.0630786	-4.39296	5.07484	4.81192e-05	0.0261316	2.16602	4.06458
289560	cg09516537	37	18	46065292	0.0205133	-3.28318	4.10414	0.000220325	0.0485156	-0.678072	3.69449
289753	cg13493207	37	16	57662079	-0.0150356	0.834587	-4.22431	0.000178549	0.0448269	-0.577001	-3.74758
289820	cg26315263	37	15	59665250	0.0315642	-3.11139	4.4103	0.000129979	0.0393174	0.100222	3.8265
289911	cg20329153	37	7	121950282	0.0286041	-4.67683	4.28139	0.000210503	0.047905	-0.283677	3.70607
289945	cg09347941	37	1	152690296	-0.0237183	2.32077	-4.44268	8.0293e-05	0.0323391	-0.0424436	-3.94352
290002	cg08859830	37	7	152262007	-0.0213844	-0.536609	-5.11069	1.72217e-05	0.017025	1.73302	-4.29817
290051	cg14431734	37	9	125874949	-0.0203746	2.91603	-4.0241	0.000216288	0.0482808	-1.14636	-3.69919
290064	cg07749019	37	16	15839119	-0.0279947	2.11492	-4.87464	3.65744e-05	0.0235357	1.12372	-4.12812
290410	cg17124829	37	2	171568791	0.0221224	-2.07185	4.22872	0.000212447	0.0479543	-0.448469	3.70374
290507	cg02081019	37	5	92930813	0.0416772	-4.55399	4.44356	0.000125989	0.0388934	0.207447	3.83417
291108	cg25674620	37	4	151130854	-0.0135684	-0.0941208	-4.38904	0.000110704	0.0370421	-0.176541	-3.86585
291220	cg18505401	37	7	19812570	0.0276838	-3.16765	4.5624	3.67696e-05	0.0235561	0.754127	4.12689
291270	cg16850951	37	13	111997258	-0.0389603	1.70012	-5.83842	1.57118e-06	0.00644777	3.66605	-4.80196
291380	cg22501483	37	7	33758153	-0.0210181	1.89021	-6.15328	4.99801e-07	0.0039318	4.44254	-5.02639
291491	cg03572525	37	16	4332683	0.0210751	1.89305	4.93091	2.42781e-05	0.0199335	1.26362	4.22141
291621	cg06013046	37	1	2860549	-0.0276785	2.59203	-4.87337	2.24903e-05	0.0191634	1.36435	-4.23862
291841	cg22723056	37	11	7273378	0.0813888	-3.48263	4.74678	6.07491e-05	0.0288271	0.954514	4.00988
292164	cg13823553	37	15	56034801	0.0396416	-4.63832	5.68124	7.95849e-07	0.00494184	4.3073	4.93638
292326	cg21640654	37	2	234389140	-0.0310876	2.64732	-6.72645	1.09369e-07	0.00246598	6.08125	-5.31043
292521	cg02826439	37	3	120004267	0.0325281	-3.52656	4.24391	0.000161373	0.0430398	-0.519842	3.77288
292656	cg09437162	37	9	138555074	-0.0243247	1.99295	-4.00905	0.000215017	0.0482284	-1.1261	-3.70069
292755	cg05414613	37	1	53558470	-0.0233299	1.64622	-4.46376	9.73035e-05	0.0351481	0.0531627	-3.89722
293236	cg12149905	37	3	61547208	0.0216423	-3.32927	4.29455	0.000146733	0.0413717	-0.209158	3.79654
293778	cg22614142	37	8	145698232	0.043674	-5.0486	4.66927	6.21683e-05	0.0290629	0.850661	4.00443
293922	cg27034819	37	15	88799526	0.0547985	-5.27889	6.17633	1.75257e-06	0.00678724	5.75709	4.78004
294178	cg00540067	37	3	126074344	-0.0197692	2.12038	-4.26609	9.47777e-05	0.0347934	-0.449426	-3.90359
294244	cg23687058	37	7	155601903	0.0495604	-4.56398	5.40655	6.53519e-06	0.011235	3.13097	4.50829
294816	cg17722435	37	7	22604019	-0.0264322	1.00101	-5.16138	1.07178e-05	0.0142797	1.96496	-4.40216
294873	cg19494591	37	7	140174476	0.0214413	0.854201	4.23566	0.000178481	0.0448269	-0.507668	3.74768
295122	cg21225740	37	13	44362256	-0.0307265	2.11412	-5.12765	1.55243e-05	0.0161361	1.76817	-4.32111
295146	cg15937073	37	1	42384564	-0.0164608	-0.834603	-4.3192	0.000144047	0.0410322	-0.338434	-3.80111
295238	cg19858214	37	7	134298937	-0.0248	-2.24523	-4.44539	0.000102231	0.035717	-0.00636527	-3.88524
295348	cg26643325	37	10	43699267	-0.0297172	1.93191	-4.27233	0.000179133	0.0448966	-0.454684	-3.74676
295556	cg25511332	37	5	113391339	0.0249524	-4.38578	4.70097	6.23265e-05	0.0291136	0.969519	4.00383
295651	cg12518442	37	20	55841906	0.05091	-2.85515	4.20429	0.00012117	0.0382722	-0.443917	3.84375
296121	cg06138935	37	16	49586623	-0.0136647	0.427933	-4.51923	9.56512e-05	0.0348066	0.200425	-3.90137
296313	cg11700897	37	7	155009703	-0.0233278	1.2177	-5.14946	1.13527e-05	0.0145312	1.88735	-4.38966
296386	cg10596451	37	2	182549368	0.0391119	-3.28611	5.07208	2.8751e-05	0.0211477	2.30782	4.18314
296603	cg11235741	37	15	82336869	0.0148205	-2.83127	4.06565	0.000189991	0.0456469	-1.0367	3.73197
296622	cg02458945	37	16	55514470	0.0256461	-5.1823	4.85722	1.35927e-05	0.0154628	1.65936	4.35034
296885	cg07126525	37	6	166218519	0.0224088	-3.75292	4.15471	0.000163345	0.0431635	-0.52786	3.76985
296913	cg14672680	37	11	1859838	-0.0395196	4.36184	-5.52443	4.66187e-06	0.00955453	2.86976	-4.57946
297356	cg12853461	37	19	54384844	-0.0191734	-1.55459	-4.75727	3.95235e-05	0.0244812	0.797561	-4.11025
297805	cg27147526	37	17	5185102	-0.0172098	-1.25191	-4.9081	3.20993e-05	0.0222167	1.21658	-4.15804
298002	cg04106201	37	7	39332739	0.0301981	3.60184	4.48012	6.56343e-05	0.029621	0.0513861	3.99158
298443	cg21817187	37	17	26711117	-0.0321338	1.48408	-4.40654	0.000129304	0.0393174	-0.0965722	-3.82778
298496	cg11247522	37	8	99438016	-0.0296511	2.62533	-4.50014	8.49198e-05	0.0332664	0.242456	-3.93007
298744	cg08040428	37	8	18870913	0.023195	-2.61186	4.41242	0.000128994	0.0393174	0.0734174	3.82837
298833	cg11418477	37	2	175199741	0.0445192	-4.01057	5.18691	4.3956e-06	0.00933586	2.71078	4.59174
298855	cg14384532	37	15	88800624	0.0187699	-2.43093	4.31299	0.000203006	0.0470573	-0.194533	3.71525
298881	cg21307628	37	3	112360952	-0.0242299	2.89562	-6.1351	8.34791e-07	0.00494184	4.46874	-4.92705
298897	cg26150071	37	1	34629559	0.0426657	-5.44306	5.0646	6.64364e-06	0.011289	2.32078	4.5048
299360	cg02749623	37	21	45725119	-0.0137013	1.09495	-4.26137	0.000194519	0.0461589	-0.470213	-3.72603
299723	cg14851027	37	22	50977104	0.0137439	0.841432	4.25026	0.00012328	0.0385852	-0.234978	3.83951
299745	cg07143609	37	20	4162569	-0.0254111	2.7941	-4.20435	0.000207632	0.0475468	-0.667981	-3.70955
299892	cg08738516	37	10	126408016	0.0338593	-2.85097	5.6914	3.80367e-06	0.00902763	3.27527	4.62183
300101	cg18544826	37	20	51588785	0.0260396	-5.07313	4.27368	0.000209019	0.047734	-0.279781	3.70786
300528	cg24229009	37	8	60961322	-0.0206065	2.23422	-4.29735	0.000148412	0.0415886	-0.414634	-3.79371
300561	cg21074827	37	3	158288837	0.0488945	-4.5287	5.31269	2.89917e-06	0.0080419	3.11699	4.67784
301001	cg01262045	37	5	141993010	-0.0156924	0.927364	-4.80591	3.86299e-05	0.024198	0.934006	-4.11552
301117	cg24647919	37	1	28439864	0.0148493	-0.0548548	4.49927	8.18294e-05	0.0326369	0.124163	3.93898
301235	cg15020109	37	15	79576263	0.0207818	-2.38371	4.50447	7.88458e-05	0.0320095	0.122408	3.94788
301447	cg08817120	37	4	41363320	0.034105	-2.81623	4.86475	3.29927e-05	0.0224939	1.1793	4.15176
301451	cg26099072	37	15	74464750	-0.0359184	3.16322	-4.51844	7.53588e-05	0.0313316	0.171038	-3.9587
301692	cg04194073	37	22	50064930	0.0328247	-3.32495	4.50345	4.41344e-05	0.0254507	0.187834	4.0847
302228	cg21370522	37	6	31543219	-0.0208096	-1.94484	-4.38262	0.000109378	0.0367521	-0.187394	-3.86879
302370	cg23537353	37	1	27442542	0.0163936	3.38934	4.14153	0.000140913	0.0406933	-0.559027	3.80656
302641	cg03503840	37	7	73061395	-0.0255308	3.36538	-4.15584	0.000225112	0.0490038	-0.728541	-3.68903
302660	cg17505780	37	15	57510606	-0.0207252	2.32199	-4.5904	4.56616e-05	0.0256155	0.341706	-4.07679
302884	cg08121164	37	15	29404922	-0.0326135	2.34746	-4.15936	0.000137282	0.0402734	-0.30199	-3.81301
302890	cg07778428	37	21	34130201	0.0403001	2.9492	4.82392	2.45277e-05	0.0200098	1.50004	4.2191
302994	cg25175271	37	1	27437169	-0.0266171	3.44296	-4.45079	0.000102787	0.035717	0.0416158	-3.88392
303070	cg06573146	37	13	27203539	-0.0316198	2.74738	-4.50013	9.09528e-05	0.0340658	0.156004	-3.91354
303283	cg10583736	37	6	148663964	0.0191617	-2.65524	4.16288	0.000232815	0.0496941	-0.635946	3.68046
303453	cg03404279	37	4	126237597	0.0186882	-2.71242	5.54206	4.47482e-06	0.00936883	3.64897	4.58801
303529	cg04744713	37	8	142517440	-0.0361844	2.41039	-4.83847	3.1802e-05	0.0221154	1.07533	-4.16016
303609	cg09575568	37	5	63986889	0.0533112	-3.7131	4.38591	0.000139584	0.0404957	0.00750394	3.8089
303618	cg20258487	37	19	30265898	-0.0166855	0.818096	-4.33689	0.000130397	0.0393425	-0.298468	-3.82571
303859	cg14151861	37	6	72596301	0.0758371	-4.45664	6.07721	2.32092e-06	0.00754389	4.38537	4.72326
303868	cg23267987	37	1	120414862	-0.0265198	2.6218	-4.45563	9.04991e-05	0.0339867	0.0447203	-3.91475
303892	cg01847344	37	21	45929576	-0.0174984	0.432552	-4.34829	0.000104658	0.035914	-0.288796	-3.87953
303894	cg03218304	37	20	58319150	-0.0260777	3.43498	-4.43774	9.01035e-05	0.0339251	-0.0449696	-3.9158
303962	cg10858353	37	4	55945399	-0.0208687	1.28001	-4.95076	2.63726e-05	0.0203494	1.31513	-4.20272
304053	cg01677826	37	9	140222977	-0.018565	3.74	-4.38489	0.00011207	0.037202	-0.164355	-3.86285
304154	cg05204618	37	1	2953283	-0.0291747	3.4234	-4.1078	0.000229774	0.0494212	-0.66232	-3.68381
304530	cg12075669	37	13	111316145	0.0368281	2.19176	5.83918	1.50641e-06	0.00644601	3.94749	4.81038
304668	cg26422161	37	6	1313211	0.0744821	-2.87429	4.86251	4.01643e-05	0.024501	1.39933	4.10653
305003	cg24133115	37	6	166075520	0.0297532	-2.04488	4.72025	4.87432e-05	0.0262635	0.871808	4.06157
305062	cg01139508	37	3	44626538	0.0235531	-4.75122	4.43161	5.63936e-05	0.0280641	0.35242	4.02741
305256	cg14826624	37	1	19044837	-0.0322396	1.85902	-4.55798	7.83016e-05	0.0319212	0.316833	-3.94954
305322	cg01044002	37	5	173098435	0.022305	1.46548	4.75631	3.99747e-05	0.0244904	0.808201	4.10763
305365	cg10902396	37	7	29283532	0.0206223	-2.34389	4.07354	0.000175791	0.0446314	-0.984897	3.75148
305911	cg08711175	37	12	57614182	0.0149788	-4.94438	4.49291	5.10093e-05	0.0267708	0.0953674	4.05095
306076	cg15137021	37	20	20213490	-0.0247473	2.42951	-4.29297	0.00012661	0.0389319	-0.431988	-3.83296
306081	cg00708203	37	19	3740489	0.0311358	2.76305	5.0862	1.18686e-05	0.0147722	2.04512	4.37999
306105	cg08232264	37	8	79578116	0.0476161	-4.34195	4.69408	7.61875e-05	0.0314541	0.957615	3.95609
306216	cg25610515	37	1	23495577	0.032528	-1.26317	5.09679	1.51782e-05	0.0160034	1.68668	4.32609
306372	cg19819341	37	15	83991082	-0.0266993	-0.185051	-5.9644	1.88731e-06	0.00700252	3.96158	-4.76513
306378	cg20172795	37	6	127441199	0.0175004	-2.45489	5.04119	2.01376e-05	0.0181062	1.67654	4.26336
306567	cg19222775	37	12	48046117	-0.0204097	1.42224	-5.00847	8.32962e-06	0.0125207	1.57646	-4.45653
306583	cg11857704	37	2	3750952	0.03778	-2.53893	4.21615	0.000236083	0.0499996	-0.52459	3.6769
306586	cg22158603	37	16	387629	0.0260597	2.45121	4.45122	8.708e-05	0.0335186	0.075744	3.92403
306717	cg02086071	37	16	89879494	-0.0137103	4.32172	-4.15013	0.00021151	0.047911	-0.745433	-3.70486
307015	cg07224914	37	2	95691647	0.0166107	-2.83987	4.24204	0.000104999	0.0359333	-0.550899	3.87874
307237	cg11525980	37	11	66650515	-0.0313749	2.06708	-4.47541	8.59038e-05	0.0333284	0.0583458	-3.9273
307285	cg00376480	37	21	46892832	-0.024964	2.76913	-4.50557	4.32505e-05	0.0251036	0.240489	-4.08939
307587	cg17646428	37	22	49252039	-0.0211926	1.27614	-4.9506	0.000180259	0.0449644	1.4579	-3.74519
307806	cg10375890	37	1	50892511	0.0454722	-3.19902	5.35147	0.000189951	0.0456469	2.80796	3.73202
307913	cg00619263	37	5	134471974	-0.0314999	2.10695	-4.83481	3.04699e-05	0.0216817	1.04164	-4.16993
308144	cg09999194	37	17	77765305	0.0230345	-5.22741	4.30539	8.40325e-05	0.0331286	-0.0548345	3.9326
309049	cg08119452	37	13	53602385	-0.0204573	-0.918122	-4.10524	0.000220068	0.0485156	-0.54175	-3.69479
309229	cg09327788	37	7	140340379	0.097017	-5.45621	6.13515	1.78432e-07	0.0028711	5.78328	5.22051
310133	cg24280820	37	8	98226672	-0.0229302	0.401943	-4.73266	2.54511e-05	0.0201721	0.725658	-4.21076
310711	cg03486287	37	9	99145998	0.0528594	-3.71206	6.29129	2.12845e-05	0.0187778	5.69327	4.25097
310713	cg14383422	37	2	201450962	0.0636882	-2.90866	5.01211	2.4533e-05	0.0200098	1.61225	4.21905
311405	cg09603237	37	10	33486310	-0.0270548	2.3763	-4.23115	0.000199601	0.0466184	-0.555845	-3.71952
311602	cg06093712	37	4	13546145	0.0409332	-4.43391	5.58277	0.000215215	0.0482284	3.71095	3.70045
311786	cg01542019	37	19	14673053	-0.0239096	0.373767	-4.64508	4.19152e-05	0.0248523	0.486304	-4.09666
311951	cg01381795	37	19	54496611	-0.0347144	2.34728	-4.38362	6.60345e-05	0.029621	-0.158545	-3.99014
312161	cg06166758	37	2	112921258	-0.0464658	3.31205	-4.17076	0.000226327	0.0491224	-0.70749	-3.68766
312246	cg12933533	37	17	71875372	-0.0288135	1.92615	-4.26017	0.000112844	0.0373818	-0.528671	-3.86117
312585	cg04228836	37	14	101016389	-0.0324122	1.04955	-5.1643	0.000178094	0.0448269	2.09567	-3.74822
312718	cg12590011	37	17	77308178	-0.0315244	4.00111	-5.145	7.2936e-06	0.0119101	1.81764	-4.48494
313267	cg25441287	37	11	124952773	-0.0213001	3.0751	-4.88404	1.242e-05	0.0150421	1.26345	-4.37008
314394	cg16956686	37	7	4304779	0.0237127	-0.464976	4.28439	0.000186288	0.0454819	-0.39675	3.73692
314977	cg03277499	37	9	37936386	0.0187813	2.91394	4.37841	0.00010871	0.0366016	-0.135948	3.87028
315030	cg18721493	37	15	75639884	0.0489386	-5.30769	4.70638	6.73619e-05	0.0298259	1.01912	3.98542
315064	cg22530668	37	1	5919081	-0.0214299	2.85631	-4.22947	0.000116882	0.0376894	-0.605429	-3.85258
315302	cg22458194	37	11	113345686	0.017444	-1.57163	5.25274	1.32891e-05	0.0154628	2.64871	4.35529
315544	cg08621843	37	2	128180488	0.0277167	-1.85793	5.38499	2.22069e-06	0.00743903	3.34818	4.73223
315774	cg09224500	37	2	66814710	-0.0163792	1.17328	-4.28712	0.000163678	0.0431635	-0.411426	-3.76934
316010	cg21055985	37	3	78921616	-0.0470878	0.78261	-4.68756	5.81575e-05	0.0283105	0.627533	-4.02016
316166	cg23732182	37	21	44898090	-0.0152174	0.274257	-4.65124	5.86243e-05	0.0283793	0.548443	-4.01828
316185	cg02051239	37	2	74375507	0.0276103	-2.22932	4.35452	7.81205e-05	0.0319129	0.0929969	3.95009
316381	cg03509961	37	7	44366620	-0.0285759	2.58541	-4.31289	0.000168416	0.0437246	-0.273962	-3.76221
316387	cg06784991	37	1	53308768	0.020971	-1.41369	4.2636	0.000119687	0.0381532	-0.518509	3.84677
316673	cg14672173	37	2	82766427	-0.0393387	2.57665	-4.58112	8.51537e-05	0.0332664	0.364636	-3.92941
317243	cg00323305	37	3	24537182	0.0897798	-4.54251	5.49615	1.02749e-05	0.0140734	3.12288	4.41131
317313	cg10796899	37	10	735041	0.0533187	-3.08751	4.60972	7.95619e-05	0.0321665	0.512314	3.94572
317523	cg17806069	37	21	44863611	-0.02587	4.07716	-4.58628	6.34076e-05	0.0294077	0.410556	-3.99976
317537	cg16102930	37	17	56606016	-0.0260645	1.21694	-6.36517	3.63799e-07	0.00349622	5.07857	-5.08699
317573	cg23999505	37	7	101109484	-0.0192026	2.2987	-4.25603	0.000167931	0.0436599	-0.510226	-3.76293
317974	cg18012057	37	1	32041287	-0.03472	2.04293	-5.86473	1.26269e-06	0.0058748	3.99202	-4.84554
318027	cg01165645	37	15	76028788	-0.0243476	2.08826	-4.15902	0.000223768	0.0488799	-0.757942	-3.69055
318254	cg05237259	37	11	35552169	-0.0250635	-0.453155	-5.67903	2.98141e-06	0.0080419	3.20697	-4.6721
318263	cg02365220	37	15	50474069	-0.0408703	-0.0664892	-5.08935	1.35798e-05	0.0154628	1.66111	-4.35055
318345	cg10929210	37	2	84743279	-0.0231835	0.819838	-4.80065	3.39796e-05	0.0228056	0.902457	-4.14501
318363	cg22562591	37	8	82002977	0.0229062	-2.7116	5.20406	1.80753e-05	0.0174568	2.67307	4.28743
318385	cg12661951	37	22	19125491	-0.031356	3.59869	-4.3638	0.00010288	0.035717	0.0477896	-3.8837
318610	cg02634245	37	8	10800129	-0.0291774	2.47591	-4.17672	0.000188434	0.0455242	-0.458507	-3.73404
318621	cg16430915	37	20	3791139	0.0221797	2.13894	4.30288	0.000180297	0.0449644	-0.356249	3.74514
318714	cg17429893	37	4	169845218	-0.0230263	1.10446	-4.45313	0.000120467	0.0382243	0.032046	-3.84517
318788	cg10272534	37	16	23192711	-0.0253349	1.18199	-5.29462	1.11757e-05	0.0144782	2.22623	-4.39308
318839	cg01663970	37	12	125299686	-0.021869	1.89224	-4.14966	0.00015408	0.0421293	-0.818505	-3.7844
319322	cg11821403	37	5	57756024	0.0586464	-5.67366	7.14577	5.4518e-09	0.000532667	9.06779	5.83276
319554	cg14593639	37	6	142622028	-0.0332918	0.640318	-6.22758	8.07979e-07	0.00494184	4.62634	-4.93343
319853	cg03045516	37	6	34056530	-0.0289803	2.67232	-5.0705	1.83355e-05	0.0175127	1.70813	-4.28425
320070	cg20909354	37	8	33457499	0.0232719	-2.86226	4.14622	0.000138899	0.0404304	-0.528888	3.81012
320091	cg17381365	37	11	121964939	-0.0246642	1.0038	-5.442	4.2516e-06	0.00916327	2.58451	-4.59869
320366	cg08856347	37	2	289390	0.0293373	-4.55328	4.69518	2.3348e-05	0.01946	1.14915	4.2302
320848	cg16771366	37	14	39953676	-0.0207293	2.06419	-4.69807	3.56975e-05	0.0231492	0.626948	-4.1337
320941	cg11846112	37	1	227729906	0.0190251	-1.24174	4.18391	0.000179896	0.0449644	-0.710184	3.74569
321086	cg13234901	37	15	65337160	0.0145792	1.55612	4.26441	0.000155201	0.0421871	-0.409693	3.7826
321148	cg02307470	37	7	155639873	0.0239652	2.92978	4.82694	3.00879e-05	0.0215689	1.1179	4.1728
321296	cg05342276	37	7	101149983	-0.03322	2.13807	-5.49912	4.41897e-06	0.00933586	2.89804	-4.59064
321819	cg04212764	37	14	56534753	-0.0247714	4.15297	-4.38193	0.000117424	0.0377811	-0.160509	-3.85144
322093	cg16540721	37	3	160383439	-0.0214412	1.20017	-4.30124	0.000159042	0.0427683	-0.341963	-3.77651
322333	cg25911171	37	2	1571952	0.0179827	4.51157	4.2387	0.000104776	0.035914	-0.0551389	3.87926
322432	cg16007403	37	20	60286015	-0.0298936	3.33404	-4.85305	3.26915e-05	0.0224149	1.13542	-4.15386
322459	cg07183539	37	11	66140389	0.0209013	0.945915	5.66479	3.67244e-06	0.00878978	3.20664	4.62911
322471	cg20883720	37	22	44288641	-0.0284657	2.22849	-4.22276	0.000189587	0.0456432	-0.592361	-3.7325
322630	cg02067801	37	22	44834993	-0.021933	3.0901	-4.08284	0.000177714	0.0448269	-0.985853	-3.74876
322724	cg13971866	37	2	26679393	-0.0374629	1.02121	-4.28281	0.000153063	0.0419748	-0.43772	-3.78605
323137	cg11690122	37	10	89825036	0.0182743	1.72008	4.21968	0.00015636	0.0422865	-0.33556	3.78074
323476	cg08145177	37	19	17413767	0.0143295	-1.70885	4.1613	0.000138249	0.0403213	-0.579618	3.81128
323494	cg23278018	37	5	102682153	0.0259709	3.72283	5.45365	0.000113234	0.0373818	3.13395	3.86033
323632	cg11737232	37	14	60981638	0.0189243	-5.31631	4.62713	2.89639e-05	0.0212775	0.939545	4.18146
323674	cg24430782	37	12	2760128	-0.0363354	2.79376	-5.29254	8.49999e-06	0.0126471	2.23718	-4.45219
323824	cg17187762	37	22	28070120	-0.0339805	0.139641	-5.09644	2.23676e-05	0.0191424	1.71259	-4.23984
324000	cg20898865	37	10	54709967	-0.0285519	1.94465	-6.11892	1.22941e-06	0.00585947	4.34988	-4.85084
324043	cg06989930	37	11	20181879	0.0448906	-3.87559	4.26975	0.000162052	0.0431621	-0.433593	3.77183
324114	cg14477543	37	19	4691599	0.0134224	1.4455	3.99443	0.000224782	0.0489682	-1.18217	3.6894
324375	cg23593167	37	1	220921855	0.0865773	-3.55866	4.93047	3.02762e-05	0.0216643	1.38911	4.17138
324497	cg09418283	37	12	80084718	0.0659895	-4.23542	5.93858	8.87543e-05	0.0337383	4.50994	3.91944
324761	cg26812574	37	6	137860321	-0.0272271	2.3473	-6.32762	3.10562e-07	0.00324008	4.87993	-5.11692
324955	cg25331703	37	15	101459283	0.0872826	-4.34433	5.68316	7.89714e-07	0.00494184	4.31429	4.93789
325444	cg26136776	37	19	12998426	0.0216111	2.63673	4.21644	0.000174831	0.044542	-0.545304	3.75286
325552	cg08248751	37	6	44043192	-0.022467	0.823396	-4.18621	0.000229604	0.0494212	-0.424398	-3.684
326178	cg10114348	37	1	212413038	0.0214112	2.23821	4.99126	1.66552e-05	0.0167475	1.6639	4.30558
326228	cg16054349	37	17	45078519	-0.020969	2.01483	-5.39725	5.50558e-06	0.010407	2.53191	-4.54454
326326	cg25714826	37	16	85784062	0.0208348	-3.17614	4.04858	0.000203148	0.0470716	-0.865891	3.71507
326594	cg24039962	37	1	172507360	0.0230139	2.80203	4.26081	0.000152112	0.0419092	-0.350733	3.7876
326723	cg20919549	37	16	46918616	0.0159755	-2.29182	4.3501	0.000167396	0.0436488	-0.0229603	3.76373
326726	cg09701702	37	6	100915002	0.0176146	-1.91362	4.38265	6.48562e-05	0.029621	-0.060162	3.99441
327032	cg03654735	37	1	38100826	0.0523567	-3.76963	5.27092	1.0991e-05	0.0144474	2.32384	4.3967
327840	cg07275960	37	1	219359117	0.0112881	4.70609	4.003	0.000223565	0.0488799	-1.08507	3.69078
328165	cg25208315	37	14	76571300	-0.028305	3.59612	-4.22572	0.00014136	0.0407621	-0.6139	-3.80578
328486	cg19401340	37	17	56833197	0.0335998	-4.14289	5.96864	3.44287e-07	0.00336385	5.27572	5.09743
328739	cg10084379	37	20	5297573	0.0238142	-5.37301	5.32159	1.50869e-05	0.0159646	3.12804	4.32742
328926	cg25735887	37	7	64408131	0.0430089	-5.36408	5.96157	2.67551e-06	0.0078274	5.14501	4.69428
329086	cg19549171	37	3	13515777	0.0369727	3.4838	4.25693	0.00019587	0.0463189	-0.475213	3.72428
329392	cg16942327	37	3	193967745	-0.0197357	2.77483	-4.0543	0.000186171	0.0454819	-1.00383	-3.73708
329542	cg24891539	37	8	55370407	0.0700918	-4.39645	4.49026	0.000124599	0.038687	0.273664	3.8369
329568	cg08018499	37	17	48192791	-0.0165961	1.6899	-4.29822	0.000144899	0.041155	-0.394729	-3.79965
329577	cg01916660	37	12	66275542	0.02549	-2.59229	5.32966	2.69842e-06	0.0078274	3.17058	4.69253
329702	cg24223249	37	21	19487512	-0.0213283	2.37361	-5.30508	0.000166202	0.0435518	2.24617	-3.76552
329871	cg05477165	37	2	129074982	0.0155723	-2.18264	4.3137	0.000113109	0.0373818	-0.38092	3.8606
329907	cg19369022	37	19	51111388	0.0406409	-4.07156	4.82605	1.88292e-05	0.017642	0.975868	4.27834
330019	cg21643316	37	2	82766453	-0.0402292	1.93993	-5.48185	7.72132e-06	0.0122668	2.71717	-4.47277
330346	cg16477091	37	17	56833000	0.0107794	-1.56443	4.12969	0.000150572	0.041792	-0.591938	3.79012
330428	cg06289278	37	3	193968886	-0.026432	3.81798	-4.68102	3.05127e-05	0.0216817	0.585913	-4.16961
330556	cg00834519	37	13	27203560	-0.0262647	3.67971	-4.22057	0.000197663	0.046499	-0.579126	-3.72199
330645	cg16403963	37	11	134343432	-0.0283754	3.03009	-4.12773	0.000233017	0.0496941	-0.858749	-3.68024
330973	cg07209546	37	4	86396437	0.0459169	-4.80226	4.52088	0.000108194	0.0365755	0.338978	3.87144
331170	cg15118314	37	20	34019699	-0.0171461	3.60704	-4.3347	0.000218554	0.0484082	-0.155449	-3.69654
331221	cg11053273	37	9	35859400	-0.014996	1.79575	-4.69071	2.77166e-05	0.020806	0.623372	-4.19146
331315	cg10386483	37	15	35047189	0.0882257	-4.30867	5.67312	5.74461e-06	0.0105569	3.53894	4.53558
331432	cg11070987	37	4	37804023	-0.0228843	-1.22141	-4.50618	0.000108543	0.0366016	0.173502	-3.87066
331506	cg07546239	37	4	175205474	0.0135871	-3.24448	4.13473	0.000146135	0.0412861	-0.572782	3.79755
331697	cg09309024	37	16	29837267	0.0168538	2.02155	4.27329	9.2291e-05	0.0343297	-0.413381	3.91001
331807	cg19304407	37	18	20512860	0.0151064	-1.79232	4.35559	7.14117e-05	0.0306021	0.116052	3.97153
332031	cg00533407	37	7	150745278	-0.0194351	1.29356	-4.56431	6.12115e-05	0.0288271	0.282779	-4.00809
332109	cg17810176	37	19	36035831	0.0296863	-2.07396	4.13393	0.000145643	0.0412503	-0.745696	3.79838
332547	cg15146834	37	6	150463775	0.0168703	-3.05515	4.2603	0.000102381	0.035717	-0.249985	3.88488
332783	cg14089650	37	7	25134687	-0.0234613	0.113785	-4.25639	0.000105367	0.0360171	-0.53172	-3.87789
333279	cg01163597	37	6	3455912	0.0176379	-2.16376	4.59317	7.81723e-05	0.0319129	0.668492	3.94994
333383	cg12820587	37	15	29965716	-0.0295903	1.40213	-5.12946	1.45031e-05	0.0157447	1.79645	-4.3361
333384	cg09155362	37	15	33487289	0.0203033	-2.42718	4.60897	0.000207055	0.0474574	0.425975	3.71025
334080	cg05372730	37	10	118928025	0.0214489	-4.69918	4.08124	0.000171051	0.0440238	-0.723982	3.75833
334376	cg14680128	37	7	47185016	-0.022974	0.197069	-4.99555	2.45774e-05	0.0200098	1.43394	-4.21865
335002	cg11398659	37	1	156124471	0.0170898	0.528164	4.28634	0.000144929	0.041155	-0.369785	3.7996
335154	cg04326808	37	15	39543043	-0.0189755	0.84242	-5.06052	1.60288e-05	0.0163645	1.59555	-4.31405
335170	cg01064265	37	16	55363058	0.0259395	-4.79393	4.23229	0.000187229	0.0454868	-0.559454	3.73565
335325	cg07857792	37	19	18060683	0.0315622	-3.30759	4.01527	0.000210474	0.047905	-0.947669	3.7061
335491	cg23416667	37	5	98104874	0.0405493	-5.58916	6.61936	4.28491e-08	0.00177116	7.36469	5.47869
336330	cg08110658	37	20	36855794	-0.0145469	1.17828	-4.41245	0.000104229	0.0359002	-0.00803697	-3.88053
336673	cg05163842	37	15	25484824	-0.0314592	2.45722	-4.98947	2.06867e-05	0.0184584	1.43673	-4.25735
336696	cg14884793	37	13	109148553	0.0243477	-2.23684	4.32546	0.000159237	0.0427804	-0.189646	3.7762
336712	cg16686960	37	22	31022898	-0.0160144	1.22429	-4.44368	0.000100867	0.0355375	-0.0273448	-3.8885
336965	cg01009145	37	10	71562314	0.0462645	-3.45277	6.85114	3.05754e-07	0.00324008	6.49537	5.11987
337316	cg07883823	37	6	160769116	0.0160255	-1.68333	4.71859	0.000229908	0.0494212	1.06665	3.68366
337365	cg10066043	37	7	158118570	0.0293005	1.84172	5.46782	4.67761e-06	0.00955453	2.65348	4.57875
337394	cg25968206	37	4	125875296	-0.0367681	2.68916	-4.2654	0.000143058	0.041026	-0.501721	-3.80282
337566	cg19160030	37	1	20098656	-0.0273729	3.07299	-5.14298	6.87889e-06	0.0115217	1.82456	-4.4974
337821	cg07547549	37	20	44658225	0.016592	-0.0626735	4.89914	1.34947e-05	0.0154628	1.19363	4.35193
337831	cg06911001	37	2	217739771	-0.0181918	3.59796	-4.26764	9.95897e-05	0.0353515	-0.132883	-3.89159
337928	cg17176676	37	22	23441402	-0.0458425	3.1625	-7.57807	2.92193e-05	0.0213581	7.92935	-4.17947
337943	cg18704110	37	2	73143534	0.0659926	-5.23816	4.97	0.000192488	0.0458522	1.82262	3.72868
338476	cg20432507	37	20	21689861	0.0132353	-1.88976	4.3612	0.000122865	0.0385519	-0.251472	3.84034
338783	cg14613235	37	6	151134595	-0.0144911	-0.603962	-4.1575	0.000180088	0.0449644	-0.787107	-3.74543
339175	cg23338316	37	11	93456334	0.029264	2.83916	4.89617	2.4059e-05	0.0198023	1.34203	4.22345
339247	cg22874728	37	20	54464115	-0.0323962	2.02972	-4.27808	0.000125715	0.0388811	-0.474883	-3.83471
339405	cg10361061	37	2	171362361	-0.0124506	0.675745	-4.07008	0.000235448	0.0499721	-1.01199	-3.67759
339556	cg21856645	37	14	23517243	0.0253862	2.84041	4.8397	2.33337e-05	0.01946	1.00003	4.23034
339816	cg25072046	37	12	52963000	-0.02783	3.46894	-5.74851	1.67552e-06	0.00663673	3.73077	-4.78908
340104	cg16265906	37	5	115152326	0.0187457	-2.41581	4.51531	0.000126771	0.0389357	0.433246	3.83265
340147	cg03017520	37	18	28623090	0.0357738	-4.34787	5.50942	1.46941e-06	0.00642846	3.75069	4.81535
340478	cg15006866	37	22	17640468	0.0203088	-1.77616	4.83122	4.16612e-05	0.0248523	1.012	4.09807
340894	cg01626496	37	4	88313095	-0.0206061	-1.81082	-4.12436	0.000185639	0.0454819	-0.880069	-3.7378
340948	cg20305683	37	8	20647436	-0.0477568	-0.342093	-5.21548	1.58076e-05	0.0162829	2.02053	-4.31712
341202	cg22876812	37	2	71116188	0.0365695	-4.98365	4.83402	0.000184011	0.0453627	1.75019	3.74001
341236	cg21845434	37	16	20085100	0.0540677	-2.99385	5.48835	7.83234e-06	0.0122727	2.95139	4.46972
341238	cg14720477	37	5	167503908	-0.0256586	3.43437	-4.24678	0.00015173	0.0419092	-0.423938	-3.78822
341402	cg23309631	37	7	105017585	0.0175621	3.88634	4.10378	0.000193086	0.0459199	-0.515084	3.72789
341781	cg21180080	37	5	2645862	-0.0341228	3.02051	-4.57912	8.25901e-05	0.0327804	0.472203	-3.93676
342083	cg03762820	37	2	43823654	-0.0167133	-3.5842	-4.36741	0.00012291	0.0385519	-0.0300951	-3.84025
342337	cg01486610	37	8	42749175	-0.0296035	2.13627	-4.27499	0.000156885	0.0423633	-0.456483	-3.77991
342599	cg15644324	37	1	42384647	-0.0541204	0.875835	-8.33205	4.68596e-05	0.0259012	9.56623	-4.07076
343211	cg25390749	37	16	87781404	-0.0169024	0.809948	-4.88517	3.53787e-05	0.0230903	1.14685	-4.13576
343953	cg21155380	37	4	168155124	0.0526557	-4.64952	4.47009	9.51401e-05	0.0347934	0.392634	3.90266
344418	cg25775313	37	22	20989556	-0.0196766	1.80971	-4.29542	0.000135989	0.040121	-0.341217	-3.81535
344551	cg19200938	37	14	82456033	-0.0236729	1.76757	-4.79909	3.93067e-05	0.0244812	0.921231	-4.11152
344857	cg02716183	37	6	1465466	-0.0192433	1.11067	-4.87135	2.24774e-05	0.0191634	1.08451	-4.23874
345039	cg01473729	37	11	892898	-0.0305073	4.24275	-4.9902	1.94618e-05	0.0178291	1.58963	-4.27098
345244	cg07849049	37	9	80070353	-0.0207283	-0.995885	-5.84865	2.53332e-06	0.00773492	3.65613	-4.70543
345271	cg03637653	37	10	98525268	-0.0221255	1.94167	-4.50049	8.13719e-05	0.0325171	0.11582	-3.94032
345844	cg11040339	37	13	38249461	-0.0364543	2.22007	-5.04749	2.50179e-05	0.0200907	1.70593	-4.21464
346153	cg03354113	37	10	79396793	0.0267495	-3.60646	4.02359	0.000205061	0.0472826	-0.892292	3.7127
346415	cg17726692	37	18	74240460	0.0232887	3.31059	4.81805	4.28714e-05	0.0249825	0.977249	4.09143
346571	cg06182111	37	20	56395410	-0.011699	0.660688	-4.67935	6.30197e-05	0.0293206	0.766323	-4.00121
346710	cg05359411	37	1	207752525	-0.018357	0.954755	-4.34757	0.000135619	0.0400928	-0.270129	-3.81602
346797	cg07195011	37	5	11904114	0.0357962	-5.05212	4.94138	3.00963e-05	0.0215689	1.42908	4.17274
346869	cg03845297	37	9	93924398	-0.0202369	2.99069	-4.22082	0.000109398	0.0367521	-0.533303	-3.86874
346887	cg14288876	37	9	101017021	-0.025688	1.69197	-4.93028	1.87684e-05	0.017642	1.7446	-4.27906
347246	cg19054158	37	7	1099421	-0.0436981	-0.0197809	-5.66175	5.20212e-06	0.0101574	3.18493	-4.55647
347286	cg14217431	37	2	26801935	-0.0138276	1.04458	-4.43796	9.13521e-05	0.0340886	-0.044643	-3.91248
347887	cg14829814	37	12	108294894	-0.0276893	0.863714	-5.38315	6.26137e-06	0.0110553	2.43252	-4.51737
348206	cg22538054	37	12	95941988	0.0448579	-4.62641	5.67644	4.18609e-06	0.00915804	3.65915	4.60192
348215	cg24546976	37	9	99801991	0.0270981	-3.50705	4.71172	7.55396e-05	0.0313623	0.992543	3.95813
348220	cg07052958	37	21	45248910	-0.0123384	0.837567	-4.14166	0.000162332	0.0431635	-0.840068	-3.7714
348329	cg22320365	37	17	36718198	0.0594238	-3.93513	5.23553	1.10616e-05	0.0144718	2.55251	4.39531
348408	cg26848184	37	19	18278032	0.0247747	3.38644	4.27283	0.000151335	0.041887	-0.0362854	3.78887
348488	cg03750525	37	17	79793795	0.0248366	2.26322	4.90228	2.22776e-05	0.0191424	1.16662	4.24075
348791	cg26082257	37	11	43604854	0.0375143	-2.55061	4.60339	8.18465e-05	0.0326369	0.555617	3.93893
348885	cg16050882	37	3	193858709	0.040868	-4.25422	4.41487	9.49335e-05	0.0347934	0.286452	3.90319
348986	cg11308277	37	12	75603343	0.0190414	-2.23249	6.02376	2.20074e-06	0.00741457	5.0002	4.73406
349003	cg07279963	37	3	61546526	0.0600215	-3.506	6.16026	1.66383e-06	0.00663528	5.29298	4.79048
349194	cg09384830	37	17	43924929	-0.0347482	2.55607	-5.75669	2.39698e-06	0.00759925	3.49673	-4.7167
349394	cg23145621	37	7	1406289	-0.0174025	0.383768	-4.2694	0.000122555	0.0384818	-0.502533	-3.84096
349422	cg00967552	37	4	48486316	0.0197716	-2.01873	4.20904	0.000221738	0.0486304	-0.409861	3.69287
349461	cg27587063	37	1	1912065	-0.0304649	2.22885	-4.87712	2.5979e-05	0.0203494	1.10248	-4.20612
349528	cg12825070	37	5	148033708	0.0492394	-2.18035	4.36476	0.000147456	0.0414596	-0.0276665	3.79531
349712	cg26599122	37	1	20513734	-0.0189758	0.278998	-4.37843	0.00011558	0.0375041	-0.180588	-3.85532
349849	cg21675036	37	3	128212196	0.0267547	-2.2885	4.18025	0.000225466	0.0490327	-0.676865	3.68863
350302	cg13519834	37	6	143145810	0.0235083	3.61464	4.27216	0.000143477	0.0410274	-0.331582	3.8021
350554	cg18338027	37	1	60282150	-0.0261308	2.89908	-4.78047	3.17949e-05	0.0221154	0.846341	-4.16021
350659	cg04250661	37	4	160199879	-0.0256827	2.65005	-4.19343	0.000127467	0.0390004	-0.696349	-3.8313
350768	cg00600012	37	19	45312120	0.0420369	-3.31318	4.91856	3.47526e-05	0.023003	1.37148	4.13985
351032	cg15643133	37	22	32870045	-0.030742	2.73175	-5.15691	1.01529e-05	0.0140376	1.83609	-4.41389
351169	cg02903756	37	1	10750680	-0.0299476	1.98681	-4.25725	0.000156385	0.0422865	-0.510573	-3.78071
351507	cg08706670	37	8	99439119	0.0262882	-4.8016	4.16047	0.000136492	0.0401684	-0.498967	3.81444
351518	cg18710621	37	6	30572110	0.0174939	2.55634	5.35773	1.91808e-05	0.0178145	3.39769	4.27422
351869	cg08674349	37	6	163158221	-0.0161113	1.31501	-4.42544	7.03811e-05	0.030271	-0.0933902	-3.97499
352153	cg05201403	37	10	134068446	-0.0364207	0.429264	-4.25864	0.000134692	0.0400002	-0.523228	-3.81772
352171	cg18929511	37	8	17942993	-0.0193175	-0.197293	-4.2123	0.000205521	0.0473221	-0.609351	-3.71213
352342	cg01479148	37	18	34973997	0.0203436	-2.549	4.28276	0.000212971	0.0480008	-0.276881	3.70311
352750	cg10637657	37	11	65309217	0.022073	3.92902	4.44605	8.92323e-05	0.0337732	0.399011	3.91815
353035	cg25009842	37	6	157505558	-0.0204057	2.79191	-4.66573	4.7982e-05	0.0261157	0.629698	-4.06525
353892	cg14185821	37	8	21778583	-0.0219857	0.592088	-4.30076	9.98971e-05	0.0353834	-0.421851	-3.89084
353957	cg08443019	37	17	1946299	0.0152001	2.8058	4.20997	0.000175288	0.0445684	-0.463684	3.7522
354965	cg04219468	37	22	29428108	-0.0191435	3.76417	-4.26272	0.000111563	0.0371599	-0.521642	-3.86396
355157	cg05019934	37	14	65821361	-0.0197111	3.92761	-4.65105	2.79307e-05	0.0208849	0.562381	-4.18971
355199	cg13972139	37	6	143484660	-0.0168886	0.761008	-5.74526	1.54697e-06	0.00644777	3.37958	-4.80507
355467	cg24916677	37	5	71053512	-0.0169914	1.74192	-4.57171	5.9145e-05	0.0285136	0.302218	-4.0162
355870	cg09935388	37	1	92947588	-0.0317378	2.43619	-4.81486	2.54435e-05	0.0201721	0.934311	-4.21083
355871	cg12049464	37	9	133874581	-0.0330525	2.01539	-4.39733	0.000104888	0.0359162	-0.0900034	-3.879
356242	cg24819596	37	2	86135013	-0.0428558	1.61263	-4.30789	0.000174463	0.0445063	-0.346851	-3.75338
356519	cg00890257	37	14	100625756	0.0260336	-3.19653	4.32764	0.000161695	0.043094	-0.141517	3.77238
356857	cg06992846	37	8	126448837	0.0230258	0.721745	5.48359	5.74274e-06	0.0105569	2.72695	4.53565
357486	cg21457401	37	6	160241519	-0.0331466	0.61516	-5.04813	2.26493e-05	0.019243	1.57559	-4.23703
357505	cg13040016	37	11	89224282	0.0186226	-2.36045	5.14695	1.73029e-05	0.0170766	2.41987	4.29712
357540	cg25968571	37	12	26348749	0.0581823	-4.0521	6.13156	1.86724e-06	0.00700252	4.77496	4.76729
357604	cg02222791	37	14	88621424	-0.0285933	0.895057	-5.94182	1.87567e-06	0.00700252	3.89462	-4.76638
357608	cg01911996	37	4	171418860	-0.0306334	1.6435	-5.22086	1.35949e-05	0.0154628	2.02847	-4.3503
358436	cg06782083	37	12	50376841	0.0630204	2.90164	4.59078	3.77754e-05	0.0239303	0.354924	4.12068
358650	cg25436414	37	10	50966914	-0.034073	3.26526	-4.42731	0.000174291	0.0444981	0.0054077	-3.75363
358705	cg10403138	37	9	116872922	-0.0255775	2.57467	-4.20376	0.000198311	0.046551	-0.633343	-3.72116
358779	cg11163901	37	10	134599807	0.0608296	-4.90009	4.86355	1.8257e-05	0.0175127	1.68727	4.28521
358840	cg01656168	37	16	69141437	0.0497122	-2.85278	5.40142	3.98363e-05	0.0244904	2.63088	4.10843
358867	cg04449479	37	9	137967397	0.024308	-1.75731	4.18399	0.000200987	0.0467778	-0.711683	3.71777
359060	cg16296843	37	12	49947416	-0.0262023	0.572832	-4.4722	9.69106e-05	0.0350474	0.0623111	-3.8982
359903	cg01686420	37	12	117800970	-0.0323346	1.60958	-4.56027	8.49654e-05	0.0332664	0.312232	-3.92994
360335	cg00982484	37	10	22548542	-0.0197313	2.14935	-4.7028	4.55481e-05	0.0256008	0.67714	-4.07737
360412	cg00702008	37	7	82792408	0.0286821	-3.82084	4.76238	5.4062e-05	0.0274542	1.16477	4.03733
360791	cg00626110	37	10	134599836	0.0311866	-4.02189	5.03474	3.47052e-05	0.023003	2.14104	4.14017
361537	cg12648172	37	5	5886274	-0.0210291	3.4229	-4.20427	0.000196495	0.0464095	-0.533465	-3.72348
361542	cg06866884	37	4	185202821	-0.0157759	1.54825	-4.18924	0.000121614	0.0382886	-0.668645	-3.84285
361724	cg07507951	37	1	247096025	0.0334448	1.64578	5.88535	2.43703e-06	0.00759925	3.76996	4.71333
361979	cg24529280	37	7	8483374	0.0276723	-3.04605	4.62944	8.99434e-05	0.0339083	1.02107	3.91623
362429	cg24590565	37	3	24284034	-0.0216509	0.651837	-6.0641	7.93323e-07	0.00494184	4.26559	-4.937
362538	cg09440298	37	17	68164821	0.0203091	-2.41331	4.23405	0.000210466	0.047905	-0.436712	3.70611
362680	cg14794655	37	2	54558352	-0.0128525	0.875442	-4.13853	0.000196728	0.0464095	-0.832355	-3.72318
363428	cg18619452	37	9	91149049	0.0606682	-3.95446	4.65217	8.27706e-05	0.0328076	0.704817	3.93623
363578	cg08249613	37	9	8189263	-0.0188504	3.43759	-4.3803	9.98056e-05	0.0353834	-0.200986	-3.89106
363601	cg22653480	37	3	93787978	-0.0166473	2.89309	-4.13928	0.00014193	0.0408461	-0.566001	-3.80478
363823	cg24161501	37	1	67218275	0.0252133	-3.02495	4.70171	5.59354e-05	0.0280504	0.90646	4.02933
363964	cg04016004	37	19	11434656	0.0108557	-0.882393	4.0449	0.000193885	0.0460725	-1.0714	3.72685
363987	cg02661829	37	11	63802404	0.0274437	1.59634	4.52755	6.57648e-05	0.029621	0.184915	3.99111
364101	cg17574171	37	12	108990874	-0.0221223	1.01661	-4.35179	0.000135118	0.0400502	-0.120889	-3.81694
364148	cg17593472	37	5	142065676	-0.0166881	1.44369	-4.19899	0.000121262	0.0382747	-0.671647	-3.84356
364298	cg07343162	37	9	119448853	-0.0115295	0.656727	-4.11374	0.000184892	0.0454356	-0.911697	-3.73881
364302	cg15969000	37	20	11910646	-0.0240767	0.65536	-4.20738	0.000192416	0.0458522	-0.632106	-3.72877
364344	cg20065520	37	14	102022800	-0.0138758	1.65951	-4.2492	0.000164664	0.0432874	-0.473882	-3.76784
364528	cg13673833	37	14	104583048	0.0301053	-3.05792	4.20484	0.000201002	0.0467778	-0.401277	3.71775
364680	cg02595832	37	10	129535786	0.0496118	-4.37507	4.31028	8.1937e-05	0.0326369	-0.0351905	3.93866
364832	cg04678902	37	1	110754737	0.0319929	-2.17604	4.20639	0.000215515	0.0482401	-0.390322	3.7001
365359	cg04889481	37	1	168415425	0.0201791	1.73157	4.63664	6.61159e-05	0.029621	0.496573	3.98985
365382	cg25233139	37	13	112187396	0.0346312	-2.13752	5.06188	2.15898e-05	0.0187991	1.61176	4.24778
365450	cg12383361	37	22	40405066	-0.0220289	1.25305	-5.34844	8.44122e-06	0.0126055	2.43969	-4.45368
365698	cg25900280	37	17	59534847	0.0373205	-3.39056	4.17378	0.000166942	0.0436433	-0.750569	3.76441
365764	cg09157727	37	15	96873850	0.0400554	-5.17873	5.16537	1.87272e-05	0.017642	2.01045	4.27955
365864	cg08447178	37	7	47760621	-0.0207279	2.68361	-4.13906	0.000210734	0.047911	-0.721111	-3.70579
366348	cg14991022	37	1	203255003	0.0280825	3.56749	4.49341	5.986e-05	0.0286697	0.673144	4.01336
366443	cg10323433	37	13	47471562	-0.0386233	1.73829	-5.60428	4.85438e-06	0.00961412	3.03247	-4.57098
366497	cg04328162	37	13	96743110	0.0213927	-2.23569	4.90366	3.25262e-05	0.0223817	1.30885	4.15502
366840	cg11696108	37	13	112191272	-0.0253369	2.84089	-4.83575	2.52664e-05	0.0201576	0.990477	-4.21241
366934	cg00810316	37	19	49587181	-0.0222557	4.64646	-4.22649	0.000194878	0.0461589	-0.595942	-3.72556
367312	cg14069709	37	9	136671979	-0.0366209	2.36744	-4.58417	6.05742e-05	0.0288271	0.660349	-4.01056
367447	cg13944685	37	11	71710643	-0.0170519	2.10768	-4.58323	7.21233e-05	0.0306394	0.362619	-3.96917
367771	cg19262104	37	4	3486227	-0.0334934	1.32909	-4.26881	0.000110501	0.0369955	-0.506023	-3.86629
368356	cg01754028	37	2	159825833	0.0120554	-2.37164	4.4449	0.00014389	0.0410274	0.19514	3.80138
368362	cg06566669	37	10	129536394	-0.0225695	0.392701	-5.12546	1.40373e-05	0.0156297	1.76333	-4.34328
368544	cg00176309	37	21	46303258	0.0146214	1.90993	4.27259	9.90093e-05	0.0353515	-0.485077	3.89301
368545	cg18294909	37	1	207627615	0.025129	-2.44856	5.90636	3.06974e-06	0.00810617	4.12409	4.6661
368553	cg16458269	37	16	15687143	0.0208515	3.23945	4.19516	0.000178385	0.0448269	-0.513224	3.74781
368622	cg23713311	37	15	32050552	-0.0297946	-2.52945	-4.21501	0.000149728	0.0416653	-0.640831	-3.79152
368640	cg11279833	37	15	78919026	-0.0178306	2.10959	-4.33513	8.12069e-05	0.0324946	-0.318523	-3.94081
368779	cg13709487	37	3	100322493	-0.0149671	-1.15003	-4.81502	4.73137e-05	0.0259478	0.976783	-4.06852
369020	cg05007992	37	2	233323117	-0.0353905	2.68122	-5.11179	1.94948e-05	0.0178291	1.74379	-4.2706
369677	cg13252700	37	14	104690882	0.0363315	-1.49505	4.83427	3.83034e-05	0.0240413	1.00921	4.11748
369721	cg11263364	37	11	70962935	0.0326469	-2.72897	5.59967	4.77308e-06	0.00956277	3.40528	4.57452
370003	cg25349738	37	20	5876568	-0.0169367	0.0202903	-4.17577	0.000213159	0.0480061	-0.679908	-3.70289
370135	cg05376147	37	9	139097007	0.0291528	-3.31581	4.60495	3.25298e-05	0.0223817	0.437201	4.15499
370154	cg00511755	37	4	57523706	-0.0201043	1.12159	-4.3187	0.000154863	0.0421668	-0.333251	-3.78314
370623	cg14185291	37	1	94703340	0.0444391	-3.32703	4.27352	0.000187329	0.0454868	-0.369255	3.73552
370689	cg11453336	37	1	238014584	-0.0315232	2.69487	-4.91934	2.64561e-05	0.0203494	1.22383	-4.20201
370699	cg17918501	37	2	27717709	0.0480289	-3.76313	5.5301	7.42439e-06	0.0120232	3.20183	4.48114
371155	cg07807219	37	1	163289415	-0.0154569	1.3689	-4.91259	2.95449e-05	0.0214262	1.21484	-4.17695
371411	cg21982119	37	7	140373931	-0.0196227	1.16264	-5.05469	1.93079e-05	0.0178291	1.58192	-4.27275
371549	cg15474831	37	19	36195835	0.0193354	1.9189	5.73975	1.57282e-06	0.00644777	4.11927	4.80175
372017	cg08981514	37	11	129486010	-0.0310873	4.0848	-5.88293	2.90486e-06	0.0080419	4.542	-4.67743
372067	cg25331593	37	9	140197800	-0.0290779	0.846228	-4.3657	0.000144892	0.041155	-0.210154	-3.79966
372200	cg22321572	37	6	168225923	0.0161317	-1.30271	4.22478	0.000123227	0.0385852	-0.621514	3.83962
372559	cg09942220	37	7	86850688	0.0127509	4.44897	4.53949	7.00259e-05	0.0302069	0.692583	3.9762
372816	cg24337975	37	2	233876260	-0.0211828	1.59733	-4.96959	1.27551e-05	0.0150754	1.35801	-4.36426
372883	cg25794766	37	1	247171433	0.0303259	-2.60496	4.69269	5.9314e-05	0.0285481	0.738293	4.01552
373079	cg16259985	37	5	9467915	-0.0268602	3.51412	-4.2033	0.000210159	0.047905	-0.632949	-3.70648
374373	cg06150437	37	14	101363051	-0.0153864	1.05991	-4.77028	5.68293e-05	0.0281376	0.865445	-4.0256
374931	cg27331382	37	6	97232734	-0.0140914	0.424896	-4.41129	7.2755e-05	0.0308173	-0.130578	-3.96709
375013	cg19682537	37	1	47188872	-0.0144036	1.37043	-4.69623	4.70472e-05	0.0259459	0.708107	-4.06983
375186	cg09025908	37	19	49126940	0.0223778	1.82886	4.12668	0.000195379	0.0462588	-0.540953	3.72492
375664	cg16644497	37	19	35263701	0.0513566	-4.45454	4.23395	0.00020338	0.0470844	-0.36462	3.71478
375727	cg21323720	37	4	114357601	-0.0237338	-1.31715	-4.59804	4.50761e-05	0.0255026	0.362022	-4.07979
376271	cg02836667	37	11	64647594	0.0196144	0.857059	4.63712	4.78268e-05	0.0260941	1.00375	4.066
376441	cg01602332	37	2	241171798	-0.0184687	4.30758	-4.54667	7.01844e-05	0.030253	0.366797	-3.97566
376481	cg01886556	37	4	17783205	0.0233935	-2.38788	4.57781	8.43461e-05	0.0331853	0.517557	3.9317
376838	cg01891259	37	5	1850661	-0.0453605	3.5785	-4.36833	0.000139963	0.0405186	-0.193484	-3.80823
376990	cg15051316	37	1	43213947	-0.0115037	1.43556	-4.24048	0.00017892	0.0448623	-0.530225	-3.74706
377316	cg13625614	37	12	123467326	-0.0330714	2.93199	-5.85682	1.55981e-06	0.00644777	3.69635	-4.80342
377354	cg20322876	37	11	111170104	0.0359534	-2.68871	5.4331	9.2101e-06	0.0132659	2.76675	4.43493
377497	cg05412784	37	8	68379155	0.0140914	4.10404	4.84336	1.783e-05	0.0173341	1.799	4.29046
377838	cg18511526	37	14	69951495	0.030401	-3.16084	4.26195	0.000191857	0.0458136	-0.368795	3.7295
377960	cg00023916	37	16	19485518	-0.0230455	1.95492	-4.57995	6.09995e-05	0.0288271	0.394792	-4.00891
377968	cg16739419	37	11	7694117	-0.0253169	2.93983	-4.64932	5.095e-05	0.0267708	0.542477	-4.05123
377969	cg11587584	37	6	29692372	-0.0205923	1.84066	-5.81409	1.97937e-06	0.0071188	3.59184	-4.75552
378937	cg17874995	37	8	53878308	-0.0182584	2.88582	-3.98276	0.000233417	0.0497224	-1.22274	-3.6798
379029	cg01694519	37	19	47128970	-0.0300851	1.52431	-5.23918	8.20015e-06	0.0125045	2.22264	-4.45989
379204	cg07464200	37	15	28248229	-0.015795	2.88922	-4.05863	0.000215299	0.0482287	-0.818216	-3.70035
379591	cg06297175	37	16	67434726	-0.0435324	3.13731	-4.20715	0.000170829	0.0440238	-0.647335	-3.75865
379736	cg07898949	37	17	30821957	-0.0246647	1.98949	-4.74346	4.09732e-05	0.0246609	0.797319	-4.10192
379744	cg16857868	37	16	46918622	0.0209275	-2.88168	5.414	1.10956e-05	0.0144718	3.43241	4.39464
379831	cg22979812	37	7	105656525	-0.0180912	1.53075	-4.52278	4.25268e-05	0.0249055	0.210943	-4.09331
380099	cg12155547	37	11	65194965	-0.015047	-1.05289	-4.23018	0.000194722	0.0461589	-0.563976	-3.72577
380105	cg14898768	37	15	25299211	-0.028095	2.09461	-4.67089	6.17582e-05	0.0289173	0.594348	-4.00599
380200	cg03158561	37	11	8705959	-0.0197822	0.616046	-4.39934	8.78632e-05	0.0336349	-0.157164	-3.92187
380381	cg11450392	37	17	76155737	0.0111268	-0.856742	4.3747	6.72474e-05	0.0297977	-0.0389067	3.98582
380927	cg17110586	37	19	36454623	0.0123426	-0.615954	4.72133	2.64673e-05	0.0203494	0.694863	4.20191
381251	cg13907633	37	1	157386488	-0.0211652	1.74999	-4.50813	7.38488e-05	0.0309775	0.23389	-3.96353
381375	cg09969277	37	15	89922328	0.0590535	-4.74963	7.70946	8.74853e-10	0.000483202	10.8767	6.13071
381555	cg22029275	37	13	25745784	0.0200523	-2.96481	4.00068	0.000232758	0.0496941	-1.03236	3.68052
381684	cg00536589	37	12	108285962	-0.0175314	0.835758	-5.29672	1.04556e-05	0.0141432	2.2193	-4.40753
381993	cg08077975	37	22	31643141	0.021375	3.95338	4.47943	5.25679e-05	0.0270798	0.659643	4.04391
382371	cg02753826	37	11	119041910	0.0168101	3.17045	4.70464	2.23412e-05	0.0191424	1.2372	4.24011
382622	cg14891209	37	15	37170381	0.0453339	-4.02949	4.62869	7.16764e-05	0.0306236	0.60216	3.97065
383010	cg27276993	37	3	64367255	-0.0145349	-1.05174	-4.06525	0.000225904	0.0490669	-1.03104	-3.68813
383200	cg26782090	37	5	163787783	-0.0252279	2.83292	-4.24009	0.000169585	0.0439308	-0.554482	-3.76048
383458	cg13789639	37	1	47746081	0.0215126	2.73388	4.27462	0.000133699	0.0398215	-0.198618	3.81954
383700	cg01912578	37	16	56398105	-0.0214431	3.21365	-4.32493	0.000121078	0.0382639	-0.224315	-3.84393
383897	cg23022783	37	1	155277714	-0.0256609	5.435	-4.41236	0.00012933	0.0393174	-0.0890277	-3.82773
383989	cg19130461	37	16	34987213	-0.0294077	2.79754	-4.51563	5.89413e-05	0.0284622	0.145339	-4.01701
384339	cg20829509	37	18	10230057	-0.0146225	4.4569	-4.15232	0.000139318	0.0404919	-0.657679	-3.80938
384535	cg15370819	37	19	54379397	0.0135689	0.481312	4.1832	0.000220115	0.0485156	-0.67867	3.69474
384741	cg25454804	37	6	126660984	-0.0316583	1.48465	-4.80356	3.4403e-05	0.0229632	0.931194	-4.14217
385460	cg04888316	37	12	3472024	-0.0185762	1.57482	-4.57066	4.69549e-05	0.0259194	0.289662	-4.07029
385548	cg06004426	37	17	20020463	-0.0227308	2.0459	-4.27608	0.000146321	0.0413175	-0.378319	-3.79723
385560	cg11420764	37	11	107339618	-0.0233849	-1.61547	-4.86926	2.59579e-05	0.0203494	1.08465	-4.20631
385741	cg08575049	37	4	126238838	0.0189501	-1.93645	4.54793	8.36825e-05	0.0330624	0.424203	3.9336
385771	cg07970948	37	7	149543165	0.0747011	3.29475	4.30783	0.00013606	0.0401217	-0.262592	3.81522
386058	cg23053175	37	6	26988107	0.0282009	-3.33026	4.20539	0.000216849	0.0482808	-0.525718	3.69853
386247	cg21683009	37	11	113346183	0.0178686	-2.57112	4.48471	0.000108564	0.0366016	0.171635	3.87061
386483	cg26134895	37	5	15500270	0.0566448	-4.85824	4.39758	0.000129883	0.0393174	-0.0265695	3.82668
386785	cg17888792	37	10	92631135	0.0300431	-2.78127	5.06021	2.01242e-05	0.0181062	1.83531	4.26351
386817	cg05731191	37	8	143096469	-0.041079	2.32241	-4.8298	2.49762e-05	0.0200907	0.974163	-4.21501
387594	cg20786223	37	6	164530485	-0.0278731	1.94325	-5.7609	2.72574e-06	0.0078274	3.43779	-4.69047
387982	cg21858359	37	12	34478695	0.0273832	3.37343	4.41208	0.000100201	0.0354285	-0.0694412	3.89011
388048	cg00843623	37	19	12146163	0.0242631	-1.81921	4.72024	4.16318e-05	0.0248523	0.718434	4.09823
388057	cg07379434	37	7	49814597	0.0325862	-3.18623	6.19653	1.43433e-07	0.00255096	6.02056	5.2608
388144	cg12468647	37	15	75975061	-0.0209864	1.35088	-5.64141	5.73269e-06	0.0105569	3.13671	-4.53602
388242	cg02790372	37	11	128359499	0.018388	3.66127	4.61537	3.47042e-05	0.023003	0.425089	4.14017
388567	cg07127410	37	22	29427851	-0.019038	0.373814	-4.30158	9.62097e-05	0.0349155	-0.41762	-3.89996
388682	cg20314548	37	15	74426273	0.0276634	-3.98046	4.23995	0.000218297	0.048401	-0.477051	3.69684
389084	cg24417337	37	8	11665358	-0.0154759	-0.808094	-4.70438	4.98408e-05	0.0265975	0.665987	-4.05637
389306	cg12987318	37	6	150219675	-0.0233986	1.22207	-6.13658	8.25307e-07	0.00494184	4.3915	-4.92929
390060	cg20261379	37	17	19439098	0.0217419	0.468453	4.70116	6.1597e-05	0.0288989	0.67651	4.00661
390066	cg13050930	37	6	4775675	0.0337552	-5.47463	4.53976	3.86356e-05	0.024198	0.66938	4.11549
390277	cg01272599	37	19	9879855	0.0179731	-0.5044	4.48661	0.000110173	0.0369382	0.115297	3.86702
390428	cg01969412	37	20	25202356	-0.0139861	1.87771	-5.12219	1.29449e-05	0.01519	1.8079	-4.36103
390940	cg09452531	37	10	121619290	-0.0214818	2.65793	-4.10499	0.000171652	0.0440769	-0.935254	-3.75745
391255	cg06260815	37	13	37005115	-0.0210997	-3.63781	-4.37518	0.000100634	0.0355174	0.0146369	-3.88906
391845	cg26413432	37	4	155702351	-0.0481437	4.23579	-4.27399	0.000131368	0.0394324	-0.481202	-3.82388
391900	cg05191364	37	6	4775696	0.0417372	-3.00314	4.36986	0.000161723	0.043094	0.0307213	3.77234
392746	cg10030162	37	16	49591203	-0.0212826	3.55131	-4.19921	0.000148018	0.041498	-0.687229	-3.79437
394175	cg04535902	37	1	92947332	-0.043872	3.27894	-7.00726	6.32744e-08	0.00199942	6.64977	-5.40929
394831	cg17484445	37	15	56034817	0.013441	-2.59971	5.55155	1.24905e-06	0.0058748	3.88641	4.84769
395211	cg04198778	37	5	170208605	-0.02219	1.68982	-4.99223	2.66338e-05	0.0203832	1.42822	-4.20049
395312	cg02278319	37	16	596009	0.0163213	3.01239	4.11109	0.000155291	0.0421871	-0.653238	3.78245
395672	cg01918428	37	10	113943656	-0.0244597	-4.23697	-6.85712	7.97443e-08	0.00212493	6.39739	-5.36771
395701	cg16249105	37	10	120938029	0.032083	-2.81522	4.41007	9.4517e-05	0.0347885	0.0648804	3.90425
396176	cg26705266	37	11	69924339	0.018608	-1.85035	4.61695	7.74015e-05	0.0317025	0.647014	3.95231
396547	cg09732056	37	1	12172933	0.0196293	3.49886	4.4708	4.85057e-05	0.0262063	0.138614	4.06271
397250	cg09926747	37	4	110224247	0.0150317	-1.73025	4.34157	0.00017062	0.0440238	-0.135853	3.75896
397272	cg18619151	37	3	172166280	0.0363395	-4.31642	4.62452	5.01343e-05	0.0265975	0.576953	4.055
397467	cg02051599	37	17	55804630	-0.012651	1.16381	-4.18161	0.000145215	0.0411651	-0.735096	-3.79911
397677	cg20102019	37	20	17592922	-0.0142375	-0.311762	-4.62973	6.64509e-05	0.0296239	0.483782	-3.98865
397858	cg05823563	37	9	104249936	-0.0268368	1.56561	-4.79124	4.03898e-05	0.0245619	0.895124	-4.10524
398249	cg13977758	37	4	144633289	-0.0194964	3.65872	-4.03481	0.000223055	0.0488097	-1.12018	-3.69136
398269	cg02868269	37	5	10358479	0.0176368	2.51386	4.38055	8.54228e-05	0.0332664	-0.210987	3.92865
398375	cg05929314	37	17	71640758	0.0216509	-5.26888	4.65205	2.68829e-05	0.0204717	1.02559	4.19838
398402	cg09160487	37	9	140121469	-0.041543	1.12182	-4.1918	0.000190541	0.0457227	-0.628941	-3.73124
398843	cg13496323	37	1	185703548	0.046085	-2.61857	4.48943	0.000104531	0.035914	0.313848	3.87983
398892	cg20208952	37	19	37997473	0.0302904	-3.18066	4.65144	0.000116218	0.0376412	0.713715	3.85397
398908	cg10168149	37	2	200335558	0.0535772	-3.37601	4.50501	9.40008e-05	0.0346797	0.40133	3.90558
399618	cg17819053	37	1	119549626	0.00959811	-1.84315	4.14139	0.000211894	0.047911	-0.44338	3.7044
399712	cg00565688	37	1	3568212	0.0328483	-1.96484	5.44586	2.47199e-06	0.00766746	2.64002	4.71043
399810	cg12752121	37	13	96375809	0.0133056	1.11353	4.43751	8.6822e-05	0.0335073	0.0982592	3.92474
400187	cg27290215	37	10	116392933	-0.0297262	1.8264	-4.65583	5.98599e-05	0.0286697	0.552412	-4.01336
400216	cg10216615	37	20	37353158	0.0213689	-2.66969	4.2084	0.000116474	0.0376894	-0.639069	3.85343
400458	cg06768188	37	20	44540777	0.0424266	-5.43223	4.89973	4.25008e-05	0.0249055	1.67272	4.09345
400958	cg23367919	37	2	199180751	-0.0238142	0.546631	-5.69734	1.81787e-06	0.00690772	3.25377	-4.77268
401667	cg06404662	37	20	62038206	-0.030816	4.15897	-4.94025	2.71941e-05	0.0205701	1.2751	-4.19577
401893	cg24169332	37	11	35671767	-0.0503353	2.60479	-4.36483	0.000162786	0.0431635	-0.18958	-3.77071
402012	cg06468068	37	2	147479064	-0.0252295	3.15814	-4.25655	0.000137518	0.0402734	-0.528399	-3.81259
402674	cg03546183	37	11	128584167	0.0241	2.62063	4.98432	1.33732e-05	0.0154628	1.38557	4.35391
402796	cg05526905	37	11	119455808	0.0597129	-5.03257	4.41442	6.06841e-05	0.0288271	0.273057	4.01013
402923	cg03548212	37	15	34624649	0.0194606	3.63	4.4099	8.70261e-05	0.0335186	0.274742	3.92418
403172	cg06023161	37	6	31590572	0.0187136	2.06966	4.53589	7.30928e-05	0.0308711	0.769502	3.96599
403233	cg10616135	37	8	21524536	-0.0143883	0.357157	-4.16364	0.000230176	0.0494452	-0.738752	-3.68336
403583	cg24110839	37	17	36896577	0.0163894	4.17728	4.1245	0.00015284	0.0419669	-0.72436	3.78641
403822	cg11982045	37	17	26575397	-0.0152872	1.44515	-4.13325	0.000163396	0.0431635	-0.862044	-3.76977
404102	cg14752336	37	10	106400454	0.0278695	-3.6071	4.3461	0.000138404	0.0403463	-0.275162	3.811
404180	cg07795954	37	19	16133453	-0.0348903	3.63929	-5.57106	3.42166e-06	0.0085254	3.00695	-4.64374
404183	cg17568255	37	2	9614530	0.0289428	-5.76503	4.7154	5.13675e-05	0.0267708	0.805076	4.04932
405085	cg18615051	37	20	30062996	0.0256917	-2.71085	4.09531	0.000214478	0.0482101	-0.60804	3.70132
405467	cg16182881	37	15	25462715	-0.0340186	3.58664	-4.58723	7.20474e-05	0.0306394	0.356203	-3.96942
405557	cg22989103	37	22	48972331	0.0421468	-3.26307	4.37345	0.00014145	0.0407679	-0.0104586	3.80562
[truncated: 770 more rows]

## Sheet: Timepoint-Associated DMPs
Timepoint Associated Significant (FDR < 0.05) DMPs (tpDMPs)
	Name	Genome_Build	CHR	MAPINFO	logFC	AveExpr	t	P.Value	adj.P.Val	B	z.std
38	cg23897083	37	12	34755568	-0.602597	1.87838	-6.3853	1.02212e-06	0.00956474	6.63368	-4.88733		Probes significant (p < 0.05) after Bonferroni correction are highlighted in yellow and bolded.
182	cg10331755	37	8	74239667	-0.256679	2.70967	-4.40388	0.000169414	0.044516	1.21056	-3.76074
564	cg15383740	37	8	130738941	-0.205473	1.56016	-4.63393	9.29192e-05	0.036122	1.48092	-3.90837
685	cg14408262	37	14	105158609	-0.353485	3.47846	-5.75299	5.08218e-06	0.0130734	4.88132	-4.56137
1051	cg05647567	37	5	172222550	0.241471	3.01506	5.50208	9.69627e-06	0.0160035	3.70003	4.42384
1130	cg17585615	37	21	46128908	0.591394	-2.532	5.26798	1.77827e-05	0.0199707	3.39943	4.29105
1718	cg14353539	37	1	21895562	-0.246477	1.24721	-5.04711	3.15945e-05	0.0246919	2.44409	-4.16166
1848	cg14611555	37	9	90689720	0.249082	2.93343	4.88322	1.53494e-05	0.0193635	3.02707	4.32361
2188	cg17583307	37	7	72765764	-0.377975	2.99884	-4.92495	4.34502e-05	0.0276708	2.16182	-4.08832
2214	cg15360771	37	12	109983073	-0.295539	1.79305	-5.59424	7.64401e-06	0.0149371	4.02347	-4.47492
2483	cg05214293	37	11	67415194	0.238418	-0.734873	4.66662	8.531e-05	0.0350872	1.96088	3.92897
2660	cg18407864	37	8	27269155	-0.259978	2.6351	-4.38227	0.000179231	0.0456034	1.39126	-3.74662
2882	cg04449166	37	19	52110485	-0.169498	1.20294	-4.41095	6.88698e-05	0.0329408	1.64513	-3.98016
2945	cg16016716	37	5	1073470	-0.388071	2.7158	-5.30006	1.63616e-05	0.0196384	3.33273	-4.30951
3058	cg02407415	37	16	857454	-0.609939	-1.30749	-4.58214	0.000106381	0.0380729	1.31943	-3.87556
3075	cg21050234	37	18	10726518	0.179037	-0.722484	4.62549	9.49911e-05	0.0364202	1.42512	3.90304
3231	cg13516768	37	20	61599125	0.279526	3.61414	4.10557	0.000179628	0.0456055	0.763845	3.74607
3550	cg24645652	37	1	22279702	-0.268351	0.866472	-4.50456	0.00013027	0.0406861	1.44122	-3.82595
3571	cg17841572	37	20	57426368	-0.212145	0.474301	-4.01668	0.000234863	0.0499885	0.574073	-3.67823
3620	cg08739693	37	1	110165726	-0.475975	2.27186	-5.19159	2.16883e-05	0.0214045	3.60769	-4.24676
3684	cg26530942	37	2	232110727	-0.195725	0.607605	-5.52059	9.24349e-06	0.015878	3.91895	-4.43415
3692	cg19872095	37	1	37941263	-0.20745	1.06284	-5.14059	2.47661e-05	0.022664	3.15118	-4.21692
3953	cg20263733	37	3	130616293	0.471863	3.9299	4.62563	9.49573e-05	0.0364202	1.85164	3.90313
4130	cg00919245	37	7	128046797	-0.309986	4.02817	-5.31281	1.5829e-05	0.0193635	3.18677	-4.31682
4176	cg04933640	37	10	48387693	0.245676	5.40084	4.08042	0.000171198	0.0446738	0.778338	3.75811
4590	cg07541744	37	16	55363277	0.30769	-1.79407	4.49574	0.000133304	0.041009	1.12108	3.82027
4614	cg03469456	37	15	42140715	-0.225207	2.06084	-4.48224	0.000138087	0.0415557	1.2645	-3.81157
4929	cg05918121	37	5	134672708	-0.396143	3.24583	-6.17621	1.72978e-06	0.0104095	6.13381	-4.78267
5328	cg23487721	37	3	54226648	-0.395436	2.19112	-4.4302	0.000158185	0.0434346	0.993649	-3.77785
5742	cg20985847	37	11	95277427	-0.28988	3.63541	-4.46115	5.00095e-05	0.0291711	1.88273	-4.05558
6061	cg11513606	37	10	98762997	-0.343304	4.29623	-5.80508	4.44705e-06	0.0128866	4.70882	-4.58931
6140	cg18668449	37	20	60925179	0.271698	3.53665	4.23938	0.000121715	0.0396803	1.186	3.84265
6164	cg08996269	37	6	4350785	-0.170661	0.91706	-5.49029	9.99622e-06	0.016168	3.47122	-4.41726
6180	cg08312371	37	2	240111396	0.221137	4.73382	4.42847	0.00015889	0.0435464	1.32819	3.77675
6491	cg08936706	37	3	46906385	-0.24183	2.80434	-4.52285	0.000124197	0.0400083	1.50417	-3.83769
6714	cg25966133	37	14	23025474	0.304897	-3.63319	5.00757	3.50247e-05	0.0254746	2.86694	4.13806
6818	cg14113157	37	1	32162661	-0.414164	3.87615	-6.03033	2.5034e-06	0.0115775	5.04643	-4.70785
6917	cg26728617	37	2	73261483	-0.219705	2.10041	-4.35472	0.000192583	0.0470303	1.52339	-3.72855
7271	cg05599099	37	1	94454318	-0.114163	-0.533833	-4.45918	0.000146652	0.042455	1.42206	-3.79667
7273	cg13272108	37	20	2634697	-0.245319	0.0663555	-4.45516	0.000148201	0.0425523	1.0691	-3.79406
7421	cg21960082	37	20	61812389	-0.356199	1.31741	-4.67208	8.41041e-05	0.0347948	1.85361	-3.93239
7493	cg14360663	37	9	130329156	-0.254955	3.56469	-4.29757	0.000223499	0.0493119	0.990414	-3.69086
7635	cg03384175	37	7	94286343	-0.183895	1.34357	-4.33177	0.000204447	0.0479101	0.843399	-3.71346
7881	cg06895831	37	1	94587076	-0.279042	3.80853	-4.29002	0.000227933	0.0496918	0.664942	-3.68586
7940	cg02679502	37	8	104384508	-0.205953	1.87835	-5.45819	1.08611e-05	0.0171158	3.44138	-4.39928
8013	cg11485465	37	5	54518469	-0.146792	0.780848	-5.14338	2.45874e-05	0.0226633	2.66039	-4.21855
8026	cg02842338	37	19	58296010	-0.266341	4.5202	-4.35352	0.000193181	0.0470497	1.16545	-3.72777
8095	cg16969368	37	17	57642752	0.230292	-1.51017	5.34428	1.45879e-05	0.0190265	3.10715	4.33482
8389	cg02305412	37	1	114631672	0.307386	4.776	4.5947	0.000102948	0.0376021	1.91378	3.88354
8459	cg11726858	37	7	2585709	0.244616	4.49217	4.23461	0.00012084	0.039566	1.16506	3.84442
8574	cg00008369	37	22	41635793	-0.24768	1.5697	-4.35143	0.000194239	0.0471621	1.14459	-3.72639
8662	cg24764861	37	16	1495122	-0.371193	1.55836	-4.4144	0.00016483	0.0441323	1.02169	-3.76759
8861	cg02991464	37	12	2788732	-0.265314	4.19936	-4.42917	0.000158601	0.0435079	1.56135	-3.7772
8956	cg18767244	37	5	57130214	0.159408	3.88144	4.14221	0.000160082	0.0436893	0.872825	3.77488
9013	cg13153307	37	9	139368749	0.234764	3.16586	4.27851	9.06893e-05	0.0356709	1.34804	3.91424
9147	cg01168185	37	11	118498071	-0.360627	2.43548	-4.93991	4.17871e-05	0.0271283	2.5328	-4.09737
9593	cg02229607	37	7	2759813	-0.415947	4.42995	-4.33134	0.000204676	0.0479101	0.805169	-3.71317
9922	cg00008004	37	1	153756119	0.224283	-3.55833	4.21896	0.000109906	0.0385577	1.17559	3.86761
9986	cg18552858	37	11	1038003	-0.5068	2.85484	-6.45169	0.000194287	0.0471621	6.08696	-3.72633
10646	cg04794254	37	1	21010856	-0.147311	1.21754	-4.96645	3.89904e-05	0.0262125	2.22701	-4.11338
10727	cg10747925	37	2	240656611	-0.419834	3.86709	-4.35682	0.00019153	0.0469597	0.889795	-3.72993
11197	cg00792022	37	16	919981	-0.423632	3.83043	-4.54756	3.76265e-05	0.0259503	2.13856	-4.12159
11477	cg23533254	37	3	171176940	-0.199325	-4.53961	-4.52079	4.11006e-05	0.026891	2.05913	-4.1012
11547	cg08785078	37	14	22314516	-0.33461	-3.26869	-4.46912	4.87174e-05	0.028977	1.90626	-4.0617
11618	cg05203217	37	20	43730072	-0.283318	3.56068	-5.02612	3.33716e-05	0.0251781	2.45061	-4.14915
11726	cg19515390	37	19	12784100	0.236259	2.75088	4.96024	1.23204e-05	0.0178796	3.25368	4.37184
12076	cg08614620	37	5	177920975	-0.256801	2.7539	-4.35708	0.000191404	0.0469597	1.3919	-3.7301
12766	cg04282449	37	9	95968045	-0.376917	2.5343	-5.2256	1.98525e-05	0.0210078	3.25043	-4.26654
12896	cg25237552	37	12	109043812	0.26784	4.54155	4.29269	0.000100265	0.0370698	1.29225	3.88995
13205	cg06415712	37	11	15848940	-0.492707	3.72521	-4.77268	6.46657e-05	0.0323979	1.77999	-3.9951
13800	cg18885210	37	2	121516533	-0.240543	1.02728	-5.05435	3.10035e-05	0.0246919	2.49743	-4.16597
13943	cg09824255	37	5	140014002	-0.194867	4.36907	-4.30806	0.000217475	0.048863	1.0781	-3.6978
13946	cg04199615	37	5	10150331	0.305635	3.10317	5.2562	1.83351e-05	0.0200598	3.19605	4.28426
14111	cg04562799	37	6	45623499	0.2906	4.42976	4.32935	0.000205739	0.0479755	0.977651	3.71186
14203	cg12660913	37	2	30064496	-0.124791	-0.641526	-4.33607	0.000202167	0.047708	0.754387	-3.71629
14217	cg06385407	37	10	93140748	-0.40513	1.65302	-4.71867	7.44657e-05	0.0336317	1.67351	-3.96155
14514	cg22888418	37	4	155664223	0.227567	-2.75978	4.29409	0.000225533	0.0494628	0.665831	3.68855
15314	cg21186235	37	9	127218781	-0.240603	1.86329	-4.71177	7.58206e-05	0.033843	1.69018	-3.95724
15535	cg15279800	37	3	127792691	-0.311638	2.1717	-4.47869	0.000139373	0.0417285	1.81857	-3.80928
15826	cg05790960	37	1	6307676	-0.574928	2.93971	-4.85168	5.26093e-05	0.02983	2.70171	-4.04372
15992	cg03515773	37	1	206969571	0.262078	4.23172	4.30257	8.3893e-05	0.0347566	1.41797	3.933
16033	cg08503177	37	22	40805011	-0.341173	3.76531	-5.04749	3.15628e-05	0.0246919	3.31239	-4.16189
16144	cg07585658	37	1	24120389	-0.362523	1.10608	-4.59303	0.000103397	0.0376955	1.834	-3.88248
16348	cg13374528	37	7	129414627	-0.449848	3.99052	-5.2723	1.75843e-05	0.0199707	3.22501	-4.29354
16368	cg14235273	37	17	47295142	-0.312663	3.5891	-4.61036	9.88211e-05	0.0369228	1.59246	-3.89347
16542	cg01782014	37	12	54198103	-0.247422	3.81577	-4.50087	0.000131532	0.0408825	1.3482	-3.82357
16549	cg12909523	37	1	19217472	-0.253141	2.48693	-4.43962	0.000154331	0.0431235	1.44624	-3.784
16557	cg02431972	37	16	89023488	-0.219526	0.624405	-4.27912	0.000234494	0.0499517	0.613808	-3.67863
16576	cg06019933	37	3	128442438	0.268635	2.25704	4.25711	0.000112303	0.0389809	1.20137	3.86235
16959	cg00294196	37	15	93572609	-0.246027	2.62543	-4.55006	0.000115678	0.0390973	1.35902	-3.85511
17477	cg12198633	37	3	183358667	0.33003	3.56594	4.29095	0.000227399	0.0496491	1.26774	3.68646
17499	cg09431058	37	7	45216061	-0.183696	3.91655	-4.32636	0.000207352	0.0480613	0.774679	-3.70989
18127	cg02241020	37	12	16501534	-0.206723	1.5483	-4.28525	0.000230782	0.0497949	0.695251	-3.68269
18129	cg12377873	37	15	73975234	-0.234137	3.01287	-4.28494	0.000230967	0.0497949	1.1254	-3.68249
18489	cg08712129	37	22	19864456	-0.523716	3.0361	-5.29559	1.65524e-05	0.0196427	3.61791	-4.30695
18631	cg10611115	37	20	10655495	-0.212323	-4.40851	-4.17557	0.000126344	0.0402317	1.05059	-3.83348
18675	cg14777822	37	2	121728297	-0.289646	2.15785	-4.45121	5.16675e-05	0.0296951	1.85341	-4.04795
18805	cg08436280	37	1	18995461	-0.290708	1.4149	-4.50173	0.000131238	0.0408312	1.24956	-3.82412
18816	cg09555920	37	5	55797994	0.173086	1.9244	4.79757	6.05965e-05	0.0316045	2.05661	4.01048
19069	cg00090591	37	9	139746351	-0.491983	4.23405	-4.54463	0.00011734	0.0393511	2.09424	-3.85162
19408	cg27175143	37	13	113280259	-0.208134	2.01414	-4.3777	0.000181383	0.0458465	1.06159	-3.74363
19859	cg23802117	37	1	26625392	0.388397	4.62249	5.23826	4.84141e-06	0.0128866	4.0259	4.57154
19975	cg04606480	37	3	50292835	0.321983	3.96687	4.95526	4.01463e-05	0.0266534	2.56307	4.10664
20072	cg12337605	37	5	14477173	0.318252	3.76478	4.72878	7.25274e-05	0.0333872	2.38822	3.96784
20416	cg12100463	37	14	105259826	-0.295613	3.28322	-5.08048	2.8963e-05	0.0239816	2.74177	-4.18147
20476	cg23959735	37	11	3247253	-0.362095	2.08623	-4.33544	0.000202502	0.047708	1.19142	-3.71587
20855	cg02849699	37	4	3386172	-0.225004	2.81387	-4.25248	0.000112926	0.0389809	1.22926	-3.861
21032	cg02473889	37	19	15483990	0.252355	4.0394	4.17767	0.000147843	0.0425523	1.0005	3.79467
21091	cg05590101	37	5	137417922	-0.211038	1.94111	-4.31687	0.000212538	0.0484801	0.769358	-3.70363
21891	cg15078313	37	17	48440122	-0.333902	1.00724	-5.10721	2.70147e-05	0.0233447	3.0128	-4.19727
22635	cg19758448	37	17	37828296	-0.276151	0.414353	-4.7204	7.41301e-05	0.0335998	1.65871	-3.96263
22771	cg25202370	37	1	42129921	-0.234118	0.546551	-4.32686	0.000207309	0.0480613	1.47562	-3.70994
22926	cg09736934	37	20	32232543	0.255793	3.59208	4.86371	5.09815e-05	0.0293872	2.45098	4.05108
22928	cg08617701	37	4	189361224	-0.199406	1.05481	-4.46985	0.000142626	0.0420418	1.05877	-3.80357
23216	cg02077793	37	19	10983098	0.251115	-3.03712	4.32065	0.000210456	0.0483083	1.22664	3.70612
23227	cg01651285	37	14	106775350	-0.158447	1.05178	-4.48081	0.000138604	0.0415882	1.0949	-3.81065
23327	cg19537111	37	1	8198107	-0.220501	1.09073	-5.60526	7.43004e-06	0.0146641	3.69726	-4.48098
23694	cg26282526	37	9	31304163	-0.237181	0.0530999	-4.35474	0.000192568	0.0470303	0.784984	-3.72857
23768	cg06280948	37	19	50216758	0.229349	4.4183	5.58778	7.77231e-06	0.0149389	4.88579	4.47136
23809	cg18708700	37	19	2760132	0.205854	0.796939	4.64819	3.25145e-05	0.0247866	2.3873	4.1551
23825	cg09094964	37	12	2046045	0.261906	4.86875	4.46208	4.98574e-05	0.0291608	1.88547	4.05629
23997	cg01908133	37	3	128201018	-0.183128	0.954006	-4.49711	0.000132831	0.041009	1.24441	-3.82115
24485	cg13846344	37	11	117700104	-0.326529	3.64703	-5.5026	9.68314e-06	0.0160035	4.82645	-4.42413
24596	cg10584478	37	17	79422530	-0.340275	0.826605	-5.04154	3.20573e-05	0.0246919	3.30748	-4.15834
25095	cg13988905	37	5	140058509	0.26593	3.92076	4.38876	0.000176227	0.0453288	1.24086	3.75086
25266	cg04784653	37	14	101660281	-0.226705	1.04942	-4.92353	4.36115e-05	0.0276708	2.22316	-4.08746
26043	cg00804916	37	1	228700235	-0.222547	2.61509	-5.39999	1.26268e-05	0.0178796	3.27012	-4.36648
26448	cg09699430	37	6	37441431	-0.199927	4.04591	-4.30758	0.000217744	0.048863	0.83409	-3.69749
26650	cg04567586	37	11	134908014	-0.343163	1.8873	-6.20246	1.61893e-06	0.0104095	5.18033	-4.79597
26658	cg13842556	37	10	88023243	-0.416856	1.44511	-5.10865	2.69137e-05	0.0233052	2.5598	-4.19812
26795	cg06002660	37	1	1562745	-0.431551	3.856	-4.6143	3.59021e-05	0.0256093	2.2436	-4.13238
27132	cg02180189	37	11	2710486	-0.397197	2.03782	-4.57671	4.07406e-05	0.0267002	2.19416	-4.10324
27828	cg04468817	37	16	2903392	0.241525	1.74023	5.13515	2.51195e-05	0.022664	2.61141	4.21372
27987	cg18291939	37	11	1219407	-0.326642	3.539	-4.63982	9.15018e-05	0.0357845	1.7107	-3.91209
28092	cg20093457	37	14	100198227	-0.456728	3.33763	-5.46119	1.0777e-05	0.0170751	4.20747	-4.40097
28144	cg18953183	37	5	156607793	0.29227	1.43996	4.22902	0.000123991	0.040004	1.15417	3.8381
28171	cg24338748	37	17	34947916	-0.144479	-0.838105	-4.92227	4.37557e-05	0.0276708	2.115	-4.0867
28197	cg25481479	37	1	45478573	0.235906	-3.4589	4.35546	7.06475e-05	0.0330962	1.57228	3.97409
28235	cg22427256	37	15	54269208	-0.201404	-0.542936	-5.04771	3.15449e-05	0.0246919	2.42178	-4.16202
28753	cg09391488	37	16	87905382	0.316512	-2.93483	4.28614	0.000230247	0.0497949	1.09543	3.68328
28956	cg05219493	37	10	94820923	-0.35679	1.90034	-4.55789	0.000113338	0.0389809	1.40493	-3.86011
29099	cg20293044	37	7	92350008	0.302902	3.01176	4.75881	6.70532e-05	0.0325777	2.2922	3.98651
29425	cg17379828	37	19	55998732	-0.381321	3.55766	-4.49285	0.000134315	0.0411444	1.3705	-3.81841
29431	cg09526685	37	4	187126073	-0.563458	3.05727	-4.28287	0.000232215	0.0498079	0.616517	-3.68112
29639	cg04028643	37	1	45789840	0.234084	3.21443	4.44608	6.43497e-05	0.032366	1.74818	3.99627
29952	cg06086634	37	17	48585465	0.451413	-1.83031	5.31195	1.58644e-05	0.0193635	3.02736	4.31633
30206	cg06121790	37	11	126333139	-0.413059	2.95941	-4.56327	0.000111755	0.0389448	1.90161	-3.86354
30258	cg07671342	37	18	19971719	-0.240928	1.25845	-4.65932	8.69556e-05	0.0352731	1.51026	-3.92437
30325	cg11820913	37	14	101021865	-0.452527	2.07971	-5.31508	1.5736e-05	0.0193635	4.2649	-4.31813
30617	cg13257129	37	3	127109560	-0.542437	2.29986	-5.40451	1.24798e-05	0.0178796	3.48164	-4.36903
30699	cg05139080	37	5	79513269	0.503951	1.84208	5.90877	3.41165e-06	0.0120024	4.39717	4.64434
31124	cg14532755	37	4	1762460	-0.211613	1.28179	-4.5656	0.000111078	0.0387373	1.29987	-3.86502
31163	cg27140633	37	11	63685905	-0.392167	3.76984	-4.48509	0.000137066	0.0413799	1.1297	-3.8134
31192	cg06362313	37	12	6645287	-0.183459	-0.411969	-4.54049	0.000118606	0.0394033	1.84305	-3.84899
31207	cg19419291	37	5	95295965	-0.18958	1.0866	-5.26909	1.77315e-05	0.0199707	2.92207	-4.29169
31227	cg12307200	37	3	188664632	-0.258945	2.21817	-4.77738	6.38781e-05	0.0323602	2.42344	-3.99801
31250	cg01405582	37	6	29692365	-0.294297	1.97162	-7.08681	1.81382e-07	0.00543178	6.97637	-5.21747
31294	cg06516769	37	3	51996797	-0.168186	1.49747	-4.42027	5.71772e-05	0.0308439	1.76234	-4.02417
31312	cg03422185	37	19	41921278	0.188247	4.69733	4.18356	0.000123151	0.0399085	1.07354	3.83977
31349	cg21824343	37	17	1633714	0.448395	3.7007	4.8366	5.47234e-05	0.030372	1.94581	4.03448
31652	cg13566436	37	1	25240865	-0.410081	1.64512	-4.93343	4.24997e-05	0.0273795	2.16917	-4.09345
31839	cg13234188	37	8	144679717	0.313839	-4.33127	5.32242	1.54391e-05	0.0193635	3.17823	4.32233
32155	cg25006435	37	1	154898438	0.136321	-1.27121	4.51796	0.000126622	0.0402547	1.31316	3.83294
32238	cg02853506	37	22	31286644	-0.369958	2.07692	-4.42769	0.000159212	0.0435941	1.17928	-3.77624
32273	cg13805986	37	3	183538016	-0.285516	2.73753	-4.69136	7.99744e-05	0.0343158	1.97744	-3.94448
32501	cg03623111	37	16	67430099	-0.396909	3.59216	-5.05541	3.09182e-05	0.0246902	3.17134	-4.1666
32787	cg20277905	37	20	61809716	0.243262	-1.95191	4.84104	5.40927e-05	0.0301146	2.00255	4.0372
33210	cg12954927	37	12	29473834	0.332665	2.76273	4.81222	5.8321e-05	0.0310813	2.09096	4.0195
33308	cg18041815	37	12	123882945	0.307585	3.76705	5.10676	2.70463e-05	0.0233447	2.79414	4.19701
33391	cg02214305	37	7	158044654	-0.25767	1.89374	-4.72039	7.41323e-05	0.0335998	1.66887	-3.96262
33403	cg25608626	37	11	117362843	-0.130785	0.913864	-4.74768	6.90317e-05	0.032956	1.75036	-3.9796
33468	cg16667209	37	1	14988798	0.264882	2.68064	4.47431	0.000140976	0.0418451	1.09648	3.80645
33644	cg26004710	37	12	7066825	-0.526481	2.8968	-5.09535	5.9789e-06	0.0139646	3.79492	-4.52713
34018	cg26313173	37	2	106681338	-0.167844	0.968144	-4.43221	0.000157346	0.0433871	0.996817	-3.77918
34154	cg27147174	37	7	100797783	0.33292	-1.69573	4.34699	0.000196498	0.0473265	0.773964	3.72348
34198	cg22376361	37	2	127815133	-0.336403	3.69515	-5.01174	3.46469e-05	0.0253887	2.60953	-4.14055
34351	cg17180122	37	3	150752659	0.21172	4.19642	4.23061	0.000105857	0.0380729	1.20926	3.87676
34426	cg17817613	37	21	43580648	-0.159658	0.556977	-4.43372	0.000156728	0.0433185	0.996299	-3.78016
34569	cg07211140	37	11	32455025	0.328573	-2.65425	6.46644	8.34544e-07	0.00956474	5.65547	4.92711
34790	cg23531897	37	16	84611287	0.263031	4.16741	4.69573	7.90667e-05	0.0342328	1.90011	3.94721
35044	cg11112162	37	1	152009584	0.23186	-4.28679	4.16716	0.000149715	0.0427419	0.977208	3.79154
35580	cg18812843	37	6	157516126	0.2607	3.56479	4.39715	0.000172412	0.0448217	1.23386	3.75635
35736	cg17353812	37	11	15959621	0.162465	4.43475	4.74141	7.01613e-05	0.0330366	2.66482	3.97574
35868	cg08894980	37	12	111768251	-0.178657	0.940706	-5.83049	4.16702e-06	0.0128866	4.22036	-4.60287
35891	cg03691418	37	17	80962847	0.169764	3.07172	4.88564	4.82646e-05	0.0288192	2.98107	4.06388
36600	cg05574195	37	3	193968161	-0.233294	1.21601	-6.09359	2.13216e-06	0.0114068	4.83761	-4.74048
36792	cg09458410	37	19	32146724	-0.393524	3.22599	-4.38184	0.000179435	0.0456055	0.856328	-3.74634
36802	cg13226639	37	11	3030811	-0.331171	2.41988	-4.36004	0.000189928	0.0467761	1.43146	-3.73205
37025	cg02912007	37	16	10671982	-0.218187	3.46455	-4.62591	9.48876e-05	0.0364202	1.50124	-3.90331
37215	cg00913383	37	7	134135922	-0.290347	4.18821	-6.0575	2.3365e-06	0.0115775	5.14973	-4.7219
37270	cg18309346	37	11	70015639	-0.353253	2.05512	-4.32951	0.000205655	0.047975	0.749531	-3.71197
37747	cg06414677	37	4	8612632	-0.330675	1.03558	-4.33805	0.00020113	0.0476397	1.24647	-3.71759
38122	cg23585673	37	3	51742164	-0.328609	3.5013	-5.09086	2.819e-05	0.0236266	2.62868	-4.18762
38211	cg10781463	37	11	2180027	-0.505694	2.79849	-4.42478	0.000160425	0.0437582	1.57676	-3.77435
38448	cg27119222	37	11	2720229	-0.536922	1.70381	-5.99134	2.76428e-06	0.0116299	6.00623	-4.6876
38457	cg10921890	37	5	138282629	-0.338611	2.89111	-4.57658	0.000107937	0.0383814	1.51176	-3.87202
39081	cg09439489	37	4	2289532	-0.293081	3.38556	-4.58292	0.000106175	0.0380729	1.45989	-3.87603
39837	cg24113770	37	16	20362632	-0.259163	3.07338	-4.42616	0.00015985	0.0436893	1.05281	-3.77525
41166	cg19918854	37	7	149571732	-0.220954	1.6962	-4.58843	0.000104648	0.0378923	1.35913	-3.87955
41174	cg11454957	37	2	193004694	-0.141685	0.217033	-4.61676	9.71831e-05	0.0367115	1.41678	-3.89752
41227	cg21415292	37	3	48467983	-0.26361	2.76178	-4.61926	9.65494e-05	0.0366703	1.6472	-3.8991
41454	cg13311890	37	3	52529317	0.288161	-1.58535	4.13128	0.000145587	0.0423519	0.923516	3.79848
41569	cg01534253	37	7	28447591	-0.269088	2.50434	-4.85654	5.19465e-05	0.0297679	2.02098	-4.04669
41711	cg16987247	37	11	6426705	-0.304918	4.06676	-5.10071	2.7476e-05	0.0234734	3.27392	-4.19344
42445	cg23993677	37	14	23466659	0.310434	1.9065	5.54572	1.76634e-06	0.0104095	4.9783	4.77847
42834	cg04320150	37	4	181463687	-0.261819	0.698686	-5.56306	8.28395e-06	0.0154027	3.6099	-4.45771
42857	cg12125767	37	3	32582625	-0.236668	3.57597	-4.44822	5.21758e-05	0.02983	1.84461	-4.04566
42959	cg02209667	37	16	75272754	-0.505905	3.12339	-6.08299	2.19019e-06	0.0114639	5.22917	-4.73503
43216	cg14704921	37	4	53728654	0.442874	-3.37454	4.50616	0.000129728	0.0406861	1.49586	3.82698
43386	cg14548259	37	12	116946214	-0.356201	-2.77396	-4.73374	7.15918e-05	0.0332919	1.71886	-3.97093
43666	cg24186915	37	10	134838134	-0.671547	2.43712	-6.35073	1.11479e-06	0.00956474	5.4292	-4.87021
43975	cg23054654	37	6	53057849	0.385648	2.9933	5.23635	1.93058e-05	0.0205775	3.341	4.27277
43978	cg07850515	37	20	61869501	-0.304953	0.980173	-5.75649	5.03685e-06	0.0130734	4.2648	-4.56325
44243	cg11197202	37	11	76155647	-0.227949	-4.92398	-5.20837	4.06453e-06	0.0128105	4.14264	-4.60806
44455	cg17283453	37	19	9473880	0.211341	-2.36375	4.37676	0.000181828	0.0458732	0.870878	3.74301
44944	cg10180141	37	1	14041267	-0.160485	0.049117	-4.34931	0.000195314	0.0472243	0.786821	-3.725
45031	cg20302572	37	2	1817891	0.265918	3.41203	5.11668	2.63565e-05	0.0229583	2.59194	4.20286
45300	cg15019810	37	3	186648242	-0.203637	-4.86432	-4.76024	6.68025e-05	0.0325262	2.25336	-3.9874
45864	cg21851351	37	13	28368087	0.412748	-3.00473	4.367	0.000186516	0.0464105	0.832331	3.73661
46140	cg05467890	37	7	149485981	-0.387357	3.50943	-4.34924	0.000195348	0.0472243	1.38257	-3.72496
46309	cg25932239	37	12	123942903	0.272071	-4.57181	4.77679	6.39763e-05	0.0323602	2.23085	3.99764
46468	cg13699650	37	9	126102244	-0.259568	2.53353	-4.44165	0.000153519	0.043061	0.991189	-3.78531
46778	cg07711600	37	7	128850188	-0.204689	1.28401	-4.37467	0.000182823	0.045912	1.09818	-3.74164
46841	cg09177194	37	11	62436681	0.311885	2.98188	4.69193	7.98551e-05	0.034299	1.6472	3.94483
47236	cg03763300	37	8	69246056	-0.29943	1.7621	-5.14984	2.41771e-05	0.0223907	2.6712	-4.22235
47273	cg12458866	37	1	9353610	-0.219903	-4.6437	-4.86838	5.03646e-05	0.0292908	2.44674	-4.05393
47737	cg09976670	37	1	5934941	-0.332124	3.39574	-4.30302	0.000220348	0.0489667	1.16502	-3.69447
47793	cg08991437	37	3	14963073	-0.195559	1.39957	-4.54687	0.000116646	0.0392625	1.3732	-3.85307
47816	cg06642647	37	6	30848807	-0.245848	2.94946	-4.76906	6.52814e-05	0.0323979	1.97106	-3.99286
48000	cg06565605	37	22	49485048	-0.200074	0.963509	-4.68419	8.14846e-05	0.0345287	2.21813	-3.93999
48120	cg21027759	37	1	206970717	-0.275204	-0.315868	-4.96105	1.20242e-05	0.0178796	3.25401	-4.37715
48352	cg05175896	37	12	1749013	0.2675	2.86926	4.39854	0.000171791	0.0447395	0.91875	3.75725
48766	cg03669698	37	22	29707524	-0.311818	2.02321	-4.91044	4.51276e-05	0.0279357	2.11708	-4.07953
48811	cg08532042	37	10	72833985	-0.276705	3.24012	-4.2947	0.000225176	0.0494215	0.717576	-3.68896
48821	cg19257089	37	19	34264089	-0.245624	3.10066	-4.91721	4.43375e-05	0.0278274	2.10753	-4.08363
48902	cg24663741	37	8	143544413	-0.311586	4.25709	-4.43824	6.59427e-05	0.0323979	1.78216	-3.99047
49274	cg17674911	37	20	57287681	-0.378728	2.09461	-4.46322	0.000145114	0.0423519	1.4225	-3.79929
49392	cg20429027	37	16	837639	-0.513361	2.30171	-4.92266	4.37108e-05	0.0276708	2.46998	-4.08694
50043	cg18704869	37	14	104561390	-0.463751	3.06586	-5.71307	5.63052e-06	0.0135834	4.72787	-4.53981
50164	cg09203919	37	22	47789167	-0.451042	3.37506	-4.38728	0.000176907	0.0453764	0.901849	-3.7499
50192	cg04565640	37	8	144700175	-0.200145	-3.63754	-4.02986	0.000200966	0.0476397	0.634815	-3.7178
50199	cg26753918	37	14	24540526	-0.313767	1.58118	-4.71286	7.56048e-05	0.033843	2.02033	-3.95792
50230	cg16911564	37	6	30574601	0.207247	1.18498	4.47196	0.000141842	0.0419325	1.16366	3.80493
50415	cg14122300	37	14	69446504	0.337121	-3.07663	4.66908	8.4767e-05	0.034995	2.14192	3.93051
50702	cg20766837	37	11	34210531	0.296634	2.92701	6.05344	2.3607e-06	0.0115775	5.48993	4.71981
51174	cg21630044	37	7	92462936	-0.244156	-4.72627	-4.55804	0.000113293	0.0389809	1.99453	-3.8602
51248	cg14678707	37	8	21626686	-0.247718	2.6213	-5.97723	2.86539e-06	0.0116299	4.67337	-4.68024
51628	cg03409300	37	8	143096581	-0.11092	-0.349749	-4.32822	0.000206349	0.0480416	0.7264	-3.71111
51629	cg26280287	37	14	101134256	-0.195969	1.62846	-4.5499	0.000115725	0.0390973	1.45852	-3.85501
51715	cg16160244	37	13	99328650	-0.196328	3.59326	-4.40451	0.000169134	0.0444883	0.961164	-3.76115
51755	cg01449504	37	11	60637361	-0.361535	3.13949	-4.39125	0.000175085	0.0452556	1.04933	-3.75249
51864	cg23713984	37	19	13930236	0.284026	3.6396	4.66277	2.56811e-05	0.0227608	2.48222	4.20873
51916	cg18567079	37	2	47039888	-0.198706	0.780028	-5.50619	9.59386e-06	0.0160035	3.49059	-4.42613
52473	cg11451997	37	2	88471292	-0.352724	3.13621	-4.46427	0.000144717	0.0422706	1.24055	-3.79996
52720	cg11742305	37	6	168232436	-0.179175	0.471562	-4.67489	8.34901e-05	0.0346516	1.55615	-3.93415
52782	cg06542865	37	20	2733698	0.278991	-1.78463	4.11479	0.000153454	0.043061	0.876357	3.78541
53441	cg22687239	37	4	331435	0.235082	-3.3821	4.65047	8.89897e-05	0.0355277	2.06076	3.9188
53651	cg24393399	37	3	50588775	-0.235577	0.455594	-4.3547	0.000192591	0.0470303	0.8144	-3.72854
53878	cg11035271	37	10	95654752	-0.295748	3.67189	-5.15782	2.368e-05	0.0223412	3.26272	-4.22703
54090	cg14187504	37	1	7406480	-0.280876	2.75117	-4.4563	0.000147761	0.0425523	1.68074	-3.7948
54240	cg14187293	37	3	150863573	-0.39486	2.16922	-5.76407	4.93979e-06	0.0130444	4.08192	-4.56733
54416	cg17591574	37	1	179059407	-0.263153	3.87692	-4.80844	5.88993e-05	0.0311629	2.32105	-4.01718
54477	cg01757544	37	7	105320800	-0.172774	0.774768	-5.0726	2.95637e-05	0.0241717	2.63899	-4.1768
54594	cg13893866	37	1	1462754	-0.410268	3.49618	-4.81965	5.71999e-05	0.0308439	1.94282	-4.02407
55044	cg24264382	37	10	76998652	-0.266979	2.36507	-4.61599	9.7379e-05	0.0367115	1.50808	-3.89703
55073	cg05467090	37	4	97329229	-0.200105	1.80615	-4.44062	0.000153931	0.0431026	0.988466	-3.78464
55101	cg10536898	37	5	50673227	0.154129	-0.183539	5.14081	2.47521e-05	0.022664	2.63507	4.21705
55704	cg02503303	37	11	85781719	0.189156	1.18619	4.45957	0.000146504	0.0424356	1.40701	3.79692
55788	cg25105080	37	1	168583606	-0.157451	1.4032	-4.37006	0.000185031	0.0462364	0.890149	-3.73862
56135	cg02586212	37	1	192544902	0.334187	0.396825	4.69687	7.88307e-05	0.0342317	1.66989	3.94793
56276	cg09192862	37	20	45269216	-0.315359	3.04372	-4.31425	0.000213994	0.0484801	1.07649	-3.7019
56295	cg15411034	37	11	1466891	-0.422554	2.23829	-5.7511	5.10691e-06	0.0130734	4.14868	-4.56035
56443	cg09494379	37	2	232258012	-0.176282	1.475	-5.05854	3.06685e-05	0.0246354	2.50317	-4.16844
56717	cg03324578	37	3	46887918	-0.204341	-4.51528	-4.29772	0.00022341	0.0493108	1.25537	-3.69096
56852	cg18876270	37	14	105557746	-0.514238	3.16146	-6.98388	2.32912e-07	0.00543178	7.04548	-5.17095
57056	cg14528486	37	20	62666862	-0.291164	1.06265	-4.03017	0.000225805	0.0494855	0.558177	-3.68825
57230	cg04608811	37	17	74671934	0.231444	3.66237	4.3872	0.000176945	0.0453764	1.11177	3.74984
57244	cg01355739	37	20	57416888	-0.214926	0.803586	-4.43722	0.000155301	0.0432412	1.72175	-3.78244
57383	cg26854931	37	1	228332360	-0.385725	3.08523	-4.15981	0.000132888	0.041009	1.00531	-3.82104
57608	cg06956948	37	17	5489725	-0.26061	0.755351	-5.07296	2.95358e-05	0.0241717	2.47937	-4.17702
57822	cg01157046	37	2	223419421	0.291936	0.980251	4.42003	0.000162427	0.043966	0.973459	3.77126
57851	cg07638904	37	22	19166425	-0.353261	-5.33752	-4.09605	0.000184194	0.0460862	0.745323	-3.73976
57937	cg14281922	37	10	88428228	-0.274292	4.28329	-4.98959	3.67069e-05	0.0256572	2.33655	-4.12729
58177	cg05194248	37	19	16553751	0.22997	1.16087	5.20057	2.11874e-05	0.0212319	3.15846	4.252
58305	cg13476123	37	9	140331284	-0.511383	3.34104	-4.48201	0.000138171	0.0415598	1.7765	-3.81142
58353	cg24733309	37	19	2298987	0.268108	2.50795	4.43804	0.000154969	0.0431989	1.04663	3.78297
58473	cg17932802	37	17	80189962	0.41235	-1.77502	4.87362	4.96811e-05	0.0291608	2.52166	4.05712
58772	cg02576569	37	8	6800959	-0.390046	2.28034	-4.58287	0.000106178	0.0380729	1.95824	-3.87602
59000	cg25991435	37	22	24123385	-0.389062	3.30554	-5.44491	1.12442e-05	0.0173922	4.21163	-4.39175
59287	cg03693345	37	3	46939674	-0.183479	0.413357	-5.35468	1.42e-05	0.0188337	3.17018	-4.34075
59352	cg23731304	37	7	22765410	-0.152775	-0.396383	-4.81815	5.74248e-05	0.0308845	1.93721	-4.02315
59359	cg04190393	37	9	116501754	-0.362023	1.30728	-4.54395	0.000117537	0.0393511	1.77034	-3.85121
59383	cg16051421	37	15	74328425	-0.307861	3.59048	-4.72881	7.25198e-05	0.0333872	2.33869	-3.96786
59915	cg26459499	37	12	11005841	0.260119	3.81015	4.48372	5.47983e-05	0.030372	1.83145	4.03416
60015	cg10283921	37	3	127395187	-0.293633	4.1128	-4.5553	3.66764e-05	0.0256572	2.16156	-4.12748
60261	cg22616780	37	7	99040372	0.218242	4.4617	4.65307	8.83884e-05	0.0355251	2.12552	3.92044
60557	cg12231851	37	16	73233265	-0.138536	0.582067	-4.40776	0.000167709	0.044371	0.922545	-3.76327
60759	cg08395793	37	16	858205	-0.559245	-1.63881	-4.9144	4.4663e-05	0.0279053	2.09702	-4.08193
61088	cg04471589	37	16	88493773	-0.391194	3.24482	-5.36818	1.37115e-05	0.0186067	4.25719	-4.34843
61341	cg17156862	37	1	18806982	-0.272505	1.83933	-4.46214	0.000145524	0.0423519	1.1235	-3.79859
61451	cg26465602	37	16	1098847	0.604134	-1.85375	6.36058	1.08764e-06	0.00956474	5.41639	4.87508
62151	cg19698403	37	15	24143000	0.30321	-1.54319	5.70012	5.82093e-06	0.0137597	3.99644	4.53279
62882	cg02965878	37	16	50719042	0.166273	0.936039	4.52006	0.000125104	0.0400991	1.41724	3.8359
63020	cg02803925	37	3	195974300	0.684039	4.87259	4.00175	0.000219625	0.0489071	0.555365	3.6953
63540	cg13648951	37	14	102023493	-0.162888	1.03383	-4.68512	8.12874e-05	0.0345287	1.60417	-3.94057
63564	cg24226335	37	8	144823142	-0.416748	2.12271	-5.13722	2.49842e-05	0.022664	3.10972	-4.21494
64876	cg18822719	37	2	220035962	-0.361528	1.22638	-5.01019	3.4787e-05	0.0254278	3.21639	-4.13963
65255	cg05777316	37	16	67232180	-0.290112	2.9518	-4.34063	0.000199783	0.0476093	0.885666	-3.71929
65271	cg17690034	37	15	66391080	-0.170295	0.52789	-4.91216	4.49252e-05	0.0279053	2.17396	-4.08057
65526	cg06486392	37	22	19166558	-0.296957	-5.48269	-4.10898	0.000176799	0.0453764	0.791288	-3.75005
65553	cg01196790	37	21	45181377	-0.229071	0.928201	-4.61129	9.85802e-05	0.0369033	1.94351	-3.89406
65608	cg22878388	37	2	105853796	0.179648	0.929451	4.82575	5.62965e-05	0.0307462	1.8878	4.02782
65925	cg16337424	37	17	2300238	0.187804	-1.81014	4.41186	0.000165924	0.0442397	1.18135	3.76594
66273	cg07441152	37	8	144814911	-0.482181	3.26165	-4.53743	0.000119558	0.0395055	1.96312	-3.84703
66284	cg01232040	37	5	172024892	0.233886	5.08975	4.05279	0.000186887	0.0464105	0.699829	3.73611
66420	cg05233866	37	10	70766780	0.246472	3.67118	6.09222	2.13957e-06	0.0114068	5.00952	4.73977
66583	cg26441264	37	16	88792528	-0.795153	3.09782	-4.37844	0.000181031	0.0458259	0.975515	-3.74411
67127	cg03846936	37	17	75111740	0.182624	-0.134271	5.0363	7.30926e-06	0.0146211	3.61391	4.48448
67277	cg05289668	37	14	74761114	-0.131742	0.723766	-4.4924	0.000134474	0.0411444	1.17907	-3.81812
67403	cg05886689	37	19	51051890	-0.258763	1.9996	-4.65845	8.71538e-05	0.0352846	1.61025	-3.92383
67690	cg17593330	37	19	2249032	-0.355449	3.56028	-4.68403	8.15199e-05	0.0345287	2.09814	-3.93989
67734	cg11299543	37	9	5510595	-0.256646	-1.07433	-6.91179	2.77705e-07	0.00581425	6.58835	-5.13798
67759	cg06326845	37	7	37257369	0.222572	3.01985	4.49886	0.000132226	0.041009	1.59845	3.82228
68022	cg12295671	37	10	131499736	-0.319582	3.39332	-4.86252	5.11423e-05	0.029451	2.1246	-4.05034
68033	cg26413708	37	6	42306808	0.209656	1.46032	6.89091	2.92259e-07	0.00590795	7.07638	5.12837
68238	cg09251074	37	3	15345626	-0.345506	3.4917	-5.29711	1.64872e-05	0.0196384	3.10554	-4.30782
68417	cg09561157	37	1	3689476	-0.228259	-4.73719	-4.28488	0.000231005	0.0497949	1.06985	-3.68245
68609	cg07838730	37	18	43422371	-0.398372	3.55641	-5.79352	4.58072e-06	0.0128866	4.82347	-4.58313
68713	cg19880021	37	16	66421611	-0.276552	3.35398	-4.34039	0.000199906	0.0476192	1.1143	-3.71913
68776	cg04080666	37	17	47656586	-0.239606	2.45754	-5.41416	1.21718e-05	0.0178796	3.94262	-4.37449
68905	cg21798832	37	17	2291793	0.194702	2.68255	4.27854	9.06798e-05	0.0356709	1.34813	3.91427
69538	cg19491895	37	11	119189121	-0.474255	2.7746	-5.06427	3.02126e-05	0.0244972	3.38261	-4.17186
69568	cg04382731	37	4	8647600	-0.339932	3.11173	-4.78386	6.28061e-05	0.0320943	2.25345	-4.00201
69644	cg22875371	37	10	50953526	-0.450416	2.95461	-5.2455	1.88522e-05	0.0203906	3.31285	-4.27807
69721	cg03662172	37	11	1242756	-0.292077	3.65571	-4.33145	0.000204618	0.0479101	0.832481	-3.71325
69826	cg06840062	37	2	25873395	-0.187131	-0.219148	-4.36082	0.000189543	0.0467264	0.994773	-3.73256
69835	cg04736982	37	17	18891694	-0.326263	3.72553	-4.85558	5.20769e-05	0.0298135	2.55398	-4.0461
70014	cg06552546	37	11	123777021	0.203977	3.91393	4.24717	0.000100353	0.0370698	1.25717	3.88974
70128	cg13250318	37	16	836935	-0.302098	4.61648	-4.87952	4.89217e-05	0.0289863	2.25853	-4.06072
70946	cg11722936	37	1	228468349	-0.444107	2.65808	-6.28053	1.32981e-06	0.0098639	5.88146	-4.83525
71087	cg03437186	37	7	45614848	0.401009	-2.8856	4.74357	6.98011e-05	0.0330262	1.81243	3.97696
71124	cg02010963	37	16	4663820	0.302219	-1.23674	4.60157	0.000101117	0.0371182	1.40275	3.8879
71167	cg25706978	37	21	43574602	-0.275898	2.15513	-5.42567	1.18145e-05	0.0178093	3.5884	-4.38098
71217	cg27432686	37	1	205905081	0.157727	4.75887	4.0716	0.00020086	0.0476397	0.658858	3.71793
71232	cg24069444	37	10	125823413	0.234262	0.519529	5.02323	3.3624e-05	0.0252709	2.35892	4.14742
71242	cg21177384	37	9	100158232	-0.328785	3.90163	-4.56695	0.000110685	0.0386692	1.74964	-3.86589
71604	cg22502776	37	14	24540516	-0.318522	1.76501	-4.49823	0.000132441	0.041009	1.47128	-3.82188
71643	cg22786312	37	10	135117267	0.24699	4.39334	5.19166	2.16845e-05	0.0214045	3.07814	4.2468
72037	cg20830848	37	7	134853645	-0.185009	1.31332	-5.33639	1.48896e-05	0.01915	3.2313	-4.33031
72689	cg09396892	37	22	45132934	-0.297556	1.99652	-4.76367	6.62073e-05	0.0323979	2.10695	-3.98952
72852	cg04253697	37	16	66468719	-0.28191	3.67143	-4.02265	0.000230296	0.0497949	0.602136	-3.68323
72905	cg13678205	37	9	140775041	-0.405472	2.77413	-4.58598	0.000105319	0.0379945	1.38022	-3.878
72918	cg01843768	37	7	2078650	0.248206	2.58459	5.09128	2.81597e-05	0.0236266	2.78489	4.18786
73688	cg02978058	37	14	75377391	-0.321772	4.52667	-5.21884	2.02048e-05	0.0210078	3.6719	-4.26262
73918	cg20300175	37	17	27918316	0.266052	-2.4694	4.36181	0.000189054	0.0466909	0.847142	3.73321
74189	cg17023419	37	16	2581414	-0.34372	1.35308	-4.44036	0.000154035	0.0431026	1.6574	-3.78447
74208	cg14661236	37	15	45723873	0.302355	3.46138	4.65337	8.83195e-05	0.0355251	1.69326	3.92063
74451	cg22253960	37	14	51359178	0.250152	1.50759	4.48479	0.00013717	0.0413799	1.18949	3.81322
74578	cg00834923	37	16	85393998	-0.13008	1.43962	-4.61932	9.65345e-05	0.0366703	1.41172	-3.89914
75298	cg10652386	37	11	6271256	0.215845	1.85113	4.48056	0.000138692	0.0415882	1.45453	3.81049
75456	cg22777174	37	11	66101440	-0.287127	4.00182	-4.16436	0.00013097	0.0408312	1.01835	-3.82463
75499	cg12500503	37	1	198057001	-0.179326	1.30944	-4.37377	0.000183252	0.0459878	0.869447	-3.74105
75631	cg25630794	37	11	1471617	-0.343711	4.06197	-4.40492	0.000168955	0.0444883	0.948654	-3.76141
75776	cg22710544	37	6	44110317	0.241071	3.18275	4.64408	9.04907e-05	0.0356709	2.02425	3.91477
75819	cg04756573	37	5	133842048	-0.314036	2.30666	-5.02337	3.36113e-05	0.0252709	2.70657	-4.14751
75866	cg02747210	37	13	113776917	-0.313232	2.97546	-4.28968	0.000228133	0.0497079	0.783946	-3.68563
76336	cg08029996	37	6	153451869	-0.271414	-4.62321	-4.30202	0.000220924	0.0490124	1.10708	-3.6938
76360	cg01074797	37	1	47655599	-0.207818	1.3034	-4.78366	6.28388e-05	0.0320943	1.78864	-4.00189
76700	cg00563932	37	9	139871049	-0.380182	0.559409	-4.4707	0.000142311	0.0420286	1.4076	-3.80412
76728	cg25259296	37	21	43235862	0.15324	4.42064	4.01979	0.000233819	0.0498987	0.531191	3.67936
76973	cg20320717	37	1	151043708	0.251555	-4.63946	5.05034	3.13291e-05	0.0246919	2.45078	4.16358
77586	cg24752487	37	2	38324188	-0.436381	2.56319	-4.59102	0.000103942	0.0378234	1.34752	-3.8812
77755	cg00659077	37	18	77723271	-0.163606	0.760838	-4.46182	0.000145645	0.0423519	1.04187	-3.79838
78771	cg00608334	37	12	110270601	-0.367449	3.26038	-4.38796	0.000176592	0.0453653	1.15373	-3.75034
79163	cg05802452	37	1	228194476	-0.39757	-4.99108	-4.58666	3.94243e-05	0.0263561	2.14839	-4.11083
79458	cg12015884	37	21	45560818	-0.269615	1.06974	-6.71213	4.5351e-07	0.00699634	6.5206	-5.045
79516	cg17722656	37	6	117087594	0.241452	1.70902	4.90782	4.54372e-05	0.0280681	2.44944	4.07794
79760	cg12878796	37	15	31731005	-0.235994	1.73617	-4.64361	9.05998e-05	0.0356709	1.81556	-3.91448
80602	cg21488156	37	13	111288822	0.272876	4.20171	4.5146	0.000126901	0.0402558	1.60806	3.8324
81353	cg10491092	37	9	140916330	-0.386679	4.01338	-4.70451	2.23465e-05	0.021725	2.60741	-4.24005
81385	cg02760293	37	5	146258785	-0.199533	0.874945	-4.43305	0.000156999	0.0433414	0.985349	-3.77973
81622	cg17574602	37	4	7268755	-0.180963	0.269614	-4.62366	9.54461e-05	0.0364723	1.54147	-3.90189
81842	cg17974247	37	18	77336267	-0.317732	3.06983	-4.33237	0.00020413	0.0478859	1.28307	-3.71385
82016	cg00035923	37	7	1104035	-0.233387	3.2523	-4.30494	0.000219249	0.0489071	0.783995	-3.69574
82052	cg03443439	37	8	145643553	0.307277	2.44557	4.08306	0.000197155	0.047346	0.736426	3.72263
82184	cg01640591	37	11	45466789	-0.274323	3.14304	-5.79508	4.56241e-06	0.0128866	4.14758	-4.58396
82234	cg27146050	37	19	46801557	-0.142624	-0.698138	-4.51317	0.000127376	0.0403412	1.19471	-3.83148
82406	cg24682751	37	15	93591750	-0.414235	3.03706	-5.41448	1.21617e-05	0.0178796	3.29666	-4.37467
82581	cg10484566	37	17	78653711	0.250478	3.14001	6.09207	2.14037e-06	0.0114068	4.83304	4.7397
82809	cg15355790	37	6	170365361	-0.285594	1.70317	-4.35492	0.00019161	0.0469597	1.52365	-3.72983
82908	cg16322974	37	1	235978477	-0.239905	3.16143	-5.69421	5.91001e-06	0.0139141	4.34969	-4.52958
82954	cg22360765	37	2	47298563	-0.354419	0.776405	-4.77678	6.39775e-05	0.0323602	1.90226	-3.99764
83681	cg02156704	37	8	143995688	-0.393822	2.69033	-4.78337	6.28851e-05	0.0320943	2.44891	-4.00171
83780	cg05080371	37	16	88387274	-0.240796	1.54944	-4.5391	0.000119036	0.0394338	1.7365	-3.8481
83979	cg08898055	37	5	179597395	-0.349877	2.6967	-4.3287	0.000206092	0.0480386	0.738821	-3.71143
84497	cg07202448	37	9	139064176	-0.397445	1.48506	-4.61327	9.80736e-05	0.0368313	1.60445	-3.89531
84561	cg00137135	37	13	33160153	-0.261713	-3.22201	-4.04858	0.000189402	0.0467264	0.687859	-3.73275
85043	cg10017167	37	16	30683065	-0.20412	4.22471	-4.68202	8.1949e-05	0.034581	1.8135	-3.93863
85166	cg15387143	37	3	45708477	-0.220469	1.43402	-5.18486	2.20715e-05	0.0215649	2.89429	-4.24283
85240	cg14204600	37	14	104000460	-0.337978	1.97548	-5.13512	2.51214e-05	0.022664	2.90421	-4.21371
85553	cg17310897	37	11	3147872	-0.207406	-0.363209	-4.51387	4.99296e-05	0.0291608	1.91922	-4.05596
85951	cg25571973	37	12	52347158	0.171845	1.74288	4.55241	0.00011497	0.0390717	1.30131	3.85661
86120	cg07050715	37	14	99426616	-0.126431	0.588464	-4.61647	9.72555e-05	0.0367115	1.43795	-3.89734
86138	cg20363171	37	19	9957544	-0.30098	4.3098	-4.18903	0.00013789	0.0415316	1.05539	-3.81192
86219	cg12814984	37	13	50253445	-0.216467	1.63955	-5.53719	8.85582e-06	0.0157505	3.59198	-4.44338
86728	cg26384310	37	12	50360945	-0.234268	-5.24727	-4.42133	5.69801e-05	0.0308439	1.76544	-4.02498
87566	cg14468007	37	14	96176384	0.166998	4.80178	4.45986	0.000146394	0.0424356	1.4771	3.79711
87584	cg14962616	37	19	39437613	-0.196325	3.35589	-4.28295	0.000232165	0.0498079	0.849474	-3.68117
87740	cg19856259	37	22	44834914	-0.366477	3.51666	-4.43895	0.000154603	0.0431405	1.37139	-3.78356
87841	cg06489037	37	3	107706245	-0.143603	0.500437	-4.34469	0.000197679	0.0473542	0.774613	-3.72196
88119	cg17820822	37	6	31728428	0.203932	2.36185	4.08149	0.000194472	0.0471875	0.697391	3.72609
88700	cg24563003	37	16	79804222	-0.267667	-3.2056	-4.59074	0.000104019	0.0378263	1.65077	-3.88102
88815	cg16824319	37	1	248903933	-0.279039	1.72192	-4.43874	0.000154686	0.0431405	1.2645	-3.78342
88959	cg11043888	37	10	126650102	0.261806	1.46252	5.67586	6.19555e-06	0.0141746	4.1402	4.5196
89568	cg18911395	37	12	113907122	0.262821	-1.21154	4.91146	4.50078e-05	0.0279205	2.21511	4.08014
89806	cg00693470	37	22	24569292	-0.263353	2.22035	-5.73242	5.35763e-06	0.0133736	4.1016	-4.55027
90156	cg19636384	37	22	38506749	-0.260708	4.62498	-4.88882	4.77474e-05	0.0288192	2.26261	-4.06639
90215	cg10038250	37	14	104561218	0.295174	-4.21485	4.03956	0.000219219	0.0489071	0.652338	3.69577
90287	cg06015312	37	14	35332077	0.331806	2.55447	5.33491	1.49465e-05	0.019173	3.64129	4.32948
90479	cg05126055	37	17	38457763	0.223658	2.22658	4.40021	7.22104e-05	0.0333872	1.60991	3.96888
90886	cg11196506	37	14	38760181	-0.200204	0.324402	-4.35353	0.000193177	0.0470497	0.782822	-3.72778
90941	cg22614120	37	19	41872285	0.25048	2.6271	4.56194	4.29787e-05	0.027566	2.05125	4.09085
90956	cg14614793	37	9	111695728	-0.321032	-4.08717	-5.05312	6.90306e-06	0.0145094	3.66543	-4.49666
91404	cg12419135	37	17	29719023	0.369498	-4.33766	4.73605	7.11596e-05	0.0332132	2.00414	3.97237
91487	cg27086116	37	19	17595867	0.437707	3.55489	5.20729	2.08205e-05	0.0210078	3.32749	4.25591
91520	cg07307484	37	17	4743324	0.247387	4.2288	4.39909	7.24621e-05	0.0333872	1.5818	3.96805
91655	cg18310515	37	2	85921529	-0.203379	2.80105	-4.36653	0.000186745	0.0464105	0.879148	-3.7363
92391	cg16409883	37	20	30376593	-0.22771	0.492029	-5.28754	1.69017e-05	0.0197376	2.96637	-4.30232
92474	cg09660173	37	9	127232074	-0.216218	2.03149	-4.41573	0.000164255	0.0441298	0.987793	-3.76846
92485	cg26457116	37	6	32166811	0.288895	4.82927	5.25488	1.83982e-05	0.0200848	3.63408	4.28349
92730	cg02398106	37	3	13919362	-0.214579	1.29395	-4.50571	0.000129881	0.0406861	1.14112	-3.82668
92963	cg17807336	37	3	38046836	-0.300295	3.01791	-5.9282	3.24661e-06	0.0120024	4.97144	-4.65457
93022	cg04239994	37	17	77216953	0.430287	-3.9739	6.4518	8.65611e-07	0.00956474	5.61887	4.91996
93592	cg04447835	37	16	88955162	0.343283	3.50914	5.80643	4.43178e-06	0.0128866	4.64681	4.59003
94267	cg05992846	37	17	47651470	-0.341709	1.93418	-4.3748	0.000182761	0.045912	1.10824	-3.74173
94276	cg19179099	37	10	106390667	-0.187388	1.09153	-4.55267	0.000114891	0.0390684	1.24851	-3.85678
94660	cg18419175	37	7	6199980	-0.262049	2.13045	-4.74735	6.90906e-05	0.032956	1.75217	-3.9794
94759	cg26390509	37	5	515549	-0.426957	3.04666	-4.68126	8.21126e-05	0.034581	1.74485	-3.93815
94801	cg22877623	37	11	75946802	-0.280107	-4.68343	-4.36543	7.93144e-05	0.0342894	1.5634	-3.94646
94809	cg00235260	37	15	100882250	-0.196012	-4.11328	-4.05315	0.000210297	0.048308	0.625947	-3.70631
94912	cg04886783	37	1	1852216	-0.210018	1.11085	-4.5422	0.000118077	0.0394033	1.34744	-3.85009
95153	cg17256681	37	1	90344715	0.339254	4.06258	4.04436	0.000216923	0.0487975	0.589898	3.69845
95197	cg20899625	37	3	126721131	-0.383222	2.54302	-4.55454	0.000114332	0.0390583	1.3197	-3.85797
95548	cg18284616	37	4	103477551	-0.286131	3.71215	-6.24601	1.45134e-06	0.0101466	5.78936	-4.81782
95832	cg09226532	37	2	220475840	-0.294201	3.44891	-4.11499	0.000153354	0.043061	0.876939	-3.78557
95907	cg25893992	37	17	1957926	0.450544	-1.78029	4.67607	8.32323e-05	0.0346516	1.64308	3.9349
96468	cg01252713	37	2	235549589	-0.318738	2.75917	-4.39562	0.000173154	0.0449909	0.886336	-3.75527
96563	cg07163456	37	3	192636424	-0.329566	1.06487	-6.76326	3.99809e-07	0.00699634	6.27497	-5.06905
96573	cg18217016	37	3	180629678	-0.175214	0.904791	-4.30422	0.000219662	0.0489071	0.781355	-3.69526
96962	cg19954146	37	6	1312822	0.377167	-2.76386	4.4109	0.000166338	0.0442931	1.24894	3.76532
96991	cg22038262	37	22	23053020	-0.328295	3.2932	-6.10039	2.09572e-06	0.0114068	6.12994	-4.74397
97184	cg12122453	37	14	64971959	-0.234484	-4.18218	-4.07469	0.000174339	0.0451803	0.762059	-3.75356
97191	cg02192504	37	7	1150106	0.234243	3.82456	4.02233	0.000233161	0.0498305	0.529133	3.68008
97297	cg20488627	37	17	78995230	-0.32411	1.94977	-5.30138	1.63055e-05	0.0196384	3.25685	-4.31027
98076	cg02402150	37	12	11787148	-0.273392	2.63036	-5.51755	9.31628e-06	0.015878	3.50528	-4.43246
98105	cg13035467	37	11	61369918	-0.282094	3.9446	-4.6305	9.37551e-05	0.0362321	1.89131	-3.90621
98141	cg24007583	37	16	4421578	-0.43559	2.48798	-4.90352	4.59498e-05	0.0282656	2.35657	-4.07533
98315	cg04033718	37	16	4419241	0.217199	3.27768	4.28182	0.00023285	0.0498079	1.11315	3.68042
98626	cg03543230	37	11	2442948	-0.254356	1.7793	-4.07071	0.00020044	0.0476397	0.698462	-3.71846
98677	cg11619782	37	9	140273055	0.392905	3.64599	4.26448	0.00011328	0.0389809	1.29957	3.86023
98855	cg26286158	37	17	55785319	-0.253398	2.80191	-5.21036	2.06553e-05	0.0210078	3.374	-4.25769
98949	cg16638769	37	16	86185202	0.216165	4.70405	4.88461	4.82755e-05	0.0288192	2.78912	4.06382
99015	cg05618022	37	11	116699523	-0.37748	2.50635	-5.45194	1.10382e-05	0.0173062	3.7303	-4.39577
99434	cg10941775	37	12	107767729	-0.297059	-0.156086	-4.45492	0.000148294	0.0425523	1.0246	-3.79391
99545	cg01425836	37	10	3824373	-0.301954	1.30658	-4.38344	0.000178689	0.0455446	0.910589	-3.74738
100061	cg11072473	37	17	8707491	-0.244894	2.30492	-4.47514	0.000140669	0.0418451	1.54482	-3.80699
100133	cg06652484	37	9	129242893	-0.28676	1.68271	-4.33056	0.000205092	0.0479389	0.829034	-3.71266
100179	cg03122616	37	7	590324	-0.268137	3.81904	-4.07258	0.000175514	0.0452645	0.756042	-3.75188
101300	cg14183988	37	14	68551537	0.19939	4.02811	4.21318	0.000111968	0.0389601	1.15892	3.86308
101937	cg23756077	37	17	17645014	0.2436	4.08291	4.72128	7.39598e-05	0.0335998	2.0074	3.96317
102279	cg11465630	37	21	45560663	-0.263021	1.54875	-5.09002	2.82521e-05	0.0236266	2.70442	-4.18712
102737	cg17967403	37	14	105952066	-0.553776	2.07535	-4.43925	0.00015448	0.0431405	1.57947	-3.78376
102871	cg15128633	37	13	44770082	0.442793	3.58094	4.55392	0.000114518	0.0390583	1.57448	3.85757
102906	cg16703567	37	4	8593206	-0.331965	1.84627	-4.76711	6.56142e-05	0.0323979	1.9514	-3.99165
102908	cg25169449	37	2	88844684	0.163395	4.40571	4.90721	1.13169e-05	0.0174128	3.2201	4.39035
102985	cg21841085	37	17	79426353	-0.469881	2.06615	-4.7747	6.43257e-05	0.032366	1.96628	-3.99635
103081	cg16067739	37	4	2063566	-0.286588	4.02705	-4.43113	0.000157787	0.0433882	1.43771	-3.77848
103155	cg18252964	37	5	171765285	-0.346117	2.59097	-4.69201	7.98396e-05	0.034299	1.98759	-3.94488
104013	cg24847169	37	11	8283589	-0.262399	3.9517	-6.17971	1.71463e-06	0.0104095	5.20619	-4.78444
104341	cg12660610	37	9	133769687	-0.419911	2.45518	-4.44174	0.000153479	0.043061	1.15642	-3.78537
104480	cg09842926	37	11	46693849	-0.231454	4.10719	-4.53902	0.000119062	0.0394338	1.36066	-3.84805
104490	cg24716423	37	12	65050514	0.300041	3.34217	4.10298	0.000182311	0.0458732	0.749296	3.74234
104674	cg02049682	37	20	62287940	-0.33061	2.21944	-4.8356	5.48658e-05	0.030372	2.51033	-4.03387
104823	cg09531027	37	20	46292374	-0.199856	1.79296	-4.73309	7.17123e-05	0.0332919	1.82052	-3.97053
104891	cg12000848	37	17	73268652	-0.186536	1.54531	-4.77622	6.40715e-05	0.0323635	1.87644	-3.99729
104950	cg27344859	37	20	61808313	0.383838	-3.01077	4.67595	8.32592e-05	0.0346516	1.59638	3.93482
104975	cg08357285	37	12	107147780	-0.230273	1.81351	-4.67723	8.29804e-05	0.0346516	2.27414	-3.93563
105320	cg26643209	37	3	45818166	-0.295098	3.69673	-4.77101	6.49489e-05	0.0323979	2.24983	-3.99407
105697	cg26668272	37	16	58532470	-0.170513	2.37901	-4.66863	8.48676e-05	0.0350119	1.65549	-3.93022
105704	cg22247965	37	15	25460535	-0.503514	3.27115	-5.9216	3.30177e-06	0.0120024	4.94838	-4.65109
105722	cg06074307	37	12	52216212	-0.267197	4.21822	-4.40152	0.00017046	0.0445577	1.10919	-3.7592
105966	cg02449892	37	15	76552674	-0.25201	3.78874	-4.28646	0.000230057	0.0497949	1.29715	-3.6835
106053	cg06478886	37	5	135416029	-0.224442	-0.42925	-4.61996	9.63738e-05	0.0366626	1.40471	-3.89954
106377	cg00221904	37	4	8136852	-0.407009	3.71729	-5.01693	3.41809e-05	0.0253887	2.48668	-4.14366
106388	cg24323823	37	1	28450028	0.134313	-0.487002	5.04852	3.14779e-05	0.0246919	3.05337	4.1625
106567	cg06543091	37	12	6831612	-0.245979	4.51362	-4.68756	8.07704e-05	0.0344113	2.2109	-3.9421
107196	cg12619254	37	6	38901470	-0.224294	0.236979	-7.08647	1.8153e-07	0.00543178	6.97138	-5.21732
107256	cg09130446	37	3	13922921	-0.439322	2.18598	-5.91146	3.38827e-06	0.0120024	5.10161	-4.64576
107276	cg21213853	37	3	51741473	-0.373086	2.18734	-4.8679	5.0429e-05	0.0292992	1.99681	-4.05363
107596	cg18120808	37	4	164088659	0.156512	4.10633	4.3684	0.000185836	0.0463585	1.03547	3.73753
107912	cg06662144	37	8	134696335	0.227182	0.885229	5.00315	3.5431e-05	0.0255359	2.3104	4.13542
108616	cg03879587	37	15	79357162	-0.29729	3.91817	-5.6568	6.50682e-06	0.0143402	4.52774	-4.50921
108720	cg08758734	37	20	24630947	0.192375	1.43852	4.3554	0.000192241	0.0470303	0.854573	3.729
109153	cg10770726	37	1	228462316	-0.359331	4.00199	-4.55707	0.000113575	0.0390047	1.89144	-3.85959
110302	cg03874868	37	17	1551941	0.324396	-3.27447	4.41758	0.000163464	0.0440567	0.943717	3.76967
110480	cg20636335	37	21	33272966	-0.293274	3.49314	-4.29846	8.50166e-05	0.0350387	1.40602	-3.9298
110650	cg07318523	37	20	62039671	-0.223479	2.04757	-4.51481	0.00012683	0.0402558	1.34663	-3.83253
110699	cg08544510	37	17	73632704	-0.448801	3.79075	-6.19563	1.64705e-06	0.0104095	6.20896	-4.79251
110829	cg21182457	37	6	142623720	-0.282423	-0.995359	-4.53234	0.000121155	0.0396073	1.22369	-3.84378
110864	cg07277017	37	11	1874093	-0.25672	-4.06468	-4.15462	0.000135115	0.0412205	0.990418	-3.81694
111061	cg11985632	37	7	94286351	-0.241158	1.09989	-4.59557	3.80199e-05	0.0260683	2.23901	-4.11919
111136	cg25640382	37	7	28590511	-0.255881	2.21696	-4.6591	8.7005e-05	0.0352731	1.53172	-3.92424
111234	cg10067787	37	16	705049	0.276709	4.42792	4.04659	0.000190596	0.0468747	0.682236	3.73117
111585	cg01851672	37	5	54829607	-0.227758	3.24032	-5.56741	8.19157e-06	0.0153915	3.76367	-4.46011
111746	cg10612065	37	19	5135544	-0.419376	4.12874	-4.85283	1.65895e-05	0.019647	2.97988	-4.30645
111911	cg16837088	37	14	74742111	-0.290612	0.393653	-5.22221	2.00282e-05	0.0210078	2.83075	-4.26458
112273	cg19199805	37	4	27058111	-0.269096	3.11214	-5.65954	6.4611e-06	0.0142931	3.85206	-4.51071
112295	cg04809380	37	16	1244525	-0.482945	4.30176	-4.66005	8.67902e-05	0.0352347	1.52471	-3.92483
112404	cg14468403	37	5	177037104	-0.330083	0.891755	-5.82486	4.22756e-06	0.0128866	4.27496	-4.59987
112751	cg25323299	37	14	102519193	-0.346606	2.23123	-5.41138	1.22598e-05	0.0178796	3.84137	-4.37292
113166	cg09129925	37	17	17035323	-0.279261	3.86201	-4.80985	5.86824e-05	0.0310879	2.35575	-4.01805
113194	cg24714082	37	1	167595191	0.221576	1.62342	5.0441	3.18436e-05	0.0246919	2.77719	4.15986
113488	cg07017063	37	5	52776254	0.171505	-3.62795	4.40703	0.000168029	0.0443789	0.928675	3.76279
114042	cg04344875	37	7	130131484	-0.175055	0.925755	-3.98423	0.000232089	0.0498079	0.50599	-3.68125
114191	cg18774828	37	19	56109186	0.279665	4.18463	5.26975	3.29346e-06	0.0120024	4.33216	4.65161
114388	cg14042711	37	19	47634728	0.305607	-4.21539	4.82705	5.61048e-05	0.0307462	2.22984	4.02862
114526	cg23654358	37	6	43476087	-0.185061	2.27191	-4.30466	0.000219409	0.0489071	0.944655	-3.69555
114708	cg05080566	37	1	12079505	-0.243276	-3.54415	-4.01747	0.000208993	0.0481626	0.599762	-3.70789
115111	cg00039945	37	1	202243698	-0.233414	0.921843	-5.12633	2.57027e-05	0.0227608	2.76164	-4.20854
115222	cg01880360	37	6	35145291	-0.223968	2.31185	-4.36986	0.00018513	0.0462414	0.984736	-3.73849
115305	cg13589427	37	18	21155436	-0.312267	3.11962	-5.36657	1.37689e-05	0.0186415	3.47226	-4.34751
115364	cg09635738	37	1	41889828	-0.195477	3.10975	-5.50155	9.7096e-06	0.0160035	3.58962	-4.42354
115444	cg21016699	37	5	131133566	-0.278146	1.88006	-4.40493	0.00016895	0.0444883	0.968969	-3.76142
115542	cg26575110	37	14	53162779	-0.314443	-3.80374	-4.96473	9.31726e-06	0.015878	3.39524	-4.43244
115573	cg17738684	37	2	102927278	0.371523	4.07946	4.46217	0.000145512	0.0423519	1.36933	3.79861
115966	cg22795224	37	8	143359953	-0.488091	1.85031	-4.57326	0.000108877	0.0384787	1.31943	-3.86991
115974	cg08755622	37	18	12434096	0.25358	3.74295	4.36789	7.90457e-05	0.0342328	1.51253	3.94728
116018	cg23193616	37	14	104177530	-0.276429	1.77965	-4.27814	0.000235093	0.0499885	1.11648	-3.67798
116407	cg04966714	37	14	106071722	-0.281286	1.42523	-4.76216	6.6469e-05	0.0324842	1.92316	-3.98858
116704	cg24723756	37	17	9131941	-0.304415	2.46426	-4.40747	0.000167836	0.044371	1.12368	-3.76308
116708	cg06089406	37	22	30931217	0.167738	2.42479	4.47432	0.000140973	0.0418451	1.08324	3.80646
116776	cg04217850	37	3	66428294	0.320422	3.29614	4.09378	0.000185794	0.0463585	0.768005	3.73759
117033	cg16681559	37	20	62788807	-0.405876	2.38827	-4.31799	7.97983e-05	0.034299	1.46289	-3.94501
117218	cg04939662	37	6	5084338	-0.381788	1.56233	-4.8199	5.71628e-05	0.0308439	2.24579	-4.02423
117905	cg13941292	37	15	78196623	-0.455225	3.21233	-5.37048	1.363e-05	0.018582	3.86268	-4.34974
118092	cg08660021	37	3	126928138	-0.150772	0.57192	-4.34488	0.00019758	0.0473542	0.950556	-3.72209
119128	cg09335354	37	9	140066445	-0.483069	3.79422	-4.62209	9.58394e-05	0.036486	1.71268	-3.90089
119467	cg23356831	37	14	105996513	-0.257048	0.228097	-4.8109	5.85224e-05	0.0310879	1.86332	-4.01869
119514	cg27350254	37	13	58565220	-0.293029	0.370901	-4.39961	0.00017131	0.0446738	0.910188	-3.75795
119734	cg14293772	37	3	48457251	-0.27632	3.36166	-4.51071	0.000128196	0.0405353	1.65933	-3.8299
119736	cg24058823	37	11	65133919	0.242707	-3.78916	4.77008	6.51074e-05	0.0323979	2.20077	3.99349
119997	cg01190522	37	6	144606245	-0.15469	-2.88372	-4.3271	0.00020695	0.0480613	1.05139	-3.71038
120119	cg11769885	37	1	42384491	-0.281924	-0.845036	-5.81662	4.31764e-06	0.0128866	4.1953	-4.59548
120370	cg05980523	37	14	103607248	-0.196851	0.37836	-7.5376	6.16265e-08	0.00515841	7.87989	-5.41402
120552	cg02430840	37	22	26993176	0.12035	0.973731	4.05744	0.000212945	0.0484801	0.630592	3.70314
120578	cg19839415	37	1	19259050	-0.272473	4.14094	-4.28398	0.000231545	0.0497949	1.03625	-3.68185
120800	cg13748218	37	3	127398106	-0.332372	3.00137	-4.56309	0.000111806	0.0389448	1.57284	-3.86343
121061	cg25644877	37	11	251188	0.260576	2.48922	4.10869	0.000156466	0.0432868	0.858942	3.78058
121146	cg08451870	37	12	57398787	-0.174589	1.65212	-4.57881	0.000107309	0.0382882	1.40779	-3.87344
121524	cg19930015	37	12	108307723	-0.202151	1.60425	-4.53323	0.000120877	0.039566	1.43208	-3.84434
121696	cg07268926	37	11	133821005	-0.151461	1.08451	-5.04541	3.17344e-05	0.0246919	2.42305	-4.16065
122119	cg23013564	37	13	114786887	-0.372144	4.12693	-5.06153	3.04291e-05	0.0245708	2.95611	-4.17023
122176	cg19261974	37	8	143122627	0.278361	-3.34148	4.49997	0.00013184	0.0409366	1.96106	3.823
122284	cg15295273	37	17	132231	-0.44331	2.26917	-4.9507	4.06263e-05	0.0267002	2.22507	-4.10389
122562	cg00164183	37	21	44480044	-0.344373	3.33902	-4.34178	0.000199179	0.0475039	1.3162	-3.72006
122570	cg21517792	37	14	105885531	-0.270996	2.53204	-4.69005	8.02481e-05	0.0343168	1.60352	-3.94366
122653	cg01850202	37	3	38497793	-0.307284	2.75201	-4.54164	0.000118248	0.0394033	1.89478	-3.84973
122655	cg11992940	37	17	34094454	-0.14941	1.41871	-5.02443	3.35188e-05	0.0252567	2.56555	-4.14814
123182	cg07884637	37	3	9030260	-0.199006	1.12052	-5.13093	2.53969e-05	0.022664	2.67364	-4.21124
123210	cg00561739	37	5	1807733	0.215568	2.39408	4.81716	5.75725e-05	0.0309072	2.18895	4.02255
123259	cg11401074	37	12	53198751	-0.249347	3.9527	-4.62277	9.56703e-05	0.036486	1.69792	-3.90132
123409	cg23792179	37	15	29418500	-0.375181	2.93376	-4.65227	8.85725e-05	0.0355251	1.9781	-3.91994
123728	cg18844431	37	10	79365131	-0.320139	4.03465	-4.42313	0.000161116	0.043802	1.44759	-3.77328
123956	cg15155631	37	1	24435115	-0.364477	3.55949	-4.46932	0.000142823	0.0420418	1.55005	-3.80323
124015	cg17989833	37	11	32444987	-0.274235	2.08813	-4.7105	7.60732e-05	0.033843	1.62329	-3.95645
124102	cg14559083	37	14	105951604	-0.409337	2.55657	-4.45006	0.000150177	0.0427723	1.59684	-3.79078
124158	cg23263641	37	19	44128109	0.2849	2.68785	4.34184	0.000199154	0.0475039	0.755114	3.72009
124537	cg24394121	37	10	50532970	-0.293054	0.776778	-4.75467	6.77817e-05	0.0327086	1.98685	-3.98394
124682	cg15505944	37	19	23298818	0.189594	4.10867	4.31893	0.000211401	0.0484668	1.41034	3.70499
125013	cg17118515	37	8	127509374	-0.129447	0.850875	-4.2951	0.000224936	0.0494215	0.645039	-3.68923
125143	cg06277928	37	14	102056457	-0.208021	3.15895	-4.47803	0.000139614	0.0417308	1.40217	-3.80885
125236	cg00438309	37	1	36620222	0.227333	3.29586	4.51502	5.06756e-05	0.0293263	1.98879	4.05249
125291	cg06095916	37	10	5819013	-0.194237	-0.084072	-4.08894	0.000166619	0.044298	0.802621	-3.76489
125444	cg23995931	37	12	53973619	0.192366	4.61514	4.1338	0.000165887	0.0442397	0.889416	3.76599
125489	cg09804496	37	7	72850442	-0.252114	2.88386	-4.38475	0.00017808	0.045497	0.933616	-3.74824
125716	cg23478292	37	11	119075962	0.145661	-1.40806	5.02124	3.37984e-05	0.0253249	2.48608	4.14624
125966	cg25083962	37	5	145407561	-0.210672	1.16553	-5.51007	9.49809e-06	0.0160035	3.51286	-4.4283
125995	cg00031346	37	6	168478519	-0.184377	0.584789	-6.27569	1.34608e-06	0.0098639	5.23285	-4.83283
126156	cg14479638	37	11	35424344	0.133701	4.36518	3.98659	0.000230372	0.0497949	0.51263	3.68315
126264	cg15713898	37	17	49439951	-0.275535	3.36905	-5.20526	2.09307e-05	0.0210466	2.89916	-4.25472
126521	cg22705386	37	7	130131797	-0.387328	1.7018	-5.24281	4.76679e-06	0.0128866	4.05508	-4.5748
126532	cg04232246	37	20	62845179	-0.273472	4.03142	-4.02631	0.000229959	0.0497949	0.557328	-3.6836
126815	cg03705048	37	18	9488704	-0.252545	-1.16107	-4.2822	0.000232623	0.0498079	0.617261	-3.68067
127224	cg21758338	37	16	3629978	-0.3344	1.97178	-5.16534	2.32213e-05	0.0220995	2.85265	-4.23143
127335	cg17697105	37	20	5170968	0.247786	3.05661	4.46663	0.000143829	0.0421419	1.38005	3.80149
127396	cg12738981	37	1	155828357	0.20934	2.29835	4.48159	0.000138323	0.0415628	1.20497	3.81115
127405	cg23663256	37	7	110969696	-0.21278	2.15339	-4.61778	9.69248e-05	0.0366703	1.49089	-3.89816
127422	cg03823319	37	5	177694685	-0.440569	2.84934	-5.81035	4.38743e-06	0.0128866	4.74569	-4.59213
127458	cg08357961	37	1	232126673	-0.1806	1.49173	-5.40958	1.23169e-05	0.0178796	3.25784	-4.3719
127524	cg05481201	37	7	1585452	-0.332013	2.07857	-5.05301	3.11124e-05	0.0246919	2.53847	-4.16517
127647	cg20677901	37	1	3568210	0.431747	-2.41802	4.33419	0.000203162	0.0477543	0.882317	3.71505
127894	cg07481886	37	6	32014510	-0.141416	0.200442	-4.46016	0.000146279	0.0424356	1.03466	-3.7973
127992	cg09655134	37	5	55560175	-0.155815	0.2549	-4.79889	6.03872e-05	0.0315515	1.83919	-4.01129
128132	cg00290483	37	17	71639029	-0.153276	0.351708	-4.27981	0.000234074	0.0499168	0.646562	-3.67908
128207	cg17417049	37	13	114817960	-0.283805	2.13361	-4.32822	0.000206351	0.0480416	0.91026	-3.71111
128208	cg18383660	37	1	32082219	-0.150506	1.18701	-4.28217	0.000232642	0.0498079	0.821057	-3.68065
128382	cg14730616	37	18	77866350	0.316855	4.73602	5.39222	2.16138e-06	0.011415	4.71158	4.73772
128863	cg11950141	37	1	31351689	-0.197218	0.337898	-4.52789	0.000122572	0.0398312	1.1956	-3.84092
128940	cg09045731	37	16	7971698	-0.321303	2.51028	-4.70326	7.75251e-05	0.0340176	1.6118	-3.95192
129595	cg05877727	37	2	95938759	-0.28294	3.09319	-4.45404	0.000148632	0.0426082	1.33097	-3.79334
130018	cg25287708	37	1	11596434	-0.367728	2.9597	-4.49651	0.000133037	0.041009	1.64416	-3.82077
130084	cg08243655	37	3	126750580	-0.328114	4.15139	-4.56748	0.000110534	0.0386393	1.89423	-3.86622
130092	cg11040505	37	3	126736853	-0.288514	4.00466	-4.29224	8.67464e-05	0.0352347	1.38794	-3.92495
130398	cg17509516	37	6	135418393	0.301459	3.20086	4.80211	5.98813e-05	0.031343	2.05346	4.01328
130644	cg04664595	37	14	95147289	-0.225062	1.55499	-5.78483	4.68386e-06	0.0128866	4.13652	-4.57847
130694	cg03128060	37	6	142623767	-0.28559	-0.428635	-4.74925	6.87491e-05	0.0329271	1.74009	-3.98057
130866	cg19669163	37	19	45373956	0.266485	1.9237	5.72846	5.41231e-06	0.0133736	4.43987	4.54814
130878	cg01594949	37	9	140197890	-0.257359	0.798625	-5.49895	9.77483e-06	0.0160035	3.46125	-4.4221
130923	cg00439323	37	2	232788287	0.214749	4.35884	4.26312	9.53161e-05	0.0364723	1.30338	3.90222
131160	cg12380988	37	17	79851485	0.64417	3.21273	5.93141	0.00020928	0.0482067	5.65513	3.70754
131598	cg24052475	37	1	228337181	-0.370937	2.61692	-4.97379	3.82511e-05	0.026167	2.63648	-4.1178
131790	cg12328063	37	10	7451838	-0.322806	-4.40649	-5.73275	6.64392e-07	0.00865524	5.77359	-4.97149
131849	cg21077120	37	22	31478744	-0.334037	1.26046	-5.33259	1.50371e-05	0.019189	3.43592	-4.32814
132247	cg02308232	37	17	7742762	0.245283	-0.392036	4.47285	0.000141509	0.0419128	1.64506	3.80552
132554	cg17112828	37	1	204655244	-0.262351	1.33008	-4.54838	0.000116187	0.03919	1.33872	-3.85403
133003	cg01071668	37	11	8288089	-0.343329	3.01104	-5.47514	1.03953e-05	0.0166959	3.6494	-4.40878
133024	cg17717565	37	7	99507261	0.409732	2.54673	5.38211	1.32254e-05	0.0184159	4.34698	4.35634
133120	cg19721478	37	2	241925507	-0.368476	3.81954	-5.8233	4.24448e-06	0.0128866	5.44219	-4.59904
133216	cg17136255	37	7	2516929	-0.537086	1.59957	-5.95922	2.99977e-06	0.0118024	5.72883	-4.67084
133510	cg23931381	37	19	18119847	-0.388259	4.44554	-4.4181	0.000163243	0.044027	0.973844	-3.77001
134273	cg16067628	37	17	79109808	-0.526384	3.52182	-4.78698	6.22953e-05	0.0320776	1.86883	-4.00394
134684	cg02771649	37	1	31474920	0.13158	3.94427	4.08293	0.00019202	0.0470207	0.72263	3.72929
134854	cg06119016	37	17	80373277	0.182063	2.2767	4.47382	0.000141154	0.0418609	1.2319	3.80614
135022	cg13039251	37	5	32018601	-0.22292	1.12183	-6.15804	1.81119e-06	0.0104095	4.94889	-4.77342
135056	cg14488631	37	15	92516858	-0.27203	0.489575	-4.88746	4.7917e-05	0.0288192	2.27953	-4.06556
135084	cg00838326	37	9	133305216	-0.229706	1.95359	-5.0506	3.13084e-05	0.0246919	2.80282	-4.16373
135738	cg23202109	37	21	34696546	0.315018	-4.42014	4.25358	0.000114759	0.0390684	1.20134	3.85706
135866	cg17322242	37	19	54961559	0.224853	2.09865	4.6815	8.20605e-05	0.034581	1.55435	3.9383
135939	cg02279936	37	2	241871926	-0.468992	2.46601	-4.75103	6.84289e-05	0.0329037	2.17898	-3.98168
136016	cg04515200	37	5	135415762	-0.21028	-1.06378	-5.72723	5.42947e-06	0.0133736	3.97334	-4.54747
136515	cg09866283	37	14	101496410	-0.26109	3.25071	-5.26393	1.79708e-05	0.020025	3.15208	-4.28872
136845	cg16008609	37	1	213123675	-0.194024	-4.78607	-4.47354	5.63863e-05	0.0307462	1.86059	-4.02744
137278	cg02546607	37	16	78420476	0.166396	4.0277	5.05592	3.08768e-05	0.0246902	2.54263	4.1669
137447	cg09087222	37	8	11720363	-0.269065	-0.147983	-4.50068	0.000131596	0.0408825	1.12847	-3.82345
137450	cg03044066	37	8	130047260	-0.187477	1.21997	-4.84357	5.37367e-05	0.0300019	1.96067	-4.03875
137744	cg14007156	37	9	138071294	-0.292703	3.16177	-4.78516	6.25918e-05	0.0320943	1.98388	-4.00282
137918	cg11884741	37	11	134449995	-0.348708	3.04043	-5.17463	2.26668e-05	0.0218911	2.97951	-4.23686
137936	cg01152023	37	5	176307323	-0.211787	1.30339	-5.53266	8.95989e-06	0.0158196	3.66715	-4.44086
138172	cg09176174	37	3	31286469	0.276032	3.91233	4.45955	0.000146512	0.0424356	1.3929	3.79691
138240	cg02212548	37	20	31240484	-0.417565	1.38661	-5.33623	1.48959e-05	0.01915	4.17318	-4.33022
138492	cg23445604	37	3	46735801	-0.417023	3.7762	-4.49252	0.000134432	0.0411444	1.62863	-3.81819
138967	cg15104456	37	8	129189014	-0.18738	1.38696	-4.40737	0.000167878	0.044371	0.911255	-3.76301
139393	cg25938715	37	19	2108777	0.282796	4.01179	4.28055	0.000106737	0.0381772	1.27521	3.87474
139592	cg21863351	37	16	3691656	-0.288936	2.90913	-4.72796	7.268e-05	0.0333872	1.69627	-3.96734
139651	cg15864828	37	6	149767045	-0.257181	3.11106	-4.87161	4.9942e-05	0.0291608	2.12933	-4.0559
139943	cg00972950	37	4	1684791	0.347049	3.74715	5.62696	7.0261e-06	0.0145163	4.333	4.4929
140297	cg06804625	37	1	109812012	-0.411225	2.37044	-4.57384	3.44966e-05	0.0253887	2.21668	-4.14155
140391	cg19480198	37	19	18896853	0.321043	-1.66556	4.48446	0.000137291	0.0413799	1.12569	3.813
140489	cg03975920	37	9	95878539	0.12679	-0.564348	4.53055	4.89192e-05	0.0289863	1.98593	4.06073
140492	cg18476778	37	12	125233354	0.195035	2.74687	5.25705	1.82948e-05	0.0200598	3.08561	4.28475
140560	cg05711886	37	14	101292680	-0.239361	0.876397	-4.24831	9.9986e-05	0.0370698	1.26046	-3.89063
140595	cg27222785	37	1	1008091	-0.303595	2.32876	-5.37839	1.33536e-05	0.0185504	3.46688	-4.35423
140774	cg14821322	37	11	216570	-0.276346	4.52636	-4.80935	1.92954e-05	0.0205775	2.81246	-4.27289
141289	cg18622950	37	2	102758607	-0.254686	1.52692	-4.29643	0.00022416	0.0493832	0.655195	-3.69011
141420	cg14686339	37	10	79171215	-0.279994	2.25044	-5.36841	1.37033e-05	0.0186067	3.88512	-4.34856
141589	cg12598054	37	4	7437156	-0.201006	1.13159	-4.50909	0.000128745	0.040643	1.25841	-3.82885
141590	cg19407776	37	10	105419542	-0.460735	3.56431	-4.85379	5.23215e-05	0.02983	2.29592	-4.04501
141961	cg18281743	37	5	172755856	0.234243	-3.28915	4.1726	0.000145318	0.0423519	0.9578	3.79894
142041	cg00237086	37	8	6796499	-0.391703	1.20771	-7.1175	1.68393e-07	0.00543178	7.28463	-5.23122
142374	cg16437030	37	10	135256350	-0.4614	1.86106	-4.79561	6.0907e-05	0.0316098	2.37609	-4.00927
142403	cg20460366	37	20	44934032	0.255342	-2.03957	4.32588	0.000207608	0.0480861	0.756764	3.70957
142574	cg18323449	37	18	11979244	0.293241	3.11669	4.54044	0.000118548	0.0394033	1.96876	3.84911
142659	cg22174844	37	1	39570747	0.281235	-4.57118	4.67844	8.27192e-05	0.0346374	1.7038	3.93638
142779	cg11061105	37	1	229546537	-0.271906	1.92242	-4.34717	0.000196408	0.0473244	0.781377	-3.72359
142823	cg04008438	37	22	45062245	-0.310618	1.2672	-5.13443	2.51662e-05	0.022664	2.70138	-4.2133
142895	cg07795888	37	8	670218	0.226496	4.43111	4.66927	8.47236e-05	0.034995	1.80097	3.93063
143079	cg10357682	37	20	3745817	-0.207514	-0.0483533	-4.03945	0.000219463	0.0489071	0.614946	-3.69549
143140	cg20328799	37	2	120985492	-0.208388	1.34128	-4.50617	0.000129726	0.0406861	1.16357	-3.82698
143287	cg18388240	37	5	16701581	-0.325304	3.91255	-4.92442	4.3515e-05	0.0276708	3.1925	-4.08798
143451	cg12919388	37	15	25438443	-0.237543	1.70682	-4.60816	9.93905e-05	0.0369449	1.54955	-3.89208
143490	cg03389982	37	1	5857530	-0.379844	3.00435	-4.51491	0.000126798	0.0402558	1.56429	-3.8326
143711	cg22647031	37	6	3387811	-0.269654	3.38351	-5.52029	9.25078e-06	0.015878	3.60899	-4.43398
143729	cg04546473	37	10	86096789	0.238106	2.73281	5.21246	2.05427e-05	0.0210078	3.03225	4.25891
144232	cg26220952	37	18	7273138	-0.188383	0.621773	-5.75221	5.09239e-06	0.0130734	4.04095	-4.56095
144812	cg14234520	37	2	121018789	0.184711	2.1658	5.38249	1.32124e-05	0.0184159	3.22935	4.35656
145067	cg19773510	37	22	31257528	-0.230297	0.830086	-5.30293	1.62399e-05	0.0196384	3.05107	-4.31116
145345	cg22462677	37	20	42197644	-0.228376	1.77069	-4.35874	0.000190572	0.0468747	1.00188	-3.7312
145355	cg11868231	37	1	10921358	-0.355012	1.69753	-5.21331	2.04973e-05	0.0210078	3.16299	-4.2594
145623	cg08829283	37	1	201029943	-0.200314	4.39763	-4.52265	0.000124262	0.0400083	1.4178	-3.83756
146401	cg09419102	37	11	65550444	-0.194787	1.32315	-5.30038	1.6348e-05	0.0196384	3.09953	-4.30969
146874	cg00328219	37	8	29033680	0.216721	2.43299	4.40218	0.000170166	0.0445577	1.05085	3.75963
147055	cg06954199	37	1	5893907	-0.35118	3.88598	-4.73779	7.08378e-05	0.0331422	1.88662	-3.97345
147075	cg26462130	37	7	2052961	0.198905	4.89616	4.47799	0.000139626	0.0417308	1.87672	3.80883
147678	cg09331790	37	11	61772128	0.201757	-1.34931	5.18159	2.226e-05	0.0216969	2.86628	4.24093
147931	cg22807187	37	15	25474743	-0.369248	3.31011	-5.57728	1.14004e-06	0.00956474	5.28763	-4.86578
148162	cg14143324	37	12	124794846	-0.362388	2.45597	-4.98945	3.67201e-05	0.0256572	2.44166	-4.1272
148266	cg13902037	37	5	131337660	-0.252472	1.8419	-4.60305	0.000100725	0.0371141	1.86996	-3.88884
148383	cg09882656	37	5	39425549	-0.219796	-4.36735	-4.65791	2.61001e-05	0.0228688	2.46765	-4.20507
148681	cg02470179	37	3	31580476	0.284002	3.9536	4.54553	0.000117055	0.0393311	1.52452	3.85221
148689	cg10796679	37	12	112451033	-0.271083	-4.70687	-4.53812	0.000119342	0.0394816	1.25759	-3.84747
149093	cg12110395	37	19	37961441	0.203918	4.94966	4.27179	0.000106282	0.0380729	1.2815	3.87578
149224	cg13768937	37	5	149018181	-0.153304	1.92247	-4.50873	0.00012886	0.0406573	1.16197	-3.82863
149321	cg00342891	37	1	113263764	-0.307891	2.46349	-4.49912	0.000132134	0.0410063	1.27446	-3.82245
149454	cg14025883	37	9	5436224	0.357694	3.20708	4.29548	0.000224719	0.0494215	1.13614	3.68947
149463	cg25880623	37	9	129160663	-0.248806	1.4198	-5.41016	1.22985e-05	0.0178796	3.32021	-4.37223
149907	cg08204714	37	16	87726461	-0.25834	1.88196	-4.35804	0.000190922	0.0469087	0.939795	-3.73073
149912	cg13247329	37	20	45948586	-0.223304	0.593935	-5.85092	3.95488e-06	0.0127388	4.34565	-4.61374
150019	cg06048495	37	15	90003461	-0.209283	1.5613	-4.35708	0.000191401	0.0469597	0.835206	-3.7301
150069	cg06527213	37	15	86315211	-0.126008	0.348763	-4.65735	8.74016e-05	0.035327	1.54366	-3.92314
150141	cg03704061	37	1	230883300	-0.296508	3.41532	-4.43472	0.00015632	0.0432868	0.991395	-3.78081
150203	cg04761722	37	16	10274315	0.36078	-2.1257	5.52527	9.13248e-06	0.015878	3.53817	4.43676
150219	cg03366992	37	21	45140831	-0.265087	2.09063	-5.04368	3.1878e-05	0.0246919	2.62573	-4.15962
150381	cg00898123	37	10	50946810	-0.468143	2.51668	-5.38452	1.31432e-05	0.018391	3.57381	-4.35771
150606	cg03530172	37	14	21944716	-0.253364	-3.67335	-4.31957	0.000211054	0.0484061	1.13004	-3.7054
150883	cg13936972	37	19	10221907	-0.368578	2.8831	-4.32126	0.000210123	0.0483059	0.765924	-3.70652
150908	cg27588075	37	5	96078437	-0.205287	0.401393	-4.57443	0.000108544	0.0384638	1.33337	-3.87065
151114	cg26201316	37	11	1848006	-0.350347	1.39776	-4.64103	2.76063e-05	0.0234886	2.41716	-4.19236
151122	cg01357001	37	19	58949548	0.204788	2.75378	5.19393	2.15717e-05	0.0213614	3.95688	4.24797
151128	cg05982504	37	16	1844962	-0.224227	2.71748	-4.31162	0.000215469	0.0485637	0.728301	-3.70015
151863	cg24354612	37	19	10384847	0.196368	2.35012	4.44387	0.000152628	0.0429548	1.08775	3.78675
152066	cg14303183	37	16	89213293	0.224411	4.23144	4.09418	0.000187269	0.0464393	0.748778	3.7356
152488	cg11926460	37	2	234378272	-0.311197	2.63128	-4.35624	7.04683e-05	0.033082	1.57456	-3.9747
152509	cg17162069	37	7	157399760	-0.205333	1.367	-4.907	4.55342e-05	0.0280984	2.26753	-4.07744
152592	cg25586488	37	10	44757334	-0.279969	1.69816	-4.80613	5.92563e-05	0.0312383	1.88625	-4.01575
152677	cg23887776	37	1	2827798	-0.484712	3.73736	-4.47768	0.00013974	0.0417308	1.42896	-3.80863
152692	cg10379476	37	11	1328479	-0.225624	1.5873	-4.03837	0.000195626	0.0472321	0.658916	-3.7246
152722	cg14667832	37	2	30064491	-0.174049	-0.151632	-4.64818	8.95235e-05	0.0355277	1.5134	-3.91736
152961	cg10396632	37	3	126728707	-0.294674	3.76686	-4.82561	5.63216e-05	0.0307462	2.2824	-4.02771
152985	cg25907215	37	22	24178181	-0.314036	2.65866	-4.29364	0.000225794	0.0494855	1.12856	-3.68826
153129	cg25535070	37	2	207116070	-0.271464	1.55509	-5.04447	3.18122e-05	0.0246919	2.75036	-4.16009
153566	cg14179031	37	21	42679822	-0.22455	1.19744	-5.75415	5.06722e-06	0.0130734	4.16914	-4.56199
153576	cg09829222	37	16	85414499	-0.358463	3.61555	-5.54983	8.57173e-06	0.0156542	4.4262	-4.45038
153882	cg18368565	37	13	52533943	-0.146787	0.959842	-4.87216	4.98707e-05	0.0291608	2.00631	-4.05623
154018	cg18671057	37	6	13489248	0.200402	4.96251	4.0989	0.000182248	0.0458732	0.81535	3.74243
154103	cg00979369	37	14	69403340	0.219568	2.42534	4.78647	6.23792e-05	0.0320776	1.85901	4.00362
154113	cg04134244	37	22	39216249	-0.310447	2.29487	-4.55835	0.000113202	0.0389809	1.37721	-3.8604
154525	cg16530324	37	17	3824599	0.556705	3.8303	4.32951	9.07292e-05	0.0356709	1.39891	3.91413
154535	cg01349792	37	16	57661517	-0.372662	2.5304	-4.52691	0.000122886	0.039902	1.77195	-3.8403
155418	cg10517815	37	11	5529215	-0.222686	4.07289	-4.60968	9.89957e-05	0.0369409	1.75767	-3.89304
156023	cg18346398	37	6	1615992	-0.208145	0.953794	-4.51357	0.000127242	0.0403205	1.18516	-3.83174
156399	cg03977294	37	6	33285456	0.366115	-4.72227	4.6759	8.32703e-05	0.0346516	1.82038	3.93479
156426	cg21607106	37	13	71860344	-0.239454	-0.103751	-4.45404	0.000148634	0.0426082	1.47858	-3.79334
156511	cg19787543	37	16	17416019	-0.164193	-0.0650422	-4.13728	0.000142822	0.0420418	0.940699	-3.80323
156523	cg04194821	37	14	34407432	-0.126682	0.857276	-4.76387	6.61723e-05	0.0323979	1.74648	-3.98964
157545	cg16672562	37	19	46801672	-0.218103	0.503802	-4.70942	7.62884e-05	0.033855	1.61612	-3.95577
157717	cg04259443	37	17	16192830	0.253131	3.47352	4.28745	0.000229465	0.0497949	1.11732	3.68415
157854	cg14060898	37	9	97939026	0.162062	4.7091	4.052	0.000212404	0.0484801	0.629758	3.70379
157915	cg13678349	37	9	94486472	-0.205446	4.11235	-4.48677	0.000136462	0.0413799	1.15728	-3.81449
157926	cg02529309	37	4	76912383	-0.277695	0.259329	-6.77148	3.91792e-07	0.00699634	6.30045	-5.0729
158249	cg05723902	37	14	104577028	-0.390011	1.37648	-4.55365	3.68778e-05	0.0256827	2.15664	-4.12622
158342	cg19218526	37	1	7306253	-0.284937	3.04155	-4.53041	0.000121769	0.0396803	1.3967	-3.84254
158506	cg21836905	37	14	52777200	-0.222853	1.86722	-5.14999	2.41672e-05	0.0223907	2.71639	-4.22244
158543	cg23891596	37	19	50169132	0.271878	-3.05454	4.67742	8.29403e-05	0.0346516	1.92176	3.93574
158642	cg07320252	37	1	235068943	0.536399	3.51696	4.73221	2.53039e-05	0.022664	2.54697	4.21207
159022	cg11352060	37	1	29448973	0.447484	-3.39535	5.55816	8.38924e-06	0.015417	3.852	4.455
159121	cg20639011	37	5	132657596	-0.232939	2.34705	-4.53078	0.00012165	0.0396803	1.28301	-3.84278
159348	cg01894436	37	9	137271104	-0.433387	2.44011	-4.34403	0.000198022	0.0473542	1.4013	-3.72153
159421	cg02606526	37	3	52541666	-0.278756	2.02789	-5.05078	3.12971e-05	0.0246919	2.9016	-4.16382
159998	cg12455427	37	16	88919719	0.338488	3.4811	4.96714	3.89209e-05	0.0262014	2.85425	4.11379
160257	cg16636334	37	12	117538327	-0.33174	3.11336	-4.87326	4.97276e-05	0.0291608	2.063	-4.0569
160609	cg00164894	37	1	55535598	0.260777	2.88873	5.74938	8.91979e-07	0.00956474	5.54648	4.91409
161029	cg25418380	37	15	77917306	-0.255795	1.73855	-4.41078	0.000166393	0.0442931	0.974458	-3.76523
161312	cg15284020	37	2	238492901	-0.368848	3.59205	-5.28908	1.68341e-05	0.019736	3.95663	-4.30321
161529	cg14536194	37	14	95157213	-0.210133	0.549255	-4.92934	4.29547e-05	0.027566	2.14461	-4.09098
161793	cg23704085	37	6	33156779	-0.372755	2.75586	-4.85281	5.24544e-05	0.02983	1.95178	-4.04441
161810	cg23513000	37	1	15530445	-0.178002	0.968822	-5.59064	7.7155e-06	0.0149372	3.72943	-4.47293
161849	cg16381169	37	21	16031542	-0.11882	1.15281	-4.29702	0.000223815	0.0493566	0.655706	-3.6905
161928	cg20078800	37	11	1151516	-0.218934	0.233725	-4.44468	0.000152307	0.0429206	1.21942	-3.78728
162042	cg21305036	37	22	38042684	0.220285	2.98406	4.87785	4.91346e-05	0.0290364	2.42146	4.05971
162340	cg02671711	37	17	78882200	-0.327318	3.04665	-4.00886	0.000214749	0.0484801	0.575454	-3.701
162620	cg15069289	37	13	30939636	0.214308	1.82142	5.02944	3.30837e-05	0.0250253	2.51518	4.15113
162758	cg10797090	37	11	8955884	0.34225	4.48036	4.68705	2.83618e-05	0.0236508	2.49042	4.18624
163331	cg18574144	37	19	2791705	0.194451	2.16973	4.94025	1.35021e-05	0.0185805	3.29982	4.35181
163357	cg23900774	37	14	90527978	0.373373	-3.88941	4.37742	0.000181516	0.0458465	1.08126	3.74344
163497	cg02002258	37	2	26700976	-0.2184	3.08388	-4.58227	0.000106344	0.0380729	1.44127	-3.87564
163756	cg03461296	37	20	60637948	0.211797	3.6229	4.48955	0.000135476	0.0412571	1.82174	3.81628
163850	cg05260886	37	14	91854239	-0.201962	3.15006	-4.28396	0.000231555	0.0497949	0.919224	-3.68184
163886	cg07639213	37	12	133370700	0.237895	4.02486	4.72902	2.51846e-05	0.022664	2.52591	4.21314
164009	cg15662902	37	11	1859510	-0.466871	1.82113	-4.46597	0.000144078	0.0421471	1.1738	-3.80106
164302	cg02233149	37	2	97171243	-0.274485	2.37455	-4.75631	6.74915e-05	0.0326718	1.78572	-3.98496
164354	cg23383318	37	8	6785707	-0.337972	0.919499	-6.04137	2.43419e-06	0.0115775	4.76116	-4.71357
164529	cg18113566	37	7	105985487	0.4144	-0.234747	4.29394	0.000100923	0.0371141	1.30156	3.88836
164539	cg15302379	37	10	102821848	-0.37107	1.85529	-4.38874	0.000176238	0.0453288	0.946793	-3.75085
164799	cg09256930	37	17	26575633	-0.183929	2.53936	-4.47508	0.000140692	0.0418451	1.33233	-3.80695
164847	cg23476745	37	17	79076552	-0.370237	2.41659	-4.4533	0.000148921	0.0426486	1.4947	-3.79286
164975	cg11590902	37	20	31903455	-0.306925	1.88651	-4.34345	0.00019832	0.0473762	1.1533	-3.72115
166241	cg06336319	37	4	7168810	-0.21996	1.09143	-5.27624	1.74074e-05	0.0199311	3.02406	-4.29579
166453	cg17107472	37	3	50611699	-0.282079	0.903162	-4.04411	0.000192104	0.0470216	0.675181	-3.72918
166537	cg16865151	37	7	99999701	0.306738	2.02063	5.6433	6.73656e-06	0.0144658	5.27035	4.50185
166780	cg02434880	37	6	30620732	0.306188	2.37925	4.26662	0.000109625	0.0385349	1.27082	3.86824
167403	cg01113710	37	12	1909105	-0.300041	1.434	-4.32379	0.000208744	0.0481576	1.19439	-3.70819
167486	cg03605542	37	5	59929339	-0.172803	0.939493	-4.97021	3.86101e-05	0.0261863	2.36778	-4.11564
167508	cg01997144	37	17	74419900	0.307627	2.78994	4.99582	3.61148e-05	0.0256297	2.53898	4.13103
167718	cg16182457	37	7	75592134	0.412278	3.46959	5.39522	1.27839e-05	0.0180585	3.63737	4.36377
167915	cg11751101	37	12	7244660	-0.247042	1.80524	-4.40243	0.000170057	0.0445577	0.903369	-3.75979
167958	cg00617719	37	17	1203767	-0.336937	2.42066	-5.85651	3.8988e-06	0.0127388	4.54585	-4.61671
167971	cg07362278	37	19	45737011	0.178969	2.47543	4.6443	9.04372e-05	0.0356709	1.83137	3.91491
168197	cg12231799	37	8	101387728	-0.278097	2.98408	-4.43881	0.000154659	0.0431405	1.01965	-3.78347
168384	cg05414125	37	8	37409511	-0.241537	3.05158	-4.39816	0.000171959	0.0447634	0.94939	-3.75701
168488	cg06308130	37	1	55074090	-0.36929	3.45336	-4.62742	9.45138e-05	0.0364039	1.89511	-3.90426
168671	cg24766229	37	17	76151124	0.160934	-0.451362	5.23686	1.92803e-05	0.0205775	2.88541	4.27307
168800	cg08426097	37	12	109725504	-0.237437	2.81601	-4.95579	4.00904e-05	0.0266464	2.77636	-4.10696
169080	cg09248019	37	21	42732441	-0.248258	4.34045	-4.40319	0.000169719	0.0445262	0.94694	-3.76029
169287	cg06192155	37	11	45178027	-0.293409	3.52159	-4.31161	8.14684e-05	0.0345287	1.4443	-3.94004
169435	cg09844357	37	9	116918181	-0.27318	-4.28926	-5.29044	1.67751e-05	0.0197075	4.28366	-4.30399
169437	cg08213444	37	5	784871	-0.267974	-3.95525	-4.2789	0.000234631	0.0499627	0.646356	-3.67848
169453	cg15197753	37	2	232798330	-0.252441	2.33329	-4.8767	4.92822e-05	0.0290785	2.17253	-4.05901
169595	cg12241552	37	3	196044003	-0.263105	0.00150752	-4.8932	4.7203e-05	0.028735	2.05091	-4.06906
169691	cg22035374	37	17	78680606	-0.378694	3.68144	-4.63625	2.80485e-05	0.0235908	2.40286	-4.18876
169693	cg23233742	37	5	139077894	-0.260946	1.444	-5.46765	1.05987e-05	0.0168853	3.46697	-4.40458
169802	cg19663246	37	7	32339095	-0.257605	0.794052	-4.91234	4.4904e-05	0.0279053	2.09448	-4.08068
169929	cg06956784	37	1	18060505	0.237998	2.57315	4.30675	0.000218219	0.048863	0.698434	3.69693
169938	cg14209784	37	10	88729861	-0.367859	1.6983	-5.15109	2.40982e-05	0.0223884	2.88147	-4.22308
170351	cg23447221	37	11	93672497	-0.281255	3.81571	-4.78386	6.28047e-05	0.0320943	1.85578	-4.00202
170821	cg02078870	37	10	94833108	-0.283963	-5.46479	-4.12973	0.000167511	0.044371	0.845386	-3.76356
171050	cg24789321	37	1	155428192	0.28551	2.7571	4.04213	0.000219545	0.0489071	0.578446	3.6954
171189	cg26232188	37	11	10822059	0.210427	2.18852	4.28419	0.000231421	0.0497949	0.897632	3.68199
172427	cg07083629	37	1	23180564	-0.435024	1.78922	-5.4979	9.79959e-06	0.0160035	4.96728	-4.42155
172430	cg27192625	37	19	15892170	-0.405561	1.67694	-4.56904	0.000110085	0.0385738	1.38312	-3.86722
172749	cg13714791	37	9	137694578	-0.257949	3.54786	-4.48471	0.0001372	0.0413799	1.2159	-3.81316
173008	cg24961523	37	17	36618985	-0.362674	2.67479	-4.52023	0.000125164	0.0400991	1.98421	-3.83579
173120	cg10004365	37	10	134657833	-0.435687	3.16571	-4.50839	0.000128976	0.0406722	1.63434	-3.82841
173211	cg27515800	37	8	33423676	-0.280203	-4.29474	-4.60337	3.12821e-05	0.0246919	2.30468	-4.16393
173443	cg00419990	37	7	158068657	-0.273077	2.46467	-4.34415	0.00019796	0.0473542	0.833985	-3.72161
173603	cg14582957	37	9	124517757	-0.474129	2.52869	-4.44805	0.000150974	0.0428182	1.51856	-3.78946
173716	cg01216108	37	22	48955968	-0.206	3.72868	-4.55956	0.000112842	0.0389809	1.51131	-3.86118
173721	cg05481397	37	19	34190796	-0.257392	1.226	-4.58675	0.000105106	0.0379644	1.33151	-3.87849
173930	cg05938149	37	16	88498622	-0.253599	1.20589	-4.36485	0.000187562	0.0464827	1.41182	-3.7352
174758	cg25998594	37	14	24632095	0.271054	3.55463	5.84514	4.01379e-06	0.0127881	4.46313	4.61067
174807	cg01525337	37	11	44972881	-0.204426	1.51675	-4.58041	0.000106863	0.038199	1.71519	-3.87446
175253	cg05942505	37	17	78940512	-0.181693	1.52107	-4.39162	0.000174919	0.0452327	0.974086	-3.75273
175426	cg21554233	37	19	17757634	-0.29484	2.064	-5.31249	1.5842e-05	0.0193635	3.15908	-4.31664
175562	cg16957374	37	8	42596672	0.292559	2.84167	5.56342	8.27633e-06	0.0154027	3.77071	4.45791
175737	cg11468663	37	22	44840013	-0.334481	3.86269	-4.49009	0.000135285	0.0412205	1.5336	-3.81663
175741	cg17807510	37	3	53651666	-0.208377	1.10976	-4.41043	0.000166545	0.044298	1.02874	-3.76501
175890	cg02806824	37	16	48571679	-0.457602	1.06764	-5.53005	9.0204e-06	0.0158324	4.37347	-4.43941
175935	cg12252109	37	22	47154707	-0.232292	1.00335	-4.51555	0.000126586	0.0402547	1.17795	-3.83301
176341	cg27207776	37	16	71393801	-0.176122	0.702831	-4.55483	0.000114245	0.0390583	1.33632	-3.85816
176388	cg09665301	37	22	21348562	-0.400782	3.49874	-5.30875	1.59971e-05	0.019416	3.72667	-4.31449
176512	cg10692528	37	12	6605071	0.274565	1.36955	4.46921	0.000142863	0.0420418	1.07812	3.80316
176802	cg08574105	37	9	126137259	-0.244581	1.05143	-4.80691	5.91358e-05	0.0312316	2.42506	-4.01623
176904	cg05045540	37	17	18051089	-0.279294	1.92578	-4.31635	0.000212827	0.0484801	1.13678	-3.70328
177316	cg26673619	37	16	11540839	-0.28649	3.56375	-4.98886	3.67769e-05	0.0256663	2.56412	-4.12685
177500	cg01316116	37	19	3849610	-0.319893	3.29442	-4.519	0.000125451	0.0400997	1.42919	-3.83522
177781	cg25324989	37	20	39970806	-0.393405	3.22067	-4.63795	9.19493e-05	0.0358638	1.62726	-3.91091
177821	cg23799426	37	22	46761435	-0.279487	2.01337	-4.23045	0.000105913	0.0380729	1.20879	-3.87663
177845	cg10056332	37	9	137129341	-0.295077	3.77409	-4.28089	0.000233419	0.0498494	0.861477	-3.6798
178475	cg15200837	37	11	134389021	-0.364861	3.72565	-4.76783	6.54905e-05	0.0323979	2.5445	-3.9921
178529	cg24865086	37	17	8214058	-0.19376	2.03927	-4.93395	4.24415e-05	0.0273795	2.14295	-4.09377
178620	cg04967039	37	4	8292202	-0.380963	0.990161	-4.76973	6.51673e-05	0.0323979	1.77251	-3.99327
178636	cg24780200	37	20	58583578	-0.256815	1.91937	-5.09577	2.78319e-05	0.0235099	3.02191	-4.19052
178936	cg03924136	37	20	62367108	-0.341526	1.09532	-5.0157	3.42904e-05	0.0253887	2.41329	-4.14293
179721	cg18967846	37	7	90032535	-0.226058	-3.18506	-4.39274	0.000174408	0.0451803	1.05005	-3.75346
179859	cg20433238	37	2	158183334	0.351569	3.86582	4.40338	0.000169634	0.0445262	1.38119	3.76041
179886	cg02183564	37	7	76874892	0.279998	1.23703	4.53186	0.000121309	0.0396184	1.36372	3.84346
180070	cg20460771	37	1	28521540	-0.311017	2.04282	-4.66587	8.54797e-05	0.0350872	2.06194	-3.92849
180399	cg08083349	37	1	53557926	-0.265349	2.41984	-4.53301	0.000120946	0.039566	1.54793	-3.8442
180741	cg18705881	37	3	193968360	-0.346811	2.08402	-5.49954	9.75995e-06	0.0160035	3.76031	-4.42242
180959	cg24981621	37	16	23406409	0.152537	4.18916	4.01196	0.000212663	0.0484801	0.584189	3.70348
181175	cg20741386	37	1	53556189	-0.386893	3.42464	-5.68967	5.97946e-06	0.0139646	4.90747	-4.52711
181279	cg22488859	37	2	38303831	-0.264572	-4.52816	-4.86561	1.65153e-05	0.0196384	2.98775	-4.30744
181440	cg21744514	37	20	61868069	-0.468415	2.7931	-4.98258	3.73836e-05	0.0258436	2.57273	-4.12308
182036	cg00547143	37	11	68450618	-0.235861	1.66671	-4.45186	0.00014948	0.0427128	1.20452	-3.79193
182299	cg16717713	37	14	100069657	0.490392	-1.7647	5.53979	8.79655e-06	0.0157505	4.03669	4.44482
182759	cg17758805	37	8	21956814	-0.276819	4.42973	-5.38447	1.31447e-05	0.018391	3.79809	-4.35768
182762	cg17129188	37	8	134307597	-0.258817	1.01039	-4.61149	9.85307e-05	0.0369033	1.42493	-3.89418
182795	cg00813334	37	20	33379348	0.216532	4.11627	4.03153	0.000227743	0.0496872	0.550299	3.68607
183279	cg19548511	37	18	25617941	-0.139484	0.875194	-4.56857	0.000110219	0.0385738	1.29212	-3.86692
183351	cg24339370	37	1	20644147	-0.231974	1.43404	-5.17005	2.29384e-05	0.0220085	2.8188	-4.23418
183660	cg04306184	37	6	157394950	-0.153396	0.118715	-4.49674	0.000132956	0.041009	1.80043	-3.82092
183950	cg12220322	37	8	17489181	-0.307229	2.67132	-4.72168	7.38825e-05	0.0335998	1.80584	-3.96342
184313	cg17725627	37	1	17305262	-0.435852	1.53169	-4.62433	9.528e-05	0.0364723	2.0877	-3.90231
184355	cg00061695	37	17	7311314	0.183219	-0.157577	4.91336	4.47853e-05	0.0279053	2.16189	4.0813
184428	cg14262740	37	14	20612220	0.259862	0.870331	5.19687	2.13926e-05	0.0212742	2.75654	4.24984
184993	cg19989018	37	12	51592080	-0.28773	2.78944	-4.7085	7.64703e-05	0.033875	1.90244	-3.9552
185140	cg21333217	37	3	129277321	-0.470547	3.60895	-4.8773	1.54833e-05	0.0193635	2.96729	-4.3217
185406	cg24166457	37	19	45590882	-0.301334	-2.24327	-4.72488	7.32673e-05	0.0334513	2.03238	-3.96542
186270	cg02745476	37	8	128737488	-0.205439	3.83533	-4.83398	5.50981e-05	0.0304718	2.09409	-4.03288
186381	cg07792357	37	11	71033243	-0.307117	2.3246	-4.02968	0.000226948	0.0496269	0.581176	-3.68696
186502	cg19922564	37	1	17980730	-0.240796	2.54967	-5.54464	8.68699e-06	0.0157423	3.68921	-4.44751
186514	cg13652169	37	22	17489112	0.227108	5.09641	4.31681	9.26336e-05	0.0360588	1.43824	3.90912
186519	cg10185468	37	7	1507690	-0.488672	1.80547	-4.7301	7.22755e-05	0.0333872	2.67495	-3.96867
186660	cg04048259	37	20	57875346	0.404324	-2.85847	4.65596	8.7723e-05	0.0354113	1.51424	3.92226
186822	cg23509969	37	8	54793308	-0.244297	-4.96516	-4.5474	4.44409e-05	0.0278339	2.05949	-4.08309
187048	cg13598881	37	6	2783665	0.159371	0.447293	5.47004	1.0535e-05	0.0168741	3.44091	4.40589
187119	cg10191005	37	14	102022947	-0.171117	1.21275	-4.97368	3.82625e-05	0.026167	2.52091	-4.11773
187159	cg00285537	37	6	40445150	-0.152665	1.14015	-4.88527	4.81919e-05	0.0288192	2.05813	-4.06423
187938	cg07284632	37	17	39743241	-0.271307	3.27055	-4.53313	4.76196e-05	0.0288091	2.00377	-4.06701
188249	cg15922204	37	6	151004102	-0.18877	1.8371	-4.03694	0.000223984	0.0493632	0.567893	-3.69031
188292	cg15159605	37	12	113904506	0.326842	-3.30215	4.34479	0.000197627	0.0473542	0.845826	3.72203
188681	cg20299496	37	2	233233089	-0.212021	1.54896	-4.29494	0.000225036	0.0494215	0.724078	-3.68911
188729	cg06838581	37	7	2578128	-0.355186	3.17961	-4.7644	6.60809e-05	0.0323979	1.80877	-3.98997
188772	cg15711976	37	1	25230218	-0.3187	3.00278	-3.98706	0.00023003	0.0497949	0.513959	-3.68353
189360	cg23899779	37	2	241190395	-0.323221	2.37261	-4.85054	5.27674e-05	0.02983	2.05554	-4.04302
189492	cg11153872	37	11	14995142	-0.254315	-4.49479	-4.40083	6.09302e-05	0.0316098	1.70521	-4.00918
189581	cg01977798	37	1	2886792	-0.253884	2.62787	-4.30692	0.000218121	0.048863	0.797496	-3.69705
189940	cg20567385	37	15	77829818	-0.1793	0.647227	-4.94295	4.14568e-05	0.0270336	2.20597	-4.09921
190049	cg14475854	37	1	11104980	-0.328754	3.88697	-4.63837	9.18492e-05	0.0358486	2.30996	-3.91117
190139	cg10398407	37	1	40783792	0.200174	3.46564	4.0727	0.000175448	0.0452645	0.756379	3.75197
190657	cg23628888	37	7	130002796	-0.257205	2.88455	-4.32524	0.000207955	0.0480904	0.839918	-3.70915
190680	cg04050888	37	9	38734844	-0.241728	3.28438	-4.50157	0.000131291	0.0408312	1.14411	-3.82402
190827	cg06197284	37	9	86916791	-0.187563	0.402472	-4.44504	0.000152164	0.0429206	1.11105	-3.78751
190843	cg07756477	37	15	75105012	0.224541	2.96848	4.32984	8.88268e-05	0.0355277	1.41006	3.91925
191261	cg24437293	37	19	2065374	0.330095	3.60208	5.4005	2.76882e-06	0.0116299	4.66398	4.68726
191326	cg19782446	37	17	27921665	-0.277615	3.14676	-4.39044	0.000175456	0.0452645	1.37579	-3.75196
192099	cg02898825	37	14	100762903	-0.265054	2.06053	-4.37192	0.000184135	0.0460862	0.84514	-3.73984
192319	cg10624649	37	21	20323804	-0.258198	2.27109	-6.16672	1.77185e-06	0.0104095	5.13409	-4.77784
192477	cg13873343	37	6	97731658	-0.387696	1.82868	-4.79287	6.13438e-05	0.0317681	1.85238	-4.00758
192563	cg07287961	37	20	25040106	-0.375808	2.37056	-5.77721	4.77616e-06	0.0128866	4.49251	-4.57439
192831	cg16520815	37	16	4733181	-0.262184	1.13174	-4.50677	0.000129522	0.0406861	1.17255	-3.82737
192926	cg02141748	37	20	3149470	-0.25638	1.56942	-5.11294	2.66146e-05	0.0230803	2.6175	-4.20065
192958	cg05532283	37	9	139249030	-0.30533	3.82529	-4.75874	6.70653e-05	0.0325777	2.16075	-3.98646
193248	cg21962426	37	19	58837043	0.2586	2.62459	5.63117	6.95034e-06	0.0145094	4.46335	4.4952
193850	cg10888911	37	22	30969767	-0.185435	0.986944	-4.63252	9.32615e-05	0.0361709	1.59453	-3.90749
193908	cg08082299	37	16	2284125	-0.302977	3.87774	-4.75381	6.79347e-05	0.0327242	1.98636	-3.98341
194281	cg23145996	37	12	2303908	-0.186029	1.07274	-4.40112	0.000170637	0.0445577	0.892476	-3.75894
194370	cg11224765	37	22	50971109	0.281394	-1.01974	4.44911	0.000150558	0.0427723	1.23045	3.79015
194620	cg11024484	37	11	2448765	-0.350759	2.11324	-6.32927	1.17648e-06	0.00956474	5.34103	-4.85956
194727	cg02798899	37	12	125028166	-0.212561	2.05518	-4.3841	0.000178383	0.045497	0.897754	-3.74781
195238	cg17602777	37	1	228466481	-0.507358	3.34847	-5.10462	5.7931e-06	0.0137597	3.82336	-4.5338
195253	cg05053394	37	22	31277544	-0.204134	0.93601	-4.9411	4.16575e-05	0.0270891	2.29829	-4.09809
195346	cg00770317	37	10	13424911	-0.332875	-2.70834	-4.33095	0.000204884	0.0479285	0.739516	-3.71292
195664	cg04593396	37	20	2160367	-0.224254	1.35531	-4.75837	6.71305e-05	0.0325777	1.88195	-3.98623
196022	cg18759202	37	12	2024492	-0.368386	3.5875	-4.16664	0.000130013	0.0406861	1.02492	-3.82643
196036	cg25774490	37	15	101401957	-0.191656	3.10602	-4.12737	0.000168163	0.0443864	0.883547	-3.76259
196123	cg14305028	37	9	140207118	-0.35852	3.4912	-5.03965	3.22144e-05	0.0246919	3.01775	-4.15722
196212	cg02810916	37	11	66027170	0.218821	2.79031	4.62487	3.55446e-05	0.0255359	2.23636	4.13468
196482	cg27413462	37	11	14993866	0.184132	-2.02378	4.64558	9.01348e-05	0.0356043	1.51459	3.91572
196665	cg22905769	37	10	80071275	-0.177274	0.139286	-5.01425	3.442e-05	0.0253887	2.60958	-4.14206
196700	cg01345338	37	22	45949437	-0.252051	3.62226	-4.41317	5.85208e-05	0.0310879	1.74147	-4.0187
196710	cg26225827	37	2	98329399	-0.241366	1.23977	-5.01895	3.40015e-05	0.0253249	2.96298	-4.14486
197184	cg12967319	37	14	101291997	-0.171304	0.640032	-4.00425	0.000217901	0.048863	0.562418	-3.6973
197379	cg19618385	37	15	42983823	-0.276432	0.985113	-5.04266	3.19632e-05	0.0246919	3.44357	-4.15901
197411	cg05238929	37	16	27658508	-0.26176	1.01993	-5.13799	2.49344e-05	0.022664	2.74227	-4.21539
197980	cg19466131	37	19	8213728	0.393521	-3.66637	4.66469	8.57438e-05	0.0351206	1.98122	3.92775
198821	cg01328890	37	3	43020440	-0.209266	2.33712	-5.45841	1.08549e-05	0.0171158	3.37057	-4.3994
198925	cg20449614	37	8	22438122	0.340207	-3.19093	4.73863	7.06831e-05	0.0330962	2.37101	3.97397
199998	cg15905623	37	11	70602390	-0.266525	2.09085	-4.6928	7.96724e-05	0.034299	1.97226	-3.94538
200047	cg14578060	37	7	76434789	-0.246222	0.583356	-4.85725	5.18499e-05	0.0297679	2.01529	-4.04713
200119	cg22192710	37	11	19363946	-0.203939	1.05394	-4.71333	7.5512e-05	0.033843	1.63021	-3.95821
200594	cg13846358	37	9	135115582	-0.350721	2.59466	-4.43584	0.000155862	0.0432564	1.47614	-3.78154
201127	cg26196106	37	1	37542472	0.171839	4.72806	4.68821	2.85194e-05	0.0236812	2.46447	4.18498
201209	cg18650263	37	6	167535909	-0.371897	1.91795	-4.99093	3.65783e-05	0.0256572	2.49814	-4.12809
201254	cg11893955	37	8	28918821	-0.194536	1.70667	-4.23222	0.000120727	0.039566	1.14473	-3.84465
201595	cg13468002	37	3	49907468	0.436122	-2.28506	4.89996	4.63792e-05	0.0284402	2.33718	4.07316
201664	cg18102337	37	6	32064810	-0.225978	0.187034	-4.70546	7.70803e-05	0.0339698	1.62933	-3.9533
201704	cg27583104	37	2	240299910	-0.295301	1.84239	-4.02768	0.000202354	0.047708	0.628653	-3.71606
201906	cg03391568	37	3	46918266	-0.401453	1.72665	-4.86481	5.08374e-05	0.029333	2.62405	-4.05174
202345	cg16889721	37	2	233390015	-0.366849	4.29511	-4.52907	3.99939e-05	0.0266125	2.08368	-4.10751
203147	cg09616464	37	3	10994648	-0.32986	1.36463	-4.8342	1.44726e-05	0.0190265	2.99856	-4.33657
203423	cg08403994	37	7	151129211	0.296176	3.77767	5.29866	1.64209e-05	0.0196384	3.47206	4.30871
203649	cg03146502	37	5	132111794	-0.205741	0.945875	-5.19654	2.1411e-05	0.0212742	2.76468	-4.24964
203772	cg04573078	37	14	105154994	-0.581684	3.88749	-6.37852	1.03976e-06	0.00956474	5.50596	-4.88396
204129	cg07074461	37	3	53293446	-0.261092	2.52545	-4.44064	0.000153922	0.0431026	1.17299	-3.78466
204475	cg18306816	37	22	44992473	-0.312042	3.5054	-4.24177	0.00011858	0.0394033	1.1788	-3.84904
205005	cg26729197	37	17	71161415	-0.28749	-4.76007	-4.20149	0.000132536	0.041009	1.06172	-3.8217
205655	cg08324925	37	5	131409159	-0.38208	1.66135	-5.09053	2.82145e-05	0.0236266	2.78609	-4.18742
205724	cg22592867	37	3	126710244	-0.475602	2.83166	-5.49715	2.0185e-06	0.0113779	4.90386	-4.75156
206014	cg22898924	37	19	4903952	0.234698	-0.030466	6.04511	2.41118e-06	0.0115775	4.7131	4.7155
206132	cg26503398	37	9	116503594	-0.296706	2.90743	-4.96707	3.89278e-05	0.0262014	2.27991	-4.11375
206221	cg20264620	37	18	44481667	0.15864	4.35566	4.34581	0.000197103	0.047346	1.28125	3.7227
206312	cg08308801	37	10	119867973	0.297128	4.61833	4.56848	0.000110241	0.0385738	1.65262	3.86687
206439	cg08566548	37	19	40893299	0.181537	1.67882	4.0559	0.000212129	0.0484801	0.677718	3.70412
206540	cg26483669	37	2	113717037	-0.177103	1.8729	-4.35864	0.000190624	0.0468747	0.937911	-3.73113
206647	cg19051933	37	21	47613975	0.485788	4.01014	4.36891	6.76195e-05	0.0327067	1.61162	3.98451
206808	cg25465603	37	1	212801051	0.161505	3.945	4.37555	0.000182404	0.0458732	1.4883	3.74222
207171	cg27220999	37	4	8110273	-0.343577	2.62818	-5.05715	3.07779e-05	0.0246825	2.47391	-4.16763
207181	cg04597545	37	19	800229	-0.273552	0.389651	-4.43517	0.000156133	0.0432858	1.39308	-3.78111
207387	cg03984269	37	10	43726142	-0.265748	1.45482	-4.92607	4.33232e-05	0.0276708	2.18608	-4.089
207600	cg16057243	37	16	776762	0.300285	-3.2426	4.60622	9.98945e-05	0.037064	1.63849	3.89085
207634	cg25075015	37	11	40138552	0.15876	3.75425	5.03907	3.22638e-05	0.0246919	2.7627	4.15687
207958	cg24998791	37	8	10454100	-0.281836	2.65558	-4.96139	3.95086e-05	0.0263794	2.56524	-4.11033
207974	cg06941230	37	16	11484506	-0.483573	2.81866	-6.32594	1.18635e-06	0.00956474	5.95408	-4.8579
207990	cg13474734	37	15	40630791	-0.182918	1.67476	-4.43632	0.000155666	0.0432564	1.45437	-3.78185
208098	cg08969114	37	14	101492354	-0.258322	2.07318	-4.49618	0.000133153	0.041009	1.40372	-3.82055
208456	cg21500092	37	17	4245206	0.170293	1.77651	4.15418	0.000155504	0.0432453	0.90692	3.78211
208599	cg22576378	37	20	60138869	-0.25109	4.10542	-4.96531	3.91072e-05	0.0262443	2.42726	-4.11269
208969	cg15288285	37	22	19032913	-0.186122	4.28358	-4.3256	0.000207759	0.0480904	0.962152	-3.70939
209352	cg18134292	37	7	27210274	0.200765	1.32232	4.69001	8.02558e-05	0.0343168	1.61964	3.94363
209363	cg16514068	37	17	17445183	-0.321494	1.01538	-4.76703	6.56275e-05	0.0323979	1.97654	-3.99161
209373	cg04539326	37	1	168074263	-0.304886	4.48235	-5.64974	6.6261e-06	0.0143838	4.47657	-4.50536
209529	cg20373401	37	6	28983164	0.369283	3.06878	4.72873	7.25346e-05	0.0333872	1.67017	3.96782
209565	cg16502726	37	16	75282608	-0.2651	1.5434	-4.32466	7.80898e-05	0.0341376	1.48233	-3.95019
210507	cg16677621	37	6	157313826	0.323533	3.12316	5.55291	8.50374e-06	0.0155786	4.73756	4.45209
210662	cg05428706	37	10	102730130	-0.386493	2.47374	-4.52921	0.000122152	0.0397387	1.59721	-3.84177
210678	cg24111794	37	11	67267668	0.228137	3.94706	5.23651	1.92975e-05	0.0205775	3.079	4.27287
210848	cg09742268	37	3	13277369	-0.269676	3.58353	-4.78504	6.26125e-05	0.0320943	2.33606	-4.00274
211173	cg18685158	37	19	11168915	0.222983	4.12433	4.07373	0.000174872	0.0452327	0.759325	3.7528
211203	cg07087821	37	1	20490579	-0.370625	2.50586	-4.76648	6.57231e-05	0.0323979	1.75649	-3.99126
211476	cg16556677	37	11	2722401	-0.306073	2.8611	-4.41672	0.000163833	0.0440567	1.10876	-3.76911
211907	cg13375262	37	7	1991782	-0.238943	4.13984	-4.10603	0.000157795	0.0433882	0.851367	-3.77847
212379	cg20958328	37	17	54755456	-0.262952	3.35947	-5.28533	1.69993e-05	0.0197868	3.51211	-4.30105
212840	cg19279265	37	4	8388670	0.263551	4.14992	4.06273	0.000181091	0.0458259	0.728033	3.74403
213169	cg05737677	37	19	18725583	-0.434495	2.01437	-4.71894	7.44128e-05	0.0336317	1.72052	-3.96172
213186	cg17112727	37	9	101333114	-0.146946	-0.399769	-5.03782	3.23684e-05	0.0247245	2.38958	-4.15613
213210	cg12999086	37	20	1907219	-0.292229	4.02355	-4.64977	8.91518e-05	0.0355277	1.58561	-3.91836
213236	cg19364144	37	22	39162746	0.302257	3.48563	4.76153	6.65772e-05	0.0324842	2.00541	3.9882
213474	cg26283734	37	10	112087770	0.150827	4.40175	4.84141	1.41259e-05	0.0188257	3.0204	4.3419
213512	cg22195730	37	2	95939398	-0.357737	3.35586	-5.4086	1.23485e-05	0.0178796	3.65406	-4.37134
214695	cg10067304	37	20	62042490	-0.553653	3.903	-7.54708	6.02612e-08	0.00515841	8.47327	-5.41802
214835	cg05438152	37	9	127044991	-0.279956	2.23348	-4.63594	9.24322e-05	0.0360043	1.60072	-3.90964
214839	cg06257110	37	16	21658497	-0.250788	1.73276	-4.29298	8.65404e-05	0.0352265	1.39007	-3.92553
215655	cg04081163	37	4	38891138	0.224566	3.68067	4.10075	0.000181878	0.0458732	0.763205	3.74294
216300	cg06391431	37	5	149232756	-0.203023	-0.448156	-5.65064	6.61064e-06	0.0143838	3.84171	-4.50585
216365	cg05171224	37	12	123471014	-0.402476	4.50548	-4.94368	1.0005e-05	0.016168	3.33108	-4.41706
216400	cg26112846	37	14	52118241	-0.184376	-3.92536	-4.06212	0.00020623	0.0480416	0.638877	-3.71126
216670	cg06606518	37	1	27217565	0.239529	3.7079	4.74353	6.97828e-05	0.0330262	2.35144	3.97703
216741	cg02620417	37	16	622502	-0.379421	3.62148	-4.33807	0.000201117	0.0476397	1.15831	-3.71761
216757	cg03625684	37	13	113030011	-0.219599	2.32295	-4.48881	0.000135741	0.0412972	1.18129	-3.8158
216903	cg10586266	37	11	67199428	0.310834	3.69657	4.51525	5.02647e-05	0.0292618	1.94068	4.05439
216946	cg18362496	37	11	2019930	-0.280632	0.740977	-5.08149	6.26784e-06	0.0142353	3.7524	-4.51715
217043	cg23747967	37	7	45115697	-0.244087	3.34838	-4.72002	7.42043e-05	0.0335998	1.96549	-3.96239
217421	cg16688137	37	11	61575219	0.247059	3.55725	4.72498	2.6152e-05	0.0228688	2.56334	4.20462
217522	cg20324199	37	9	96080326	-0.338911	-0.250204	-4.55002	0.000115691	0.0390973	1.25152	-3.85508
217701	cg08816150	37	10	129816308	-0.716142	2.80287	-4.54035	0.00011865	0.0394033	1.22278	-3.8489
217797	cg20216726	37	22	47798027	-0.226732	1.70551	-4.39759	0.000172218	0.0447989	0.8875	-3.75663
218140	cg07203024	37	1	228560604	-0.389834	1.57051	-5.82238	4.25438e-06	0.0128866	4.62313	-4.59855
218150	cg24343524	37	1	203763352	0.340064	2.66606	4.89156	4.74068e-05	0.0287694	2.44057	4.06806
218348	cg01377644	37	17	7126609	-0.221476	3.42384	-4.38653	0.000177254	0.0453907	1.41344	-3.74941
218728	cg02460232	37	14	97066135	-0.318987	3.40863	-5.06768	2.99454e-05	0.0243818	2.81665	-4.17388
219034	cg25562047	37	15	73992362	-0.366366	1.86238	-4.78647	6.23788e-05	0.0320776	2.54661	-4.00363
219222	cg20645466	37	16	87079011	-0.278184	2.58663	-5.29282	1.6672e-05	0.0196653	3.06735	-4.30535
219250	cg16895370	37	19	38182381	-0.209593	1.74607	-4.95807	3.98526e-05	0.0265788	2.20456	-4.10833
219293	cg06190406	37	1	228462073	-0.325248	4.43396	-4.39957	6.11813e-05	0.031712	1.70152	-4.00821
219344	cg04452785	37	3	128809028	-0.266366	4.22003	-4.60519	0.000100166	0.0370698	1.76717	-3.89019
219359	cg23640703	37	14	20918993	0.24418	3.45041	4.54744	0.000116471	0.0392625	1.60072	3.85344
219404	cg13592872	37	11	2322500	0.299401	-2.81456	4.88057	4.8787e-05	0.028977	2.06775	4.06136
219801	cg26498966	37	19	2037662	-0.577767	4.18072	-4.68726	8.08341e-05	0.0344134	2.36789	-3.94191
219920	cg05406635	37	14	100069666	0.395132	-2.17237	6.16318	1.78786e-06	0.0104095	5.30668	4.77603
220042	cg06636904	37	9	132082183	-0.230052	2.28732	-4.57109	0.000109496	0.0385349	1.51504	-3.86852
220338	cg14239530	37	9	135581257	0.156823	4.50221	4.31487	0.000213649	0.0484801	1.25261	3.70231
220792	cg26389053	37	11	67815280	0.206372	3.16703	4.68864	8.05449e-05	0.0343756	2.12535	3.94277
220829	cg14473974	37	9	139439826	0.318131	-3.11021	4.38648	0.000177278	0.0453907	0.919798	3.74937
221144	cg11761190	37	12	14211024	-0.25829	0.754841	-5.49795	9.80036e-06	0.0160035	3.45055	-4.42153
221609	cg10517319	37	2	227660451	-0.245258	3.32275	-4.16411	0.000131074	0.0408312	1.01764	-3.82443
221824	cg09875087	37	1	184724775	-0.277143	-3.74209	-5.18421	4.4147e-06	0.0128866	4.06818	-4.59084
222084	cg03219453	37	3	138175073	-0.206985	0.772999	-5.63092	6.95485e-06	0.0145094	4.3497	-4.49507
222223	cg18701481	37	5	150632526	0.132847	-0.277514	4.39333	0.000174147	0.0451525	1.35011	3.75384
222337	cg13399698	37	12	53443059	-0.339364	2.40767	-4.51824	0.000125701	0.040136	1.37691	-3.83473
222582	cg20854286	37	2	240019466	-0.405851	3.67993	-4.9877	3.6888e-05	0.0256827	2.80458	-4.12615
222889	cg14969899	37	14	104569581	-0.478702	1.97181	-4.57347	0.000108817	0.0384787	1.55401	-3.87004
223098	cg25968721	37	16	10674992	-0.272951	2.60934	-4.70832	7.65069e-05	0.033875	1.73794	-3.95509
223180	cg13861677	37	22	38823897	0.236613	4.41497	4.60174	0.000101072	0.0371182	1.6308	3.888
224299	cg24485571	37	12	211413	-0.458752	4.19149	-4.74569	6.93916e-05	0.0329808	1.71566	-3.97836
224399	cg13446436	37	19	12792152	0.325673	-2.86305	4.68626	2.90605e-05	0.0240045	2.544	4.18071
224491	cg11902180	37	8	1780242	-0.309375	2.30855	-4.67562	8.33307e-05	0.0346516	1.54057	-3.93461
224509	cg00070241	37	1	2631547	-0.236034	0.738911	-5.1649	2.32477e-05	0.0220995	3.46843	-4.23117
224698	cg07600452	37	20	50112712	-0.199003	0.657663	-4.33966	0.00020029	0.0476397	0.804459	-3.71865
224810	cg11858698	37	12	77795067	-0.312091	2.29423	-4.29489	0.000225059	0.0494215	0.646451	-3.68909
225066	cg01168404	37	1	34101076	-0.288635	3.36564	-4.6978	7.86395e-05	0.0341994	1.73031	-3.94851
225254	cg22874802	37	1	16477614	-0.191443	1.68406	-4.55593	0.000113919	0.0390428	1.40187	-3.85886
225528	cg23241737	37	20	12908207	-0.152661	2.89066	-4.48266	0.000137936	0.0415316	1.08575	-3.81184
225948	cg17613812	37	16	30686894	-0.326879	4.55633	-4.77876	6.36475e-05	0.0323328	2.2323	-3.99886
226177	cg00417151	37	20	17598356	-0.134423	-0.121382	-4.48474	0.000137188	0.0413799	1.1107	-3.81318
226648	cg11684450	37	19	1272853	0.433515	2.10424	4.23108	0.000122926	0.039902	1.12384	3.84022
226747	cg22805515	37	1	20513808	-0.249886	1.68814	-4.40979	0.000166864	0.044343	1.29306	-3.76453
226769	cg25994626	37	1	179787762	0.224335	4.24226	3.99137	0.000226927	0.0496269	0.526108	3.68698
226787	cg01790320	37	3	13731250	-0.187227	0.720575	-5.04251	3.19758e-05	0.0246919	2.7922	-4.15892
226902	cg00056692	37	10	134947537	-0.352178	2.03639	-4.47265	0.000141561	0.0419128	1.84055	-3.80542
227187	cg11030388	37	11	95431136	-0.149878	-0.409692	-4.28122	0.000233218	0.0498305	0.855172	-3.68002
227442	cg08520702	37	8	142157693	0.373648	3.56497	6.01738	2.58714e-06	0.0115775	5.36995	4.70114
227467	cg24202936	37	11	50257256	-0.236909	0.798044	-4.49642	0.000133071	0.041009	1.11712	-3.82071
227508	cg23196035	37	15	72447866	-0.142605	0.989954	-4.93246	4.2607e-05	0.0274176	2.14068	-4.09287
227697	cg26465987	37	7	813708	-0.16758	2.08322	-5.57077	8.12079e-06	0.0153915	3.61904	-4.46197
227799	cg16689797	37	11	123417460	-0.223481	3.74478	-4.29213	0.000226684	0.0496223	0.883023	-3.68726
227929	cg14844551	37	5	134672987	-0.288381	1.54698	-5.44253	1.131e-05	0.0174128	3.34882	-4.39048
227952	cg11630392	37	3	150920964	0.227481	0.85236	4.84684	5.32791e-05	0.0300019	2.0542	4.04076
228001	cg08957280	37	18	20965182	0.20611	4.91973	4.78754	2.09157e-05	0.0210466	2.84305	4.25488
228179	cg22495008	37	1	228077420	-0.365299	3.54758	-5.89664	3.51891e-06	0.0122064	4.82027	-4.63794
228367	cg02506606	37	14	105241881	-0.263312	3.52885	-4.39942	0.000171394	0.044676	1.39425	-3.75783
229663	cg19497523	37	19	2425476	-0.404915	2.45686	-5.61828	7.18489e-06	0.0146178	3.76273	-4.48814
230387	cg05746617	37	11	727401	-0.367369	2.80839	-4.90431	4.58553e-05	0.0282371	2.64188	-4.07581
230406	cg10056463	37	11	65374379	0.429319	3.09708	6.49058	7.91937e-08	0.00515841	7.818	5.36896
231028	cg25168850	37	2	72124437	-0.156016	0.5855	-4.45011	0.000150167	0.0427723	1.029	-3.79079
231668	cg17624978	37	1	246175109	0.199499	3.97918	4.97089	3.85417e-05	0.0261811	2.46059	4.11605
231731	cg15467280	37	10	106099569	0.219974	-0.213869	4.76106	6.66594e-05	0.0324842	1.74687	3.9879
231758	cg11133963	37	17	47297512	-0.330654	3.25915	-4.62361	9.54598e-05	0.0364723	2.00144	-3.90185
232565	cg02598071	37	2	191271975	-0.28133	2.77034	-4.4094	0.000166992	0.0443568	1.08427	-3.76434
232914	cg13029885	37	19	43878785	-0.372553	2.81524	-4.42777	0.000159178	0.0435941	1.08386	-3.7763
233469	cg05257772	37	6	168456892	-0.542216	3.35635	-5.71701	5.57363e-06	0.0135578	4.15193	-4.54195
234266	cg14534474	37	9	134627754	-0.234137	1.43748	-4.55501	3.67121e-05	0.0256572	2.16069	-4.12725
234388	cg00812770	37	1	1073510	-0.266477	1.77446	-4.29143	0.000227096	0.0496269	0.908362	-3.68679
234944	cg10751537	37	1	161137858	0.247036	3.78999	4.74183	7.00937e-05	0.0330366	1.88184	3.97597
235061	cg02848448	37	11	70279003	-0.223087	1.59019	-4.50178	0.000131222	0.0408312	1.25079	-3.82415
235069	cg25600481	37	17	80373285	0.22256	4.57213	4.378	7.70816e-05	0.0339698	1.53041	3.9533
235242	cg00506442	37	1	6340054	-0.350678	3.64322	-4.60774	9.94995e-05	0.0369449	1.6612	-3.89181
235277	cg06335316	37	16	68412522	-0.385238	1.84164	-4.9141	4.46982e-05	0.0279053	2.57146	-4.08175
235556	cg06988642	37	9	132274000	0.265326	2.07655	4.36635	0.000186828	0.0464105	0.824513	3.73619
235685	cg15751980	37	11	69531253	-0.268959	4.0113	-4.38401	0.000178424	0.045497	0.896897	-3.74775
235735	cg18523477	37	20	55967503	-0.167346	-0.050245	-4.32421	0.000208516	0.0481463	0.729314	-3.70847
235853	cg01024862	37	7	1934948	-0.342915	3.90311	-5.58236	7.88183e-06	0.0150595	4.29658	-4.46837
236262	cg10362874	37	11	68431046	0.235288	4.27561	4.71702	7.47885e-05	0.0337037	2.52684	3.96051
236553	cg11109374	37	7	79082186	-0.226082	-4.63645	-4.77325	1.77583e-05	0.0199707	2.81432	-4.29136
236718	cg26900875	37	4	3443608	-0.477027	3.82012	-5.77386	4.81743e-06	0.0128866	5.28799	-4.57259
236951	cg07162727	37	16	4848039	-0.425097	3.75545	-5.37152	1.35933e-05	0.018582	4.0074	-4.35033
236974	cg08843902	37	16	70737371	-0.385339	1.73119	-4.99402	3.6285e-05	0.0256572	3.07654	-4.12995
237397	cg27405812	37	17	80180987	0.264393	-0.258723	5.10917	5.70393e-06	0.0136482	3.83734	4.53708
237545	cg07448606	37	5	140855857	-0.170259	-4.80082	-4.07245	0.000175588	0.0452645	0.755668	-3.75177
237783	cg01455828	37	4	2451684	-0.49127	3.92891	-4.81949	5.72245e-05	0.0308439	1.87996	-4.02397
238703	cg02231404	37	20	62679635	-0.267559	0.817651	-5.18647	2.19791e-05	0.0215465	2.73699	-4.24377
238741	cg11819703	37	9	139640317	-0.429235	2.81077	-4.31711	0.000212399	0.0484801	0.785402	-3.70379
238798	cg07084721	37	7	100200749	0.306306	3.79094	4.38241	0.000179168	0.0456034	1.11509	3.74671
239052	cg06866208	37	16	67560245	0.308483	3.20052	4.45781	0.000147176	0.042523	1.28348	3.79579
239123	cg12524640	37	1	2983056	-0.341987	2.24896	-5.03506	3.26025e-05	0.0248147	2.76535	-4.15448
239155	cg02466440	37	15	25416961	-0.487294	2.74631	-6.97751	2.36555e-07	0.00543178	6.79903	-5.16805
239738	cg20082196	37	19	49116824	-0.383617	3.15744	-4.54439	0.000117405	0.0393511	1.49038	-3.85148
239871	cg08975197	37	12	70173946	-0.291851	3.83667	-4.41347	0.000165229	0.0442091	1.05397	-3.76699
240051	cg07845011	37	6	31502521	0.330287	3.61288	5.08995	6.09003e-06	0.0140557	3.77833	4.52324
240480	cg13250656	37	9	94503156	-0.22048	0.147431	-6.15985	1.80285e-06	0.0104095	5.00176	-4.77435
240570	cg19382808	37	1	1602481	0.218693	3.34567	4.47503	0.000140709	0.0418451	1.58245	3.80692
240848	cg10058105	37	17	48738695	-0.354534	3.44732	-5.95817	4.50701e-07	0.00699634	6.26165	-5.04619
240965	cg00253564	37	1	6552403	-0.467334	2.56912	-5.42162	1.19391e-05	0.0178093	3.8477	-4.3787
241194	cg19089985	37	20	62127395	-0.358961	0.474435	-4.89219	4.7332e-05	0.0287538	2.8923	-4.06842
241266	cg15299536	37	6	33255472	0.236365	3.16271	4.27464	0.000108275	0.0383993	1.25418	3.87126
241328	cg19787788	37	11	70426153	-0.34236	3.31223	-4.37519	0.000182573	0.0458961	1.0529	-3.74198
241906	cg15665949	37	16	30196549	-0.456337	1.83076	-4.64807	8.95508e-05	0.0355277	2.01836	-3.91729
241949	cg17286480	37	19	46120945	0.204526	2.46889	4.54408	0.000117494	0.0393511	1.82841	3.8513
242250	cg06271131	37	4	38238883	-0.147416	0.884356	-4.31393	0.000214174	0.0484801	0.970888	-3.70168
242266	cg09821701	37	16	87769432	0.308972	2.46277	4.43972	0.000154293	0.0431235	0.983002	3.78406
242628	cg15813533	37	19	33998598	-0.416597	4.08392	-5.65111	6.60277e-06	0.0143838	5.47521	-4.50611
242760	cg18838259	37	9	140718981	-0.211559	4.3577	-4.41189	0.000165909	0.0442397	1.2422	-3.76596
243093	cg06123361	37	22	45623520	-0.365584	1.42079	-4.92422	4.35334e-05	0.0276708	2.50198	-4.08788
243421	cg20595735	37	10	122848375	-0.396992	3.02247	-5.27021	1.76798e-05	0.0199707	2.95366	-4.29234
243504	cg10768996	37	1	205236002	0.157913	2.38755	4.09604	0.000186866	0.0464105	0.728336	3.73614
243670	cg07584582	37	22	19723500	-0.332137	3.0178	-4.66124	8.65205e-05	0.0352265	1.78454	-3.92558
244259	cg17965730	37	14	101016373	-0.36317	1.27369	-5.27699	1.73713e-05	0.0199287	3.06491	-4.29625
244444	cg09492832	37	17	32966466	-0.322026	1.97257	-4.62319	9.55625e-05	0.0364723	1.52483	-3.90159
244592	cg03029232	37	22	38436879	-0.426466	1.76791	-5.06305	6.67383e-06	0.0143838	3.69585	-4.50383
244697	cg06904916	37	10	11755564	-0.256739	1.33547	-4.44405	0.000152561	0.0429548	1.14147	-3.78686
244800	cg15588783	37	14	105638963	-0.58706	1.92546	-5.09333	2.80096e-05	0.0235908	3.72126	-4.18907
244826	cg12473797	37	1	3036358	-0.264303	1.97841	-4.78756	6.22011e-05	0.0320704	1.82675	-4.0043
244880	cg05051811	37	8	130315086	0.19211	4.23638	4.19931	0.000117075	0.0393311	1.11891	3.85217
244903	cg23078123	37	1	68577796	-0.115675	0.41271	-4.4082	0.000167513	0.044371	0.908831	-3.76356
245124	cg04397490	37	22	46659434	0.258875	4.04768	4.84248	5.38885e-05	0.0300295	2.72902	4.03809
245246	cg15881027	37	1	40532772	0.34855	3.26215	4.30061	9.85748e-05	0.0369033	1.30338	3.89407
245326	cg19081224	37	19	48140296	0.408224	3.75225	5.00257	1.05996e-05	0.0168853	3.3453	4.40457
245482	cg01334024	37	2	121112483	-0.188085	1.37197	-4.44317	0.000152911	0.0429854	1.26442	-3.78629
245704	cg18726696	37	1	224889275	0.198275	4.05879	4.57785	3.40414e-05	0.0253249	2.22863	4.1446
245789	cg12632948	37	12	121647808	0.207738	-4.41293	4.09721	0.000162292	0.0439649	0.826193	3.77147
246116	cg24405307	37	5	146889763	-0.223724	-4.2272	-4.86751	5.04793e-05	0.0292994	2.29204	-4.0534
246138	cg09964650	37	9	140066259	-0.439022	2.51153	-4.21936	0.000109765	0.0385349	1.17674	-3.86793
246139	cg02241615	37	9	33928837	-0.378758	3.67943	-5.35558	1.41667e-05	0.018832	3.58929	-4.34126
246160	cg04404773	37	3	39217727	0.340375	2.66664	4.41274	0.000165513	0.0442397	1.53219	3.76656
246230	cg19154687	37	19	19600745	-0.212762	1.25634	-4.35007	0.000194927	0.047223	1.14604	-3.7255
246316	cg00061413	37	5	168007339	-0.244965	2.77048	-4.34114	0.000199519	0.0475656	0.759125	-3.71962
247446	cg17568732	37	19	39691138	-0.386825	2.84979	-4.73276	7.17741e-05	0.0332919	1.70146	-3.97033
247990	cg01748712	37	9	135821847	-0.278305	1.1178	-5.86528	3.81234e-06	0.0126983	4.62749	-4.62136
248023	cg01596284	37	17	34067733	-0.303731	3.03038	-4.92111	4.38909e-05	0.0276966	2.77409	-4.08598
248074	cg15049933	37	12	37936314	0.267211	5.30902	4.20278	0.000115779	0.0390973	1.1289	3.8549
248148	cg19514721	37	5	141813298	-0.276403	1.04829	-8.30374	1.04552e-08	0.00187565	9.41836	-5.72317
248548	cg11796208	37	9	138285596	-0.280445	1.60455	-5.01413	3.44312e-05	0.0253887	2.36784	-4.14199
248571	cg03897631	37	9	124346183	-0.284442	3.44076	-4.71086	7.60012e-05	0.033843	1.99827	-3.95667
249202	cg06386814	37	9	137219673	-0.335023	1.13282	-4.50638	4.3099e-05	0.027613	2.01644	-4.09021
249252	cg09705732	37	22	37781389	-0.520059	2.6791	-4.76714	6.56084e-05	0.0323979	2.17412	-3.99167
250188	cg05836790	37	8	143548395	-0.454436	2.48072	-4.55987	0.000112752	0.0389809	1.42359	-3.86137
250475	cg01510933	37	14	102088158	-0.323337	2.17088	-4.4362	6.45915e-05	0.0323913	1.71744	-3.99538
250785	cg04100284	37	22	39486356	-0.268157	1.78525	-4.35614	0.000191868	0.0470033	1.24527	-3.72949
251282	cg06713766	37	17	19267092	-0.260142	1.45321	-4.99839	3.58738e-05	0.0256093	2.7449	-4.13256
251677	cg00531750	37	3	66551802	-0.261102	-3.88624	-4.63422	9.28489e-05	0.0361186	1.99531	-3.90856
251883	cg00070460	37	4	1227676	0.24794	3.48463	5.35511	3.30469e-06	0.0120024	4.36419	4.65091
252037	cg11441834	37	15	77306057	-0.308721	1.30689	-4.33213	7.62184e-05	0.0338496	1.50411	-3.95599
252552	cg12933556	37	1	173883686	-0.277303	3.16204	-4.71509	7.51667e-05	0.0337889	1.81895	-3.95931
253375	cg06019726	37	5	133897654	-0.15313	0.634156	-4.3667	0.000186659	0.0464105	0.995342	-3.73642
253584	cg00805076	37	11	2966156	-0.138777	0.26151	-4.36172	0.000189097	0.0466909	1.12576	-3.73315
253662	cg10766021	37	7	148983373	-0.284035	2.6602	-4.45684	0.000147553	0.0425523	1.34329	-3.79515
254141	cg00926047	37	12	96390912	0.224732	3.35253	4.06444	0.000180108	0.0456524	0.732905	3.7454
254204	cg08604036	37	1	54085983	-0.214539	3.65357	-5.14682	2.4368e-05	0.0225319	2.8061	-4.22058
254910	cg23629029	37	17	43474387	0.239117	4.6062	4.02968	0.000201082	0.0476397	0.634297	3.71765
254917	cg09367855	37	16	1096613	-0.50992	3.14907	-4.86547	5.07483e-05	0.029333	2.57721	-4.05215
255272	cg08865182	37	17	35028504	0.147672	2.69003	4.58618	0.000105263	0.0379945	1.57659	3.87813
255411	cg14311763	37	13	96084861	0.255968	1.44182	5.13162	2.5351e-05	0.022664	3.06581	4.21165
255756	cg24394336	37	1	17962705	-0.359226	2.34462	-4.18457	0.000139724	0.0417308	1.01636	-3.80866
256138	cg13460168	37	1	16501540	-0.322388	2.16163	-5.1212	2.60483e-05	0.0228688	2.66301	-4.20552
256195	cg26879800	37	15	25446170	-0.581338	3.59311	-4.39234	0.000174587	0.0452029	1.3457	-3.75321
256564	cg25927771	37	11	65061627	0.246743	3.00738	4.71237	7.57001e-05	0.033843	1.78395	3.95762
256753	cg06557107	37	1	178972696	-0.319815	1.81729	-4.99903	3.58145e-05	0.0256093	2.6518	-4.13294
256894	cg19190269	37	15	64444820	0.2062	-2.26434	4.62585	9.49008e-05	0.0364202	1.55335	3.90327
256933	cg15545247	37	12	123201372	0.149255	-0.360305	5.16527	2.32254e-05	0.0220995	3.04908	4.23139
257029	cg08813207	37	16	2198777	0.295995	-3.11697	4.38306	0.000178866	0.0455502	0.920251	3.74713
257132	cg22368036	37	1	37918006	-0.241728	3.75372	-4.28448	0.000231242	0.0497949	0.858282	-3.68219
257383	cg04977356	37	11	34888103	-0.207431	-0.169751	-4.84293	1.40542e-05	0.0188104	3.02498	-4.34301
257520	cg16008627	37	11	86383940	0.208676	4.18775	4.40499	7.00819e-05	0.0330366	1.64865	3.97601
257744	cg04289163	37	16	11351165	-0.30653	-4.95309	-4.63885	9.17328e-05	0.0358271	2.1901	-3.91148
257764	cg17901858	37	1	111062586	-0.183711	1.78373	-5.52145	9.22301e-06	0.015878	3.5601	-4.43463
257857	cg23350385	37	3	46448134	-0.210408	0.339922	-4.56108	0.000112395	0.0389809	1.44155	-3.86215
257914	cg19877033	37	1	17699644	-0.295047	2.96313	-4.4083	0.000167471	0.044371	1.19047	-3.76362
257986	cg04367164	37	11	76902992	-0.390379	2.28849	-5.8834	3.63966e-06	0.0124051	4.38231	-4.63096
258123	cg00982799	37	10	129868087	-0.162479	0.829696	-5.03844	7.25618e-06	0.0146178	3.62048	-4.48603
258280	cg24636669	37	22	50218012	-0.445145	2.32408	-5.72989	9.59319e-07	0.00956474	5.70255	-4.8998
258458	cg17922695	37	17	75451809	-0.392114	1.05615	-4.35005	0.00019494	0.047223	1.51868	-3.72548
258502	cg09350692	37	5	10460489	-0.406295	2.84011	-4.42464	0.000160484	0.0437582	0.964861	-3.77426
258630	cg24756642	37	2	1597123	-0.392691	2.43074	-6.07543	2.23261e-06	0.0114679	5.17114	-4.73114
258668	cg11570083	37	5	184602	-0.257972	4.05714	-4.45057	0.000149984	0.0427652	1.53474	-3.7911
258681	cg21282054	37	17	76127608	0.465061	-3.03806	5.20828	2.0767e-05	0.0210078	3.7853	4.25648
259045	cg03568769	37	11	1800837	-0.385007	1.60639	-4.26175	0.000109692	0.0385349	1.24744	-3.86809
259728	cg04979283	37	15	58572140	0.423897	3.75363	4.5066	0.000129578	0.0406861	1.36167	3.82726
259734	cg12559532	37	1	3299642	-0.339978	2.78422	-4.55857	0.000113136	0.0389809	1.62246	-3.86054
259861	cg14297029	37	22	37607676	0.223314	4.126	4.31795	0.000211941	0.0484764	1.1087	3.70434
259884	cg24374636	37	15	41852586	-0.421481	1.1184	-7.38577	8.8393e-08	0.00518186	7.67429	-5.3491
259897	cg15109126	37	3	50300268	-0.336391	3.80898	-4.30695	0.000218102	0.048863	0.858063	-3.69707
260480	cg13810644	37	7	44614451	0.20337	0.683251	4.61811	9.68394e-05	0.0366703	1.51578	3.89838
260993	cg12686055	37	12	45628262	-0.25965	2.14631	-5.21347	2.04888e-05	0.0210078	2.83768	-4.2595
261207	cg19333495	37	2	67131478	-0.29659	3.45548	-4.43145	0.000157656	0.0433882	1.09599	-3.77869
261409	cg00756136	37	1	32000685	-0.432591	2.3524	-4.55497	0.000114205	0.0390583	1.25243	-3.85824
261454	cg21688118	37	14	92999032	0.138023	-0.0778895	4.28194	0.000232781	0.0498079	0.627013	3.6805
261572	cg20654462	37	15	93580092	-0.164813	0.186167	-5.0159	3.42722e-05	0.0253887	2.3345	-4.14305
261636	cg20874256	37	15	25436411	-0.269039	1.67069	-5.00416	3.53377e-05	0.0255266	2.35623	-4.13602
261980	cg12555568	37	11	3145347	-0.31032	3.70657	-4.1724	0.000145311	0.0423519	0.961931	-3.79895
262029	cg15853812	37	17	7757994	-0.348541	4.20679	-5.34612	3.31791e-06	0.0120024	4.516	-4.65009
262341	cg25995898	37	3	49674759	-0.249065	1.23872	-4.70778	7.66143e-05	0.033897	1.96753	-3.95475
262376	cg11065501	37	15	78193130	-0.416646	2.82314	-4.02754	0.000202445	0.047708	0.628251	-3.71595
262623	cg17773654	37	19	5136588	-0.380247	3.45803	-5.15163	2.40648e-05	0.0223884	3.25812	-4.2234
262984	cg05493881	37	1	37093141	-0.198802	2.58807	-4.2994	0.000222434	0.0491923	0.681441	-3.69207
263735	cg13637731	37	21	45749343	-0.462926	2.04906	-5.34974	1.43828e-05	0.0189905	3.90928	-4.33793
263743	cg18074323	37	16	67915664	-0.321978	3.80405	-4.71013	7.61458e-05	0.033843	2.06813	-3.95622
263898	cg12350057	37	14	23768690	0.222617	0.724677	5.34386	1.46039e-05	0.0190265	3.10766	4.33458
263915	cg25738198	37	2	1077595	-0.206535	0.934822	-4.89556	4.69145e-05	0.0286438	2.78011	-4.07049
265134	cg03009785	37	10	72835584	-0.383206	2.57653	-5.15877	2.36214e-05	0.0223411	3.44755	-4.22758
265210	cg10001287	37	7	103621645	-0.263021	-2.34896	-4.94308	4.14419e-05	0.0270336	2.18572	-4.09929
265392	cg13963891	37	15	28343577	-0.371768	1.6006	-5.07594	2.93079e-05	0.0240632	2.49471	-4.17878
265453	cg11661631	37	12	57586714	-0.228353	2.44662	-5.33054	1.51172e-05	0.0192238	3.22783	-4.32697
265469	cg14048571	37	11	114107611	-0.221133	2.71226	-4.76415	6.61237e-05	0.0323979	2.11517	-3.98982
266003	cg19939793	37	5	151119245	-0.254368	2.35974	-5.64007	6.793e-06	0.0144809	3.88362	-4.50007
266225	cg07071809	37	7	1585771	-0.486159	2.3022	-5.31508	1.5736e-05	0.0193635	3.62178	-4.31813
266252	cg04928670	37	2	89128459	-0.195337	1.32027	-5.04273	3.19572e-05	0.0246919	2.40551	-4.15905
266397	cg01680303	37	11	87776411	-0.351316	-1.28816	-5.15725	2.37152e-05	0.0223412	2.66464	-4.22669
266446	cg13608465	37	5	14183036	0.195456	2.41698	4.38426	0.000178309	0.045497	1.10599	3.74792
266521	cg05367715	37	22	47594232	-0.496974	3.41506	-4.28456	0.000231195	0.0497949	0.705011	-3.68224
267001	cg14457907	37	8	144453733	-0.312525	2.88173	-4.9802	3.76172e-05	0.0259503	2.54723	-4.12165
267296	cg02932978	37	9	126978469	-0.195326	1.35909	-4.88399	4.83533e-05	0.0288363	2.34313	-4.06345
267687	cg01731096	37	7	100208950	-0.276435	4.99843	-4.78757	6.21989e-05	0.0320704	2.62596	-4.00431
268098	cg17712576	37	3	57066272	-0.131374	0.608982	-4.34788	0.000196043	0.0472871	0.77624	-3.72406
268126	cg17473382	37	17	59489098	0.431942	-4.3943	4.333	8.78292e-05	0.0354113	1.43758	3.92197
268735	cg24559796	37	7	28223298	0.173121	1.1592	4.39417	0.000173756	0.0450711	0.995229	3.7544
268842	cg14215970	37	9	124132919	0.148087	-2.38496	4.45637	0.000147749	0.0425523	1.02431	3.79482
269018	cg13828216	37	22	19808207	-0.428745	3.10268	-4.59326	0.000103335	0.0376955	2.03574	-3.88262
269281	cg02316506	37	3	42694803	-0.346356	0.607401	-4.25221	0.0001128	0.0389809	1.24924	-3.86127
269697	cg27314002	37	3	46506519	0.213912	-2.26606	5.41484	1.21506e-05	0.0178796	3.31383	4.37487
269734	cg23862339	37	11	125221452	-0.318262	2.58726	-4.73631	7.11132e-05	0.0332132	1.74366	-3.97253
270012	cg04201752	37	3	50360397	-0.256937	0.827937	-4.43124	0.000157744	0.0433882	1.13759	-3.77855
270029	cg18025831	37	3	53321215	0.257033	1.08439	4.36477	0.000187603	0.0464827	0.814372	3.73515
270094	cg06226384	37	17	64873351	-0.190343	1.34633	-4.52504	0.000123487	0.0399514	1.64076	-3.8391
270155	cg23405908	37	14	78324872	0.392704	4.53507	4.72701	2.07295e-05	0.0210078	2.67503	4.25689
270605	cg10653710	37	10	118934007	-0.200226	1.10431	-5.71479	5.60573e-06	0.0135795	3.94805	-4.54074
270713	cg25262464	37	14	96006954	0.228947	4.01918	4.30267	0.00022055	0.048993	0.929422	3.69424
271012	cg27371289	37	20	31667301	-0.293001	2.74406	-4.82431	5.65077e-05	0.0307462	1.95165	-4.02694
271247	cg20190127	37	12	2791611	0.190824	3.79526	4.31648	8.01915e-05	0.0343168	1.45848	3.94383
271408	cg05323272	37	1	51794136	0.21966	3.93256	4.29955	0.000222369	0.0491923	0.936882	3.69215
271631	cg09753199	37	9	127072385	-0.225843	3.74758	-4.36224	0.000188844	0.0466909	1.06356	-3.73349
271779	cg20725915	37	1	26139732	-0.385522	1.79946	-5.90791	3.41914e-06	0.0120024	4.73885	-4.64389
271976	cg27526577	37	11	43812279	0.260648	3.43085	4.3215	7.88946e-05	0.0342328	1.47312	3.94773
272077	cg09572265	37	1	24435132	-0.348928	3.46601	-4.81663	5.76534e-05	0.0309223	2.32975	-4.02221
272165	cg25898680	37	9	140051288	0.37818	-2.41903	4.45209	0.000149392	0.0427128	1.03191	3.79208
272369	cg04770417	37	2	99529523	-0.278836	3.6339	-5.1738	2.27155e-05	0.0219021	2.9245	-4.23638
272428	cg11378044	37	20	31592893	0.341669	3.38258	4.43349	6.40945e-05	0.0323635	1.72154	3.99721
272586	cg12524307	37	14	75765352	0.190413	-0.436781	5.756	5.04312e-06	0.0130734	4.98395	4.56299
272589	cg15327954	37	19	48827854	0.262164	1.86734	4.28195	0.000232771	0.0498079	0.75803	3.68051
272780	cg24718722	37	10	129536818	-0.276914	0.707504	-6.20312	1.61617e-06	0.0104095	5.0488	-4.79631
272867	cg05244369	37	10	105308523	-0.309103	3.59899	-4.70955	2.19738e-05	0.0215465	2.62255	-4.24383
273030	cg15949380	37	1	156083251	0.255595	3.12255	4.43934	5.37174e-05	0.0300019	1.81844	4.03883
273368	cg13616945	37	2	131553329	-0.171531	0.424938	-4.91054	4.51151e-05	0.0279357	2.17226	-4.07959
273385	cg14505694	37	17	77924275	0.27144	3.71718	4.23879	0.000120847	0.039566	1.14069	3.8444
273484	cg22183241	37	11	118039454	-0.2686	1.51472	-4.33383	0.000203353	0.047761	1.07581	-3.71481
273506	cg10642449	37	1	8877670	0.260084	-4.88065	4.30595	0.000218671	0.0488949	0.954892	3.69641
273547	cg05081050	37	14	105639533	-0.424982	3.99618	-6.51713	7.35473e-07	0.00937295	6.04731	-4.95175
273731	cg11775521	37	11	74178795	0.243712	-1.5765	4.32968	0.000205566	0.047974	0.857696	3.71208
273823	cg15543045	37	4	3487334	0.406949	-1.73481	5.66324	6.39989e-06	0.0142654	4.14047	4.51273
273830	cg23012855	37	1	235111328	0.397138	3.42653	4.44517	0.000152113	0.0429206	1.25615	3.78759
274018	cg20426710	37	22	50248907	-0.172669	-0.69723	-4.43694	0.000155416	0.0432412	0.983035	-3.78225
274269	cg20688401	37	16	30385964	0.220774	3.96854	4.23325	0.000120118	0.039566	1.1724	3.84589
274345	cg18328579	37	5	127270704	-0.232608	3.4041	-4.43617	0.00015573	0.0432564	0.974659	-3.78175
274399	cg26089541	37	12	53264923	-0.269908	0.626967	-4.69873	7.84488e-05	0.0341671	1.69316	-3.94909
275075	cg10577561	37	10	126855551	-0.39368	3.34714	-4.5229	0.000124179	0.0400083	1.19121	-3.83772
275079	cg20936142	37	2	236406027	-0.413776	1.53431	-5.12266	2.59493e-05	0.0228688	2.82254	-4.20638
275508	cg16296356	37	17	33447110	-0.279527	-4.95367	-3.99354	0.000225381	0.049448	0.532222	-3.68872
275817	cg07618675	37	16	3778217	0.220836	3.75881	4.62809	9.43484e-05	0.0363641	1.69079	3.90468
276253	cg00047873	37	1	9656919	-0.321401	3.00757	-4.66781	8.50523e-05	0.0350387	2.04201	-3.9297
276326	cg08960127	37	11	61263782	-0.304382	2.80402	-4.48448	0.00013728	0.0413799	1.73434	-3.81302
276617	cg14253388	37	6	169013301	-0.263281	1.73987	-4.35808	0.000190903	0.0469087	0.847312	-3.73076
276708	cg12391323	37	5	139025948	-0.248841	3.1337	-4.28414	0.000231449	0.0497949	0.891349	-3.68196
276775	cg12298872	37	1	228352449	0.221228	1.37293	4.5369	0.000119723	0.0395187	1.33009	3.84669
276849	cg11708297	37	15	45406643	0.215919	-3.6872	4.41804	0.000163272	0.044027	1.01692	3.76996
276935	cg17087974	37	11	65171397	0.22734	-0.694114	4.75652	2.2982e-05	0.0220143	2.74137	4.23376
277696	cg01006398	37	22	20126345	-0.323901	3.81529	-4.48516	0.000137042	0.0413799	1.60933	-3.81345
277709	cg02383703	37	5	169913434	-0.194116	3.56095	-4.45704	0.000147472	0.0425523	1.37732	-3.79529
277777	cg03901431	37	16	85517684	-0.232026	2.09898	-4.35669	0.000191593	0.0469597	0.83831	-3.72985
278413	cg06797808	37	11	67400972	-0.585335	2.83604	-5.73373	5.33963e-06	0.0133736	4.06919	-4.55098
278689	cg05135158	37	6	33134748	-0.359311	3.43842	-4.08158	0.000170566	0.0445577	0.781654	-3.75904
278799	cg13384923	37	1	5918400	0.280049	4.5729	4.76516	6.59491e-05	0.0323979	1.86297	3.99045
278989	cg20389472	37	2	171568526	-0.440846	-3.7439	-4.67153	2.49431e-05	0.022664	2.50847	-4.21531
279187	cg07557045	37	6	170462947	-0.197964	1.359	-4.32623	0.000207419	0.0480613	0.849297	-3.7098
279210	cg05616242	37	12	54783416	0.172455	3.41041	5.01036	3.47715e-05	0.0254278	2.39484	4.13973
279838	cg18844029	37	6	28885017	0.412785	2.99843	5.92555	3.26869e-06	0.0120024	4.4266	4.65317
280216	cg25772143	37	1	110168021	-0.376048	1.97568	-5.4449	1.1241e-05	0.0173922	4.33088	-4.39181
280496	cg19862899	37	10	82173556	0.189197	2.14503	4.52218	0.000124414	0.0400083	1.28583	3.83726
280647	cg20844821	37	1	18433794	0.176028	-2.5477	4.50713	0.000129399	0.0406861	1.19971	3.8276
281014	cg15902830	37	1	3387913	-0.523389	3.08114	-4.80647	1.58861e-05	0.0193635	2.91464	-4.31603
281191	cg26201988	37	2	129126062	-0.454164	3.79386	-5.8329	4.14144e-06	0.0128866	5.10925	-4.60416
281277	cg22322381	37	20	45276833	-0.209926	3.79638	-4.30661	0.000218297	0.048863	0.787655	-3.69684
281788	cg03161912	37	5	133229901	-0.117858	0.956391	-4.30563	0.000218857	0.0488949	0.671782	-3.69619
281898	cg05200998	37	2	242497924	0.247842	1.00121	4.46098	0.00014597	0.0424043	1.04508	3.79783
282104	cg14055168	37	17	76129331	-0.162562	-0.165382	-5.20859	2.07511e-05	0.0210078	2.97609	-4.25665
282260	cg22446000	37	1	247275998	-0.262994	2.96262	-5.28505	1.70114e-05	0.0197868	3.20214	-4.30089
282282	cg07035951	37	22	49587222	-0.424614	3.10526	-4.99246	3.6433e-05	0.0256572	2.43194	-4.12901
282311	cg13858223	37	14	95913857	0.227493	4.41613	4.64152	9.10952e-05	0.0357401	2.02995	3.91316
282430	cg06086785	37	3	47889040	-0.323948	3.83632	-4.41451	0.00016478	0.0441323	1.29647	-3.76767
282591	cg13638983	37	3	14619577	-0.176007	0.566287	-5.01303	3.45303e-05	0.0253887	2.33045	-4.14133
282636	cg19843425	37	6	160537158	-0.287533	0.422564	-5.06221	3.0375e-05	0.024561	2.62476	-4.17064
282818	cg10054763	37	2	69828510	0.392659	3.87484	4.71531	2.6607e-05	0.0230803	2.50695	4.20072
282846	cg02303505	37	8	91592157	-0.287493	1.01376	-4.69838	7.85193e-05	0.0341724	1.67709	-3.94888
283275	cg15653779	37	15	32268494	-0.197741	2.77949	-4.3163	0.000212855	0.0484801	0.81251	-3.70325
283556	cg04573157	37	6	160490730	-0.160734	1.89987	-4.76376	6.61917e-05	0.0323979	1.7606	-3.98958
283695	cg23329648	37	5	90037148	-0.288698	1.97343	-4.38174	0.000179482	0.0456055	0.851379	-3.74627
283750	cg12393144	37	6	23952794	-0.292671	1.62252	-4.57428	0.000108588	0.0384638	1.31311	-3.87055
283811	cg15111554	37	1	110172028	-0.274088	4.07012	-8.21466	1.27981e-08	0.00187565	9.41219	-5.68874
284301	cg00966925	37	22	38476308	-0.377561	3.57269	-4.36729	0.000186374	0.0464105	1.15694	-3.7368
285149	cg12911915	37	11	1588478	-0.590038	3.52338	-4.84399	5.36772e-05	0.0300019	2.72418	-4.03901
285177	cg03181373	37	16	70151549	0.247906	4.42624	4.88541	4.81745e-05	0.0288192	2.68932	4.06431
285852	cg08601574	37	20	25228251	0.137664	-2.59862	4.57901	0.000107253	0.0382882	1.31216	3.87357
286035	cg19126198	37	1	246160826	-0.121773	0.364337	-4.68172	8.20127e-05	0.034581	1.61808	-3.93844
286198	cg13056653	37	4	141538969	-0.203657	0.72434	-4.32331	0.000209007	0.0481626	0.711743	-3.70787
286394	cg00376735	37	19	11473212	0.260027	3.52903	5.10026	2.75084e-05	0.0234734	2.55105	4.19317
286496	cg17034091	37	22	18917176	-0.205882	0.749127	-4.94945	4.0759e-05	0.0267002	2.27459	-4.10313
286637	cg17555919	37	18	34920694	-0.366158	2.30722	-4.45267	0.000149165	0.0426976	1.16582	-3.79246
286791	cg09162333	37	2	19556876	0.309059	-2.39565	4.5041	0.000130428	0.0406977	1.20524	3.82565
286930	cg00344801	37	22	46685728	-0.305177	1.45408	-5.9896	2.77654e-06	0.0116299	4.85546	-4.68669
287294	cg03436428	37	1	210501140	0.241283	4.07995	4.13132	0.000145565	0.0423519	0.923646	3.79852
287415	cg25474687	37	1	223871750	-0.240422	0.507958	-4.67658	8.31223e-05	0.0346516	1.55231	-3.93521
287452	cg20987349	37	21	40758589	-0.312917	3.18674	-4.91732	4.43241e-05	0.0278274	2.22306	-4.0837
287640	cg15800161	37	5	53607772	-0.27097	-3.21153	-4.3785	0.000181006	0.0458259	1.45441	-3.74415
287781	cg02012974	37	3	66492992	-0.124323	-0.512714	-4.14146	0.000140926	0.0418451	0.952674	-3.80654
287949	cg21908542	37	21	44866469	-0.384613	2.62837	-4.77426	6.44e-05	0.032366	2.06102	-3.99608
288339	cg20726664	37	15	86168936	-0.157545	-0.226435	-4.77205	6.47733e-05	0.0323979	1.7797	-3.99471
288682	cg01996125	37	12	52371703	0.201639	3.33195	5.04124	3.20817e-05	0.0246919	2.55799	4.15816
288861	cg01593826	37	15	75405025	0.159856	-0.441043	4.32967	0.000205569	0.047974	1.21314	3.71207
288976	cg11093292	37	3	57204673	-0.161255	-0.950256	-4.83874	5.44181e-05	0.0302671	1.92725	-4.03579
289629	cg12718884	37	11	44759028	-0.23394	0.153014	-4.34855	0.000195703	0.0472321	1.05199	-3.7245
289900	cg03850878	37	4	77724563	0.16657	3.93902	4.62335	9.55236e-05	0.0364723	1.62784	3.90169
289945	cg09347941	37	1	152690296	-0.246601	2.32077	-4.5236	0.000123955	0.040004	1.21978	-3.83817
289969	cg11845387	37	1	156354946	-0.229704	1.4006	-4.34394	0.000208622	0.0481497	1.08483	-3.70834
290002	cg08859830	37	7	152262007	-0.201357	-0.536609	-5.18582	2.20171e-05	0.0215477	2.73276	-4.24339
290064	cg07749019	37	16	15839119	-0.246045	2.11492	-4.58928	0.000104414	0.0378778	1.33707	-3.8801
290146	cg02989971	37	11	77706032	-0.236509	-5.20923	-4.67488	2.96875e-05	0.0242054	2.37751	-4.17585
291270	cg16850951	37	13	111997258	-0.393162	1.70012	-5.93006	3.23128e-06	0.0120024	4.53601	-4.65554
291289	cg09515410	37	8	143857492	-0.296481	3.22097	-4.888	4.78502e-05	0.0288192	2.57964	-4.06589
291380	cg22501483	37	7	33758153	-0.224045	1.89021	-6.64574	5.34396e-07	0.00763319	6.12854	-5.01353
291491	cg03572525	37	16	4332683	0.198506	1.89305	4.66124	8.65199e-05	0.0352265	1.54058	3.92558
291621	cg06013046	37	1	2860549	-0.286881	2.59203	-4.81773	5.74879e-05	0.0308901	2.1841	-4.02289
292326	cg21640654	37	2	234389140	-0.304782	2.64732	-6.33151	1.16987e-06	0.00956474	5.50337	-4.86067
292370	cg00294538	37	13	114062109	-0.351726	2.96387	-4.30046	0.00022182	0.0491821	0.670107	-3.69277
292596	cg27295905	37	22	23271715	-0.328399	2.51616	-4.21167	0.000112515	0.0389809	1.15455	-3.86189
292656	cg09437162	37	9	138555074	-0.350498	1.99295	-4.76733	6.55775e-05	0.0323979	2.21814	-3.99179
292703	cg14043316	37	22	50743420	-0.312093	1.50092	-4.34438	0.000197838	0.0473542	1.38471	-3.72176
292755	cg05414613	37	1	53558470	-0.245227	1.64622	-4.96945	3.86866e-05	0.0261885	2.27503	-4.11519
293121	cg15027165	37	1	47279985	-0.309367	3.4585	-4.68316	8.17053e-05	0.0345585	1.81509	-3.93934
293505	cg15052330	37	2	72360243	-0.291457	4.0078	-4.04074	0.00019416	0.0471621	0.66565	-3.7265
293775	cg18565023	37	17	32503	-0.281712	2.96813	-4.60028	0.000101459	0.0372203	1.41268	-3.88708
293857	cg07981074	37	20	34326973	-0.2069	3.14748	-4.15265	0.000135972	0.0413223	0.984751	-3.81538
294178	cg00540067	37	3	126074344	-0.242975	2.12038	-4.33609	0.000202163	0.047708	0.989911	-3.7163
294225	cg18061611	37	11	34570864	-0.201241	2.10272	-4.58461	0.000105698	0.0380729	1.56381	-3.87713
294473	cg01256914	37	21	45749759	-0.267914	0.583575	-4.33568	0.000202374	0.047708	1.23251	-3.71603
294528	cg18400471	37	20	48885160	0.286247	2.69504	4.331	8.96346e-05	0.0355283	1.42976	3.91706
294811	cg05267118	37	11	2907884	-0.134303	-0.027805	-4.50467	0.000130233	0.0406861	1.22469	-3.82602
294816	cg17722435	37	7	22604019	-0.260679	1.00101	-4.97771	3.78619e-05	0.0260245	2.38335	-4.12015
294868	cg00481927	37	9	128134889	-0.210625	4.52237	-4.44951	0.0001504	0.0427723	1.11657	-3.79041
294873	cg19494591	37	7	140174476	0.21901	0.854201	4.40446	0.000169156	0.0444883	0.994336	3.76112
294986	cg24916360	37	17	18011281	-0.384223	2.48668	-4.55376	0.000114564	0.0390583	1.69881	-3.85748
295122	cg21225740	37	13	44362256	-0.301923	2.11412	-5.05494	3.0956e-05	0.0246902	2.44536	-4.16632
295124	cg06452779	37	21	44590379	-0.411268	2.9217	-4.47752	0.000139808	0.0417308	1.69831	-3.80851
295238	cg19858214	37	7	134298937	-0.247771	-2.24523	-4.45516	0.0001482	0.0425523	1.05418	-3.79407
295348	cg26643325	37	10	43699267	-0.32464	1.93191	-5.00805	3.49813e-05	0.0254746	2.33632	-4.13835
295366	cg13832237	37	6	112852356	-0.4751	4.14291	-4.53731	0.000119594	0.0395055	1.22938	-3.84696
295568	cg05496603	37	6	44237813	-0.428995	2.03855	-4.45526	0.00014816	0.0425523	1.05617	-3.79413
295888	cg21992556	37	17	17079244	-0.327012	2.86717	-4.53316	0.000120899	0.039566	1.44894	-3.8443
296002	cg24063062	37	1	151680543	-0.350937	3.99887	-4.65406	8.81603e-05	0.0355203	2.31431	-3.92106
296136	cg04289575	37	15	73975176	-0.31939	2.25934	-4.78534	1.7053e-05	0.0197959	2.85081	-4.30035
296137	cg21667116	37	7	130131359	-0.173269	0.49313	-4.70366	7.74445e-05	0.0340076	2.49369	-3.95217
296159	cg20073344	37	2	216028355	0.364901	3.37135	4.14004	0.000160701	0.0437767	0.870295	3.77392
296313	cg11700897	37	7	155009703	-0.225268	1.2177	-4.7775	6.38574e-05	0.0323602	1.88324	-3.99808
296676	cg15013192	37	8	22434945	-0.266454	2.53534	-4.73039	2.48024e-05	0.022664	2.57206	-4.21659
296744	cg06065549	37	20	57427443	-0.166277	0.0835631	-4.31303	0.000214677	0.0484801	0.711789	-3.70109
296752	cg13774825	37	14	105263191	-0.388909	2.2256	-4.7452	6.94801e-05	0.0329808	2.42158	-3.97806
296870	cg00393533	37	22	26801377	-0.160138	0.95943	-4.29794	0.000223283	0.0493012	0.664776	-3.6911
296879	cg11915787	37	12	130935923	-0.182619	4.62796	-4.73093	7.21181e-05	0.0333872	1.71866	-3.96919
296913	cg14672680	37	11	1859838	-0.420032	4.36184	-6.2008	1.62573e-06	0.0104095	5.22317	-4.79513
296947	cg25461369	37	1	54618804	-0.13944	0.397836	-4.67968	8.24522e-05	0.0345958	1.64815	-3.93716
297280	cg01603740	37	10	121095770	-0.18639	1.10793	-4.65037	8.90142e-05	0.0355277	1.80841	-3.91874
297356	cg12853461	37	19	54384844	-0.173494	-1.55459	-4.43489	0.000156248	0.0432868	0.979544	-3.78092
297611	cg05401125	37	11	61364006	-0.159549	1.03475	-4.73111	7.20856e-05	0.0333872	1.85752	-3.9693
297805	cg27147526	37	17	5185102	-0.162489	-1.25191	-4.87463	4.95504e-05	0.0291608	2.02009	-4.05774
298002	cg04106201	37	7	39332739	0.321977	3.60184	4.58548	0.000105457	0.0380208	1.3855	3.87768
298069	cg15369466	37	22	24124070	-0.398942	2.54199	-4.68645	8.10068e-05	0.0344619	2.27105	-3.9414
298346	cg24734069	37	14	96509923	0.255739	4.05675	4.81395	1.5492e-05	0.0193635	2.93726	4.32157
298443	cg21817187	37	17	26711117	-0.334933	1.48408	-4.98481	3.71677e-05	0.0257629	2.27551	-4.12442
298496	cg11247522	37	8	99438016	-0.372648	2.62533	-5.25232	1.85211e-05	0.020151	3.4232	-4.28201
298684	cg23392390	37	17	19649191	-0.32624	1.61792	-4.72844	7.25886e-05	0.0333872	2.56002	-3.96764
298881	cg21307628	37	3	112360952	-0.248685	2.89562	-6.63133	5.53812e-07	0.00763319	6.16639	-5.00666
299360	cg02749623	37	21	45725119	-0.142933	1.09495	-4.81304	5.8196e-05	0.031069	1.87711	-4.02001
299892	cg08738516	37	10	126408016	0.333716	-2.85097	5.85739	3.89001e-06	0.0127388	4.32675	4.61717
300116	cg14228940	37	7	543509	-0.364982	2.45729	-4.4664	0.000143916	0.0421419	1.54433	-3.80134
300342	cg25422089	37	17	72210927	-0.292187	3.7755	-4.0893	0.000166427	0.0442931	0.803655	-3.76518
300483	cg16016960	37	8	98883226	0.185646	3.72888	4.75739	6.73011e-05	0.032622	2.47738	3.98563
300528	cg24229009	37	8	60961322	-0.209191	2.23422	-4.37563	0.000182364	0.0458732	0.857987	-3.74227
300762	cg10348376	37	22	30117734	-0.345306	2.33953	-5.01213	3.46115e-05	0.0253887	3.16419	-4.14079
301001	cg01262045	37	5	141993010	-0.152378	0.927364	-4.86694	5.05549e-05	0.0293143	2.00283	-4.05305
301772	cg20113744	37	11	63680588	0.328619	2.44098	4.61175	3.848e-05	0.0261811	2.25064	4.11642
301791	cg07123846	37	11	119076106	0.178202	-0.30841	5.78736	4.65359e-06	0.0128866	4.69525	4.57983
301861	cg14264355	37	1	41898321	-0.251415	3.49828	-4.53372	0.00012072	0.039566	1.40469	-3.84466
301984	cg09271580	37	19	8934553	-0.287596	3.94373	-4.29099	0.000100416	0.0370698	1.36572	-3.88958
302150	cg16295400	37	11	761851	0.212403	1.75701	4.2103	0.000133854	0.0411047	1.12948	3.81926
302228	cg21370522	37	6	31543219	-0.212673	-1.94484	-4.55017	0.000115644	0.0390973	1.26297	-3.85518
302641	cg03503840	37	7	73061395	-0.275938	3.36538	-4.70712	7.67475e-05	0.0339077	1.68982	-3.95434
302884	cg08121164	37	15	29404922	-0.406437	2.34746	-4.87313	1.56394e-05	0.0193635	3.00853	-4.31948
302890	cg07778428	37	21	34130201	0.482748	2.9492	5.5392	8.80987e-06	0.0157505	4.86799	4.44449
302994	cg25175271	37	1	27437169	-0.282199	3.44296	-4.8902	4.75759e-05	0.0288091	2.12486	-4.06723
303070	cg06573146	37	13	27203539	-0.315796	2.74738	-4.7089	7.63914e-05	0.033875	1.65297	-3.95545
303177	cg21947724	37	2	171833973	0.270966	4.29704	4.09964	0.000161042	0.043802	0.833118	3.77339
303505	cg18068256	37	17	39577629	-0.428744	2.55434	-4.32543	0.000207855	0.0480904	0.720943	-3.70927
303529	cg04744713	37	8	142517440	-0.366525	2.41039	-5.08916	2.83157e-05	0.023646	2.59309	-4.18661
303962	cg10858353	37	4	55945399	-0.206328	1.28001	-5.12858	2.5553e-05	0.0227312	2.61636	-4.20986
304154	cg05204618	37	1	2953283	-0.370786	3.4234	-4.92447	4.35056e-05	0.0276708	2.86024	-4.08803
304356	cg12596520	37	11	66627706	-0.338217	1.59941	-5.00689	3.50869e-05	0.0254882	3.30591	-4.13766
304530	cg12075669	37	13	111316145	0.408916	2.19176	6.3798	1.03644e-06	0.00956474	6.2946	4.88459
305256	cg14826624	37	1	19044837	-0.337333	1.85902	-5.03467	3.26359e-05	0.0248147	2.44137	-4.15425
305322	cg01044002	37	5	173098435	0.215705	1.46548	4.54462	0.000117333	0.0393511	1.27214	3.85163
306081	cg00708203	37	19	3740489	0.374245	2.76305	6.07933	2.21061e-06	0.0114679	5.73708	4.73315
306173	cg03770108	37	1	6192111	0.202896	3.19264	4.89836	4.65737e-05	0.0284998	2.63149	4.07219
306216	cg25610515	37	1	23495577	0.30751	-1.26317	4.90262	4.60586e-05	0.0283028	2.11296	4.07478
306235	cg03921155	37	19	11139558	-0.411908	3.19434	-4.18148	0.000123975	0.040004	1.06756	-3.83813
306344	cg10673351	37	11	2471097	-0.459582	3.27496	-4.29909	0.000222622	0.0491923	1.26611	-3.69186
306372	cg19819341	37	15	83991082	-0.240185	-0.185051	-5.66341	6.39711e-06	0.0142654	3.84	-4.51282
306441	cg20707345	37	16	67695867	-0.21703	4.35094	-4.38903	0.000176104	0.0453288	1.10284	-3.75104
306586	cg22158603	37	16	387629	0.290113	2.45121	4.56125	0.000112347	0.0389809	1.56547	3.86225
306717	cg02086071	37	16	89879494	-0.156612	4.32172	-4.45501	0.000148259	0.0425523	1.25306	-3.79397
306745	cg16429782	37	15	31781633	-0.305479	3.56544	-4.9053	4.57365e-05	0.0281935	2.72986	-4.07641
306950	cg07593978	37	11	33400574	0.203284	4.48477	4.3112	8.1576e-05	0.0345287	1.44311	3.93972
307311	cg20595634	37	10	134662561	-0.317528	3.15549	-4.44272	5.31255e-05	0.0299459	1.8284	-4.04143
307913	cg00619263	37	5	134471974	-0.354562	2.10695	-5.32848	1.51984e-05	0.0192852	3.23021	-4.32579
307964	cg24804060	37	17	48425014	-0.351549	2.79923	-8.70777	4.23212e-09	0.00165612	11.4915	-5.87486
308023	cg07710095	37	11	34260251	0.202208	4.79475	4.61211	9.83706e-05	0.0369033	1.69858	3.89458
308064	cg04727332	37	7	45960243	0.310669	-4.24954	4.71276	7.56242e-05	0.033843	1.87601	3.95786
308230	cg07606115	37	11	130068175	-0.265595	2.39911	-4.59913	0.000101763	0.0373084	1.83279	-3.88635
308404	cg03255783	37	1	6487540	-0.36633	2.30996	-4.38675	0.000177156	0.0453907	1.01357	-3.74955
308929	cg17557552	37	14	102028833	-0.305362	0.917036	-5.78232	4.71444e-06	0.0128866	4.10421	-4.57711
309083	cg19304797	37	12	34445021	-0.426451	2.42768	-4.52248	0.000124317	0.0400083	1.40633	-3.83745
309776	cg18775606	37	3	47890260	-0.359128	2.70375	-4.31191	0.000215305	0.0485637	1.21133	-3.70035
309856	cg25692633	37	7	6209226	0.199236	4.51983	4.83278	1.45421e-05	0.0190265	2.99424	4.33551
310196	cg26247168	37	11	119994722	0.419414	4.77523	4.42412	0.000160701	0.0437767	1.45805	3.77392
310586	cg18485569	37	22	50609128	-0.267006	-2.86628	-4.29929	0.000222497	0.0491923	0.734957	-3.692
310706	cg14120984	37	14	104627874	-0.325937	2.02044	-4.19484	0.000118769	0.0394033	1.10603	-3.84865
311306	cg24462247	37	4	1770837	-0.383872	2.71379	-4.62234	9.57767e-05	0.036486	1.80117	-3.90105
311580	cg01104261	37	19	54657360	0.248881	2.75009	4.52343	4.87645e-05	0.028977	1.97226	4.06147
311786	cg01542019	37	19	14673053	-0.262168	0.373767	-4.96823	3.88097e-05	0.0262014	2.29553	-4.11445
312138	cg03999130	37	15	45571217	-0.326495	-3.03928	-4.46903	0.000142929	0.0420418	1.22345	-3.80304
312239	cg27440150	37	22	24561080	-0.353772	4.23194	-4.37581	6.61156e-05	0.0323979	1.63183	-3.98985
312585	cg04228836	37	14	101016389	-0.379081	1.04955	-5.21653	2.03265e-05	0.0210078	3.13851	-4.26127
312621	cg25320443	37	19	56185417	0.22306	2.66408	4.39113	7.59355e-05	0.033843	1.58761	3.95688
312718	cg12590011	37	17	77308178	-0.279346	4.00111	-4.31807	0.000211877	0.0484764	0.731109	-3.70442
312813	cg05013677	37	12	52290521	0.327474	3.66537	4.06813	0.000178014	0.045497	0.743377	3.74833
313267	cg25441287	37	11	124952773	-0.234007	3.0751	-4.40826	0.000167487	0.044371	1.11316	-3.7636
313340	cg06804344	37	3	128778699	-0.31029	1.50671	-4.34558	0.000197225	0.047346	0.883625	-3.72255
313853	cg08250031	37	15	66308755	0.266068	3.66505	4.29767	8.52356e-05	0.0350872	1.40371	3.92918
314110	cg19562453	37	6	97731671	-0.225738	0.6239	-4.48611	0.000136701	0.0413799	1.13264	-3.81406
314394	cg16956686	37	7	4304779	0.23162	-0.464976	4.47242	0.000141674	0.0419249	1.07904	3.80523
314565	cg17190117	37	17	34071861	-0.325686	2.76072	-4.82657	1.81385e-05	0.020025	2.89494	-4.28665
314775	cg19752768	37	11	9773938	0.264772	3.04202	4.3174	0.000212245	0.0484801	0.780283	3.70398
314780	cg15380358	37	20	61937737	-0.462536	2.20445	-4.98469	3.71789e-05	0.0257629	2.86454	-4.12435
314898	cg18922196	37	2	106360864	-0.245018	-3.59455	-4.31406	0.000214099	0.0484801	1.19679	-3.70177
314977	cg03277499	37	9	37936386	0.191952	2.91394	4.33604	0.000202186	0.047708	0.854489	3.71627
315806	cg25456425	37	8	143361158	-0.370845	2.48947	-5.13277	2.52755e-05	0.022664	3.55621	-4.21233
315843	cg10203699	37	22	38321228	-0.295499	2.29564	-4.39107	6.29043e-05	0.0320943	1.67656	-4.00164
315883	cg24444035	37	5	167660614	-0.250787	0.992823	-4.31143	0.000215572	0.0485683	0.690454	-3.70003
316166	cg23732182	37	21	44898090	-0.146273	0.274257	-4.62678	9.46709e-05	0.0364202	1.45698	-3.90386
316373	cg17286076	37	8	38785410	0.215823	3.16872	4.65769	8.73266e-05	0.035327	1.83717	3.92335
316381	cg03509961	37	7	44366620	-0.347922	2.58541	-4.64539	9.01801e-05	0.0356043	1.77727	-3.9156
316398	cg09639735	37	11	10326570	-0.207092	-5.15465	-4.57211	0.000109204	0.0385188	1.81093	-3.86918
316673	cg14672173	37	2	82766427	-0.368875	2.57665	-4.7044	7.7293e-05	0.0340076	1.60633	-3.95264
316734	cg10375710	37	17	76449477	-0.278121	2.48558	-4.44923	0.000150512	0.0427723	1.00719	-3.79022
316843	cg04406784	37	16	2164019	-0.359217	2.61665	-4.14656	0.000138647	0.0415882	0.967284	-3.81057
317523	cg17806069	37	21	44863611	-0.264185	4.07716	-4.31824	0.000211781	0.0484764	0.81948	-3.70453
317537	cg16102930	37	17	56606016	-0.229261	1.21694	-5.56601	8.22119e-06	0.0153978	3.69557	-4.45934
317855	cg20207705	37	7	45219620	-0.453353	3.25484	-4.49325	0.000134173	0.0411444	1.41137	-3.81867
317946	cg24504854	37	7	195679	-0.22684	2.56253	-4.2848	0.00023105	0.0497949	0.800268	-3.6824
317974	cg18012057	37	1	32041287	-0.370012	2.04293	-6.29226	1.29115e-06	0.00980611	5.70239	-4.84111
318254	cg05237259	37	11	35552169	-0.221264	-0.453155	-5.1303	2.54388e-05	0.022664	2.60792	-4.21087
318263	cg02365220	37	15	50474069	-0.3997	-0.0664892	-5.0718	2.96256e-05	0.0241885	2.48548	-4.17633
318345	cg10929210	37	2	84743279	-0.221373	0.819838	-4.36428	0.000187838	0.0465213	0.846725	-3.73484
318385	cg12661951	37	22	19125491	-0.412097	3.59869	-5.68537	6.04558e-06	0.0140083	5.07394	-4.52479
318610	cg02634245	37	8	10800129	-0.357785	2.47591	-4.7344	7.14685e-05	0.0332919	2.21288	-3.97134
318788	cg10272534	37	16	23192711	-0.25217	1.18199	-5.63628	6.85965e-06	0.0145094	3.79758	-4.498
318839	cg01663970	37	12	125299686	-0.266355	1.89224	-4.76105	6.66609e-05	0.0324842	1.87356	-3.9879
319149	cg06089467	37	6	113292677	0.265747	4.08929	5.90547	3.63863e-07	0.00699634	6.31508	5.08695
319554	cg14593639	37	6	142622028	-0.32212	0.640318	-6.31895	1.20736e-06	0.00956474	5.32334	-4.85443
319626	cg01797834	37	12	76945353	0.256768	3.37703	4.17747	0.00014465	0.0422706	0.999953	3.80008
319853	cg03045516	37	6	34056530	-0.29664	2.67232	-4.52101	0.000124794	0.0400645	1.37992	-3.83651
320091	cg17381365	37	11	121964939	-0.230476	1.0038	-4.96898	3.87347e-05	0.0261908	2.25292	-4.1149
321003	cg19620017	37	17	39633211	-0.227439	4.46256	-4.42157	0.000161776	0.0438453	1.27855	-3.77226
321148	cg02307470	37	7	155639873	0.256028	2.92978	5.2099	2.06798e-05	0.0210078	3.03461	4.25742
321262	cg11393549	37	4	7000195	0.24504	3.22785	5.311	1.59033e-05	0.0193635	3.70872	4.31579
321296	cg05342276	37	7	101149983	-0.352129	2.13807	-5.94973	3.07328e-06	0.0120024	4.77287	-4.66586
321490	cg09890341	37	7	94286650	-0.218345	0.976835	-4.21067	0.00012874	0.040643	1.14833	-3.82886
321819	cg04212764	37	14	56534753	-0.251894	4.15297	-4.5466	0.000116729	0.0392625	1.28844	-3.8529
321876	cg14729068	37	8	135512101	-0.272632	3.66502	-4.88469	4.82653e-05	0.0288192	2.87025	-4.06387
322103	cg21454015	37	12	57005806	0.266897	3.92779	4.03749	0.000196173	0.0472871	0.656418	3.72389
322205	cg04440551	37	2	25051151	-0.239939	3.2104	-4.31423	0.000214008	0.0484801	0.729197	-3.70188
322276	cg04411403	37	11	334334	0.246396	0.874863	5.26042	1.81352e-05	0.020025	3.27233	4.28669
322302	cg14304787	37	1	19972777	-0.164313	-0.217212	-4.32419	0.000208525	0.0481463	0.721754	-3.70846
322333	cg25911171	37	2	1571952	0.196596	4.51157	4.16434	0.000150666	0.0427723	0.943983	3.78997
322432	cg16007403	37	20	60286015	-0.282078	3.33404	-4.76595	6.58134e-05	0.0323979	1.84671	-3.99093
322459	cg07183539	37	11	66140389	0.183977	0.945915	5.0588	3.06466e-05	0.0246354	2.47163	4.16861
322471	cg20883720	37	22	44288641	-0.298158	2.22849	-4.52225	0.000124391	0.0400083	1.21203	-3.83731
322630	cg02067801	37	22	44834993	-0.284873	3.0901	-4.77043	6.50481e-05	0.0323979	1.99353	-3.99371
322672	cg00501774	37	9	125132660	-0.165088	0.906517	-4.53724	0.000119616	0.0395055	1.48195	-3.84691
322884	cg02133084	37	9	4850209	0.235284	2.78697	4.68465	8.13872e-05	0.0345287	1.80444	3.94028
322993	cg11751719	37	6	80023165	-0.265644	3.09954	-5.9097	3.40339e-06	0.0120024	5.26128	-4.64484
323041	cg02351804	37	18	43418148	-0.336718	3.40011	-4.69706	7.87914e-05	0.0342317	1.68677	-3.94805
323137	cg11690122	37	10	89825036	0.209025	1.72008	4.38407	0.000178397	0.045497	1.32231	3.74779
323151	cg14671663	37	8	142247667	0.267483	2.9976	5.26179	4.50261e-06	0.0128866	4.16757	4.58672
323212	cg02461342	37	7	985614	0.226079	3.07427	4.59621	3.84086e-05	0.0261811	2.15255	4.11685
323219	cg09702010	37	19	51531393	-0.22446	1.15381	-4.29474	0.000225147	0.0494215	0.710121	-3.68899
323655	cg01500266	37	5	176283546	-0.228895	3.66376	-4.32805	0.000206442	0.0480438	0.969563	-3.711
323674	cg24430782	37	12	2760128	-0.386744	2.79376	-5.72216	5.50063e-06	0.0134359	4.095	-4.54473
323824	cg17187762	37	22	28070120	-0.305561	0.139641	-4.94941	4.07635e-05	0.0267002	2.17705	-4.10311
323825	cg12126479	37	9	138475461	-0.236701	2.7962	-4.58387	0.000105901	0.0380729	1.5903	-3.87666
323857	cg09890400	37	1	26503858	0.296096	1.81547	4.43286	0.000157078	0.0433414	0.976133	3.7796
324000	cg20898865	37	10	54709967	-0.261301	1.94465	-5.85518	3.9121e-06	0.0127388	4.27071	-4.616
324242	cg23791803	37	10	80763727	-0.34043	2.67787	-4.62203	9.58471e-05	0.036486	2.21793	-3.90087
324761	cg26812574	37	6	137860321	-0.238394	2.3473	-5.5408	8.7737e-06	0.0157505	3.57194	-4.44538
324919	cg08776331	37	16	2125989	0.293876	3.98834	4.75225	2.39211e-05	0.0223656	2.65158	4.22475
325444	cg26136776	37	19	12998426	0.245671	2.63673	4.46252	0.00014538	0.0423519	1.28282	3.79883
325552	cg08248751	37	6	44043192	-0.373107	0.823396	-5.06294	3.03174e-05	0.0245483	3.56374	-4.17107
325587	cg15879720	37	9	132933878	-0.348103	1.84498	-4.06075	0.000182229	0.0458732	0.722426	-3.74246
326030	cg12536747	37	7	1949824	-0.395676	3.31187	-6.01891	2.5771e-06	0.0115775	5.34007	-4.70193
326228	cg16054349	37	17	45078519	-0.186786	2.01483	-4.74644	6.92548e-05	0.0329806	1.75951	-3.97883
326594	cg24039962	37	1	172507360	0.259332	2.80203	4.81617	5.77226e-05	0.0309311	2.19639	4.02193
326600	cg22439317	37	1	5541844	-0.428523	2.62289	-4.71888	7.4426e-05	0.0336317	2.34547	-3.96167
326847	cg17396707	37	19	48638824	-0.219655	3.02065	-4.39917	0.000171507	0.0446854	1.01002	-3.75766
326856	cg19770723	37	1	2174895	0.239947	2.6179	4.33741	8.93906e-05	0.0355277	1.4422	3.91772
327350	cg16585333	37	1	223302861	0.401777	-3.61953	4.47787	0.000139673	0.0417308	1.30751	3.80875
327449	cg06860438	37	9	117196483	0.225344	4.15319	4.15464	0.000135107	0.0412205	0.990471	3.81696
327537	cg01393327	37	15	65341703	0.273687	-4.49105	6.40409	9.76165e-07	0.00956474	6.29194	4.89638
328277	cg19461782	37	11	9167164	0.173334	4.29674	4.17241	0.000148805	0.0426364	0.972128	3.79305
328868	cg17708685	37	20	62666933	-0.462612	2.21256	-5.30731	2.89491e-06	0.0116299	4.44836	-4.67814
329067	cg00605777	37	2	97533635	-0.189428	-0.14047	-4.33004	0.000205373	0.0479664	1.2375	-3.71231
329086	cg19549171	37	3	13515777	0.364745	3.4838	4.42594	0.00015994	0.0436893	0.966938	3.77511
329681	cg05763710	37	19	29909391	-0.386181	3.25179	-6.94934	2.53373e-07	0.00550127	7.19038	-5.15519
329761	cg05395523	37	16	833250	-0.397391	2.03687	-4.40645	0.000168283	0.0443981	0.987871	-3.76241
329769	cg18229134	37	5	176516040	-0.269354	4.02382	-4.54705	0.000116592	0.0392625	1.42717	-3.85318
329859	cg07685557	37	16	85685994	-0.407478	2.02731	-4.88768	4.78897e-05	0.0288192	2.3294	-4.06569
329926	cg10287111	37	14	101592058	-0.394319	3.80499	-4.41054	5.90267e-05	0.0312021	1.73373	-4.01667
329939	cg03911977	37	10	74026031	0.350017	3.35493	4.00871	0.000214851	0.0484803	0.575028	3.70088
330019	cg21643316	37	2	82766453	-0.372926	1.93993	-5.63243	6.9279e-06	0.0145094	3.76211	-4.49589
330288	cg03039243	37	1	2782699	-0.202483	0.682211	-4.4691	0.000142907	0.0420418	1.61593	-3.80308
330303	cg25175108	37	7	127998214	-0.236886	0.612665	-4.37416	0.000182196	0.0458732	1.62325	-3.7425
330312	cg11940431	37	16	89231524	0.234623	3.7191	4.04347	0.000192493	0.0470303	0.673368	3.72867
330313	cg01563858	37	7	26435415	0.294186	3.54712	4.74652	6.92409e-05	0.0329806	1.92924	3.97888
330412	cg07935669	37	14	106320202	0.298702	3.47512	4.67481	8.3507e-05	0.0346516	2.49439	3.93411
331170	cg15118314	37	20	34019699	-0.223695	3.60704	-4.60469	0.000100294	0.0370698	1.73041	-3.88988
331221	cg11053273	37	9	35859400	-0.163427	1.79575	-4.70226	7.77282e-05	0.0340303	1.70647	-3.9513
331519	cg12387333	37	9	37431500	-0.251879	3.82589	-4.07276	0.000175414	0.0452645	0.756555	-3.75202
331912	cg17616283	37	11	65635258	0.206022	-2.60726	4.72304	7.36204e-05	0.0335602	1.84906	3.96427
331997	cg08058756	37	19	56833959	0.315996	2.63256	4.16289	0.00015206	0.0429206	0.922859	3.78768
332031	cg00533407	37	7	150745278	-0.196086	1.29356	-4.71992	7.42231e-05	0.0335998	1.66202	-3.96233
332600	cg26408896	37	20	50129405	0.245756	1.92693	4.57087	4.22387e-05	0.0273609	2.09602	4.09488
333204	cg14329495	37	15	75505495	-0.323287	2.03352	-4.58002	3.37974e-05	0.0253249	2.2351	-4.14624
333383	cg12820587	37	15	29965716	-0.271284	1.40213	-4.73272	7.17824e-05	0.0332919	1.71293	-3.9703
333711	cg04336107	37	19	1977793	0.275846	3.49968	4.63167	3.48378e-05	0.0254333	2.26088	4.13929
335002	cg11398659	37	1	156124471	0.184807	0.528164	4.69189	7.98633e-05	0.034299	1.71504	3.94481
335411	cg08983526	37	4	153557118	0.16247	-0.438973	4.03616	0.000222404	0.0491923	0.566755	3.69211
335510	cg16996266	37	1	44400868	-0.288064	3.20396	-4.01644	0.000209674	0.0482405	0.596854	-3.70707
335943	cg01047778	37	11	70584252	-0.29005	4.28315	-4.18928	0.000120909	0.039566	1.09002	-3.84428
335975	cg21317164	37	1	24427425	0.258453	4.25968	4.24202	0.000102034	0.0373329	1.24226	3.8857
336099	cg14958041	37	9	95675546	0.317463	2.89234	4.30212	0.000220867	0.0490124	0.667097	3.69387
336286	cg26587221	37	2	128398961	-0.316621	1.45277	-4.55754	0.000113439	0.0389809	1.48656	-3.85989
336330	cg08110658	37	20	36855794	-0.168112	1.17828	-4.80454	5.95019e-05	0.031274	2.07291	-4.01478
336368	cg08702692	37	1	36877863	-0.126711	-0.310108	-4.30928	0.000216785	0.0487852	0.679136	-3.69861
336673	cg05163842	37	15	25484824	-0.308397	2.45722	-4.95181	4.05085e-05	0.0267002	2.24349	-4.10456
337107	cg26058746	37	11	117072280	-0.273989	1.87598	-4.09939	0.000161167	0.043802	0.83242	-3.7732
337228	cg13348197	37	19	18529643	-0.352022	0.569694	-4.89019	4.75773e-05	0.0288091	2.39065	-4.06722
337351	cg18630390	37	12	116996479	0.205194	1.9512	4.36608	0.00018696	0.0464105	0.903588	3.73601
337365	cg10066043	37	7	158118570	0.255712	1.84172	4.82646	5.61915e-05	0.0307462	1.90039	4.02826
337566	cg19160030	37	1	20098656	-0.289347	3.07299	-5.09896	2.76014e-05	0.0234886	2.6311	-4.1924
337928	cg17176676	37	22	23441402	-0.45485	3.1625	-7.71556	9.14233e-05	0.0357845	8.22415	-3.91229
338208	cg01703993	37	16	3111625	0.307455	4.4817	4.15048	0.000156649	0.0433171	0.893681	3.78028
338476	cg20432507	37	20	21689861	0.132685	-1.88976	4.31464	0.000213777	0.0484801	0.741615	3.70215
338977	cg07441888	37	22	35707011	-0.214477	1.59447	-3.98863	0.000228899	0.0497912	0.518368	-3.68478
339175	cg23338316	37	11	93456334	0.309331	2.83916	5.11744	2.63049e-05	0.0229474	2.99784	4.2033
339228	cg02234234	37	17	74818435	-0.295893	1.41822	-4.20552	0.00011476	0.0390684	1.13682	-3.85706
339331	cg09349409	37	11	64658765	0.127847	1.77861	4.10538	0.000181154	0.0458259	0.75354	3.74394
339816	cg25072046	37	12	52963000	-0.288145	3.46894	-5.62373	7.08477e-06	0.014522	4.21421	-4.49113
339837	cg16720605	37	20	47267174	-0.246121	3.46492	-4.36657	0.000186723	0.0464105	1.10966	-3.73633
340308	cg20123403	37	13	110881828	0.226539	3.76622	4.28306	8.93659e-05	0.0355277	1.36123	3.91779
340354	cg03074244	37	11	118213414	-0.22898	1.51984	-4.71025	7.61216e-05	0.033843	1.89025	-3.95629
340446	cg00260235	37	11	69931262	-0.342229	3.71161	-5.18985	2.17865e-05	0.0214654	3.8823	-4.24575
340478	cg15006866	37	22	17640468	0.176505	-1.77616	4.45842	0.000146942	0.0424972	1.03015	3.79618
340652	cg24647276	37	10	8096311	0.264167	-3.91781	4.9654	9.29603e-06	0.015878	3.39729	4.43293
340948	cg20305683	37	8	20647436	-0.413112	-0.342093	-4.85213	5.25476e-05	0.02983	1.94966	-4.044
341402	cg23309631	37	7	105017585	0.209085	3.88634	4.30419	9.77599e-05	0.0368078	1.31676	3.89609
341870	cg10528332	37	15	101899389	-0.477626	2.2099	-5.97164	2.90646e-06	0.0116299	4.94025	-4.67732
341885	cg21017112	37	22	36875332	0.20827	4.39888	4.46187	5.92567e-05	0.0312383	1.77579	4.01575
341971	cg06169110	37	19	1046615	0.222723	3.66703	4.09017	0.000195563	0.0472321	0.755538	3.72468
342599	cg15644324	37	1	42384647	-0.502211	0.875835	-8.15753	0.00010499	0.0379644	8.76005	-3.87876
342955	cg05050953	37	10	104298769	0.286115	4.07442	4.55753	3.64071e-05	0.0256572	2.16819	4.12917
342985	cg19265546	37	7	1733430	-0.34187	2.03545	-4.51163	5.06519e-05	0.0293263	1.96418	-4.0526
343211	cg25390749	37	16	87781404	-0.169248	0.809948	-5.19712	2.13787e-05	0.0212742	2.76219	-4.24998
343329	cg17153540	37	9	131117379	0.21644	2.79488	4.30365	9.73244e-05	0.0367115	1.33577	3.89717
343738	cg25462190	37	5	177547067	-0.201214	1.97012	-5.28225	1.71355e-05	0.0198471	3.16658	-4.29928
344551	cg19200938	37	14	82456033	-0.231892	1.76757	-4.843	5.38153e-05	0.0300172	1.9544	-4.03841
344852	cg04719721	37	11	9787121	-0.184017	1.40333	-4.43139	0.000157681	0.0433882	1.76212	-3.77865
344857	cg02716183	37	6	1465466	-0.178796	1.11067	-4.53343	0.000120812	0.039566	1.22515	-3.84447
344917	cg11787141	37	6	129479832	-0.303496	2.77222	-4.29152	0.000227044	0.0496269	0.660293	-3.68685
345039	cg01473729	37	11	892898	-0.336754	4.24275	-5.7102	5.67213e-06	0.0136277	4.33372	-4.53826
345244	cg07849049	37	9	80070353	-0.193397	-0.995885	-5.86106	3.8537e-06	0.0127388	4.28218	-4.61912
345322	cg03327615	37	3	143690246	-0.203726	-4.06899	-4.36088	0.000189512	0.0467264	1.29532	-3.7326
345640	cg13762464	37	14	72219589	-0.259058	1.41541	-4.63238	9.32963e-05	0.0361709	1.74411	-3.9074
345646	cg09993853	37	10	91012862	0.15878	4.5799	4.11912	0.000151346	0.0428409	0.888749	3.78885
346156	cg19726916	37	19	17420182	0.188722	-3.68151	4.38152	0.000179583	0.0456055	0.995248	3.74613
346346	cg14009027	37	12	132402711	-0.285693	3.72372	-4.29533	0.000224817	0.0494215	1.26655	-3.68936
346415	cg17726692	37	18	74240460	0.210929	3.31059	4.60894	9.91892e-05	0.0369449	1.38157	3.89257
346431	cg05056419	37	17	74402188	0.463159	4.11291	4.41889	6.78663e-05	0.0327181	1.64727	3.98364
346451	cg00058235	37	9	139745287	-0.498662	2.94058	-4.45674	0.000147592	0.0425523	1.60221	-3.79509
346887	cg14288876	37	9	101017021	-0.307414	1.69197	-5.74438	5.19558e-06	0.0131284	5.40067	-4.55673
347246	cg19054158	37	7	1099421	-0.407024	-0.0197809	-5.78178	4.72057e-06	0.0128866	4.09849	-4.57684
347286	cg14217431	37	2	26801935	-0.137731	1.04458	-4.49294	0.000134281	0.0411444	1.12654	-3.81847
347528	cg18182820	37	4	185712241	0.291121	3.76454	4.55619	4.39597e-05	0.0277102	2.04044	4.08562
347887	cg14829814	37	12	108294894	-0.248473	0.863714	-4.72771	7.27287e-05	0.0333872	1.68317	-3.96718
348337	cg05948321	37	11	68848277	-0.395563	1.90958	-4.46655	0.000143858	0.0421419	1.13077	-3.80144
348408	cg26848184	37	19	18278032	0.327476	3.38644	4.91713	1.39112e-05	0.0187474	3.09792	4.34526
348488	cg03750525	37	17	79793795	0.256844	2.26322	4.97332	3.82978e-05	0.026167	2.28069	4.11752
349194	cg09384830	37	17	43924929	-0.352755	2.55607	-6.14545	1.86975e-06	0.0106418	5.05037	-4.76702
349293	cg18100753	37	8	1356513	-0.242831	2.13784	-4.42245	0.000161402	0.0438453	1.32461	-3.77284
349394	cg23145621	37	7	1406289	-0.197377	0.383768	-4.67475	8.35214e-05	0.0346516	1.61474	-3.93406
349461	cg27587063	37	1	1912065	-0.328955	2.22885	-5.34195	1.46765e-05	0.0190349	3.13923	-4.33349
349702	cg10160350	37	17	41455140	0.357576	3.5348	4.14186	0.000140746	0.0418451	0.953822	3.80685
349712	cg26599122	37	1	20513734	-0.203691	0.278998	-4.72672	7.29155e-05	0.0334208	1.73001	-3.96657
349820	cg19806342	37	1	55523180	-0.206293	1.27703	-4.51914	0.000125404	0.0400997	1.37686	-3.83531
349930	cg07704331	37	20	32380038	-0.324126	2.11411	-4.81935	5.72441e-05	0.0308439	2.2088	-4.02389
350302	cg13519834	37	6	143145810	0.272114	3.61464	4.94183	4.15773e-05	0.027082	2.53055	4.09854
350554	cg18338027	37	1	60282150	-0.274793	2.89908	-4.98332	3.73118e-05	0.0258244	2.30315	-4.12353
350798	cg05697253	37	16	4745215	-0.25122	1.58198	-4.33785	0.000201236	0.0476456	0.984457	-3.71746
351032	cg15643133	37	22	32870045	-0.319551	2.73175	-5.50462	9.63278e-06	0.0160035	3.50743	-4.42526
352296	cg20769275	37	16	29910621	0.247728	-4.81738	4.28458	0.000231184	0.0497949	1.04101	3.68225
352366	cg17016559	37	22	46067508	-0.274507	-3.38699	-4.51471	0.000126864	0.0402558	1.47363	-3.83247
352606	cg15616361	37	9	139871030	-0.513036	1.61875	-7.12947	1.63587e-07	0.00543178	7.88191	-5.23657
353035	cg25009842	37	6	157505558	-0.236963	2.79191	-5.27463	1.74782e-05	0.0199707	3.18565	-4.29489
353188	cg14907439	37	22	29611269	-0.293928	4.1906	-4.40315	0.000169735	0.0445262	1.30644	-3.76026
353759	cg14675871	37	5	131408461	-0.28463	1.58124	-4.56604	0.000110949	0.0387373	1.29117	-3.86531
353850	cg08574008	37	1	21639741	0.13538	1.78042	4.33125	0.000204724	0.0479101	0.800989	3.71312
353882	cg21231689	37	21	45845341	-0.578868	2.92538	-4.5968	0.000102385	0.0374196	1.42086	-3.88487
353957	cg08443019	37	17	1946299	0.181729	2.8058	4.65852	8.71368e-05	0.0352846	1.88829	3.92387
354026	cg04578416	37	12	34518567	-0.471251	2.1932	-5.0126	3.45691e-05	0.0253887	2.4209	-4.14107
354198	cg18936222	37	1	41826028	-0.455355	2.58226	-5.31206	1.58599e-05	0.0193635	3.66032	-4.31639
354334	cg05135107	37	19	55219600	-0.25829	1.89839	-4.51916	0.000125398	0.0400997	1.20583	-3.83533
354965	cg04219468	37	22	29428108	-0.211147	3.76417	-4.34594	0.000197037	0.047346	0.851327	-3.72279
355199	cg13972139	37	6	143484660	-0.161017	0.761008	-5.59268	7.67596e-06	0.0149372	3.69343	-4.47403
355304	cg25026926	37	17	48266268	-0.346477	1.38719	-4.21584	0.000111013	0.0387373	1.1666	-3.86517
355870	cg09935388	37	1	92947588	-0.332821	2.43619	-4.99316	3.63661e-05	0.0256572	2.33176	-4.12943
356428	cg22141235	37	11	3246160	-0.399155	3.57705	-4.64137	9.11443e-05	0.0357401	2.38675	-3.91303
356553	cg12298755	37	15	25199713	-0.289285	1.71639	-6.75478	4.08244e-07	0.00699634	7.19595	-5.06507
356857	cg06992846	37	8	126448837	0.216985	0.721745	5.21207	2.05634e-05	0.0210078	2.83162	4.25868
357486	cg21457401	37	6	160241519	-0.280379	0.61516	-4.65101	8.8864e-05	0.0355277	1.47997	-3.91914
357604	cg02222791	37	14	88621424	-0.255793	0.895057	-5.56886	8.16091e-06	0.0153915	3.61632	-4.46092
357608	cg01911996	37	4	171418860	-0.258039	1.6435	-4.57897	0.000107265	0.0382882	1.31681	-3.87354
357628	cg07092097	37	10	88720025	-0.384098	4.24829	-4.97774	1.10944e-05	0.0173436	3.33482	-4.39466
357880	cg00952905	37	5	3218843	-0.342408	2.37755	-4.24122	0.000117978	0.0394033	1.17345	-3.85029
358907	cg05362749	37	9	136327144	-0.157342	0.863245	-5.23648	1.92993e-05	0.0205775	3.15399	-4.27285
359040	cg16330225	37	10	129860424	0.306679	3.02431	4.69227	7.97832e-05	0.034299	1.94666	3.94505
359071	cg12154164	37	1	28484534	0.368099	2.37367	5.04387	3.18625e-05	0.0246919	3.42174	4.15973
359076	cg18795469	37	10	98945793	-0.297516	-4.38156	-4.32382	7.83035e-05	0.0341671	1.47987	-3.94953
359293	cg00887734	37	10	72083403	-0.349971	2.68101	-4.47543	0.000140563	0.0418451	1.32228	-3.80718
359527	cg04603818	37	17	17255771	-0.199257	1.63705	-4.29919	0.000222554	0.0491923	1.1576	-3.69194
359561	cg00042637	37	8	134308784	-0.311934	-4.17668	-4.36365	8.02096e-05	0.0343168	1.55038	-3.94377
359903	cg01686420	37	12	117800970	-0.312368	1.60958	-4.67945	8.25018e-05	0.0345958	1.56111	-3.93701
360220	cg21625881	37	20	57430313	-0.175801	1.13696	-4.68822	8.06328e-05	0.0343776	1.83745	-3.94251
360705	cg23533734	37	15	31453743	-0.284852	4.05367	-4.05339	0.000186532	0.0464105	0.70153	-3.73659
360941	cg01479099	37	20	61091292	-0.377575	2.45409	-3.98099	0.000234468	0.0499517	0.496869	-3.67865
360997	cg00666109	37	1	213434284	0.203984	3.83531	4.52374	0.000123907	0.040004	1.67705	3.83826
361309	cg08793487	37	16	19715928	-0.153558	0.223953	-5.10318	2.73001e-05	0.0234734	3.38913	-4.19489
361459	cg04796349	37	20	61855124	-0.44953	1.95724	-5.26946	1.77143e-05	0.0199707	3.38036	-4.29191
361724	cg07507951	37	1	247096025	0.316023	1.64578	6.03271	2.48831e-06	0.0115775	4.68512	4.70909
362132	cg04504060	37	14	73563652	0.226013	4.19434	4.49706	0.000132847	0.041009	1.27285	3.82112
362429	cg24590565	37	3	24284034	-0.220314	0.651837	-6.16932	1.76026e-06	0.0104095	5.09991	-4.77916
362751	cg23429047	37	2	129028542	-0.277448	1.39012	-4.80256	5.98113e-05	0.0313343	2.23988	-4.01355
362774	cg16618654	37	6	82602730	0.302822	3.70621	4.76828	2.19648e-05	0.0215465	2.67996	4.24392
362962	cg15063715	37	1	10857436	0.195679	3.764	4.48489	0.000137149	0.0413799	1.89164	3.81325
363415	cg12074090	37	8	6360436	0.291371	2.8158	4.31987	0.000210883	0.0483859	1.1536	3.70561
364101	cg17574171	37	12	108990874	-0.269647	1.01661	-4.71756	7.4682e-05	0.0337034	2.03445	-3.96085
364302	cg15969000	37	20	11910646	-0.242349	0.65536	-4.42176	0.000161694	0.0438453	0.95196	-3.77239
364344	cg20065520	37	14	102022800	-0.147525	1.65951	-4.38959	0.000175848	0.045293	0.980398	-3.7514
364557	cg10473257	37	10	88719111	-0.409601	1.19255	-5.21047	2.06489e-05	0.0210078	3.54915	-4.25776
364566	cg17594047	37	4	100574653	-0.184865	4.48204	-5.03036	3.30042e-05	0.0249975	2.55131	-4.15168
365359	cg04889481	37	1	168415425	0.20003	1.73157	4.82784	5.59901e-05	0.0307332	1.90715	4.0291
365382	cg25233139	37	13	112187396	0.331323	-2.13752	5.29149	1.67297e-05	0.0196936	2.97623	4.30459
365385	cg12081233	37	17	79078695	-0.467476	3.13753	-5.00395	3.53575e-05	0.0255266	2.71731	-4.13589
365438	cg20110364	37	15	74726906	-0.301209	1.62893	-4.82155	5.69207e-05	0.0308439	2.3731	-4.02523
365450	cg12383361	37	22	40405066	-0.240724	1.25305	-6.17704	1.72625e-06	0.0104095	5.25338	-4.78309
365698	cg25900280	37	17	59534847	0.432862	-3.39056	4.73721	7.09459e-05	0.0331663	1.75676	3.97309
366018	ch.2.4543734F	36	2	227865079	-0.318147	-3.141	-4.09474	0.000163575	0.0440567	0.819136	-3.7695
366036	cg01472821	37	3	42822769	0.240418	3.17228	6.10037	2.09583e-06	0.0114068	5.18693	4.74396
366053	cg26881677	37	8	144821641	-0.438089	2.04176	-4.61375	9.79504e-05	0.0368313	1.93678	-3.89561
366348	cg14991022	37	1	203255003	0.37277	3.56749	5.73313	9.52449e-07	0.00956474	5.49156	4.90122
366462	cg11015284	37	13	47274074	0.270686	4.05293	4.02436	0.000234392	0.0499517	0.558499	3.67874
366768	cg24140704	37	1	184724736	-0.301587	-3.37693	-3.99491	0.00022441	0.0494198	0.536085	-3.68982
366840	cg11696108	37	13	112191272	-0.258017	2.84089	-4.8962	4.68368e-05	0.0286309	2.09152	-4.07088
367028	cg02440658	37	20	61959711	-0.377113	1.71494	-4.69346	7.95353e-05	0.034299	1.86382	-3.9458
367155	cg27645492	37	9	124623967	-0.381162	3.27392	-6.00938	2.64021e-06	0.0116299	5.44265	-4.69699
367702	cg10813946	37	22	47104071	-0.367705	4.18298	-5.90985	3.4022e-06	0.0120024	4.82035	-4.64491
367735	cg21226512	37	6	36257179	0.207872	4.5847	4.13585	0.000163806	0.0440567	0.845426	3.76915
367755	cg01383082	37	8	11323474	-0.36518	1.31096	-4.94983	4.07183e-05	0.0267002	2.30088	-4.10337
368194	cg09826558	37	5	128429577	0.215847	4.25366	4.44519	5.26973e-05	0.02983	1.83567	4.04333
368277	cg25476775	37	22	19644037	-0.320586	3.53204	-4.71454	7.52748e-05	0.0337889	2.11155	-3.95897
368362	cg06566669	37	10	129536394	-0.213813	0.392701	-4.84456	5.35968e-05	0.0300019	1.96137	-4.03936
368622	cg23713311	37	15	32050552	-0.318173	-2.52945	-4.33487	0.000202802	0.047708	0.785924	-3.7155
368779	cg13709487	37	3	100322493	-0.130456	-1.15003	-4.45073	0.00014992	0.0427652	1.00927	-3.7912
368867	cg22845113	37	11	2219198	-0.294301	2.36559	-4.36173	0.000189093	0.0466909	1.43503	-3.73316
369020	cg05007992	37	2	233323117	-0.363637	2.68122	-5.53238	8.96649e-06	0.0158196	3.55714	-4.4407
369187	cg03856723	37	19	14229466	0.203114	-2.14928	4.23362	0.000104836	0.0379371	1.21796	3.87912
369593	cg03537591	37	10	72727859	-0.318446	3.88001	-4.33593	0.000202264	0.047708	1.16104	-3.71617
369677	cg13252700	37	14	104690882	0.377195	-1.49505	5.40069	1.2604e-05	0.0178796	3.23672	4.36687
370154	cg00511755	37	4	57523706	-0.20388	1.12159	-4.6632	8.60797e-05	0.0351844	1.51432	-3.92681
370397	cg08298283	37	10	72539836	-0.214011	0.497588	-4.41939	0.000162696	0.0439932	1.18834	-3.77084
370488	cg14583225	37	17	40074010	-0.278012	2.07252	-5.31832	1.56044e-05	0.0193635	3.26593	-4.31998
370603	cg22792350	37	5	170288678	-0.307878	2.61057	-4.28698	0.000229742	0.0497949	0.676055	-3.68384
370689	cg11453336	37	1	238014584	-0.309392	2.69487	-4.96217	3.94288e-05	0.0263561	2.22104	-4.1108
370716	cg14243741	37	11	2721817	-0.286873	0.904818	-4.03991	0.000194676	0.0471981	0.663273	-3.72583
371155	cg07807219	37	1	163289415	-0.149528	1.3689	-4.85159	5.26226e-05	0.02983	1.97155	-4.04366
371172	cg21882791	37	11	1587311	-0.473989	2.45187	-5.97968	2.84753e-06	0.0116299	4.90183	-4.68152
371411	cg21982119	37	7	140373931	-0.184709	1.16264	-4.97203	3.84273e-05	0.0261811	2.24253	-4.11674
371549	cg15474831	37	19	36195835	0.193815	1.9189	5.6747	6.21407e-06	0.0141746	4.45311	4.51897
371954	cg03288740	37	21	45231149	-0.470957	1.81361	-5.34462	1.45751e-05	0.0190265	3.61631	-4.33501
372067	cg25331593	37	9	140197800	-0.323738	0.846228	-5.23456	1.93957e-05	0.0206357	2.8671	-4.27174
372657	cg11117460	37	11	67982542	-0.315228	1.95513	-5.24565	1.88448e-05	0.0203906	2.97934	-4.27816
372816	cg24337975	37	2	233876260	-0.251378	1.59733	-5.75854	5.01039e-06	0.0130734	4.22745	-4.56435
372967	cg13726531	37	4	187147481	-0.268977	3.2113	-4.55084	0.000115442	0.0390973	1.51029	-3.85561
373079	cg16259985	37	5	9467915	-0.269845	3.51412	-4.4155	0.000164356	0.0441305	0.934102	-3.76831
374078	cg08564026	37	10	134372559	-0.261506	3.10464	-4.64797	8.95725e-05	0.0355277	1.7207	-3.91723
374373	cg06150437	37	14	101363051	-0.149	1.05991	-5.0959	2.78227e-05	0.0235099	2.51934	-4.19059
374759	cg07777360	37	11	209586	-0.257415	1.74475	-4.29693	0.00022387	0.0493566	1.22413	-3.69044
375067	cg17097757	37	19	16147881	-0.545408	2.52493	-4.41199	6.84308e-05	0.0329037	1.71097	-3.98168
375186	cg09025908	37	19	49126940	0.256326	1.82886	4.35058	0.000194669	0.0471981	1.32226	3.72584
375706	cg19128261	37	3	53839251	-0.318361	3.01504	-4.72593	7.30675e-05	0.0334382	1.88118	-3.96607
375831	cg11444975	37	20	62747801	-0.394163	2.42732	-5.73503	9.44614e-07	0.00956474	5.5558	-4.90284
376000	cg05191006	37	16	69760966	-0.232771	-4.64271	-4.13503	0.000143851	0.0421419	0.934262	-3.80145
376024	cg13172906	37	8	143694295	-0.443211	2.63386	-5.42351	1.18807e-05	0.0178093	3.35979	-4.37977
376271	cg02836667	37	11	64647594	0.262044	0.857059	4.27696	0.000106321	0.0380729	1.25595	3.87569
376441	cg01602332	37	2	241171798	-0.187597	4.30758	-4.69607	7.89951e-05	0.0342328	1.74346	-3.94743
376990	cg15051316	37	1	43213947	-0.115936	1.43556	-4.34182	0.000199165	0.0475039	0.79964	-3.72007
377153	cg13771227	37	9	133975990	-0.45031	2.69661	-4.9542	4.02633e-05	0.0267002	2.67909	-4.10596
377288	cg04126205	37	4	2835751	-0.375471	4.08163	-4.53218	0.000121208	0.0396073	1.75897	-3.84367
377316	cg13625614	37	12	123467326	-0.362967	2.93199	-6.42547	9.24491e-07	0.00956474	5.71201	-4.90707
377497	cg05412784	37	8	68379155	0.175667	4.10404	5.56495	1.65424e-06	0.0104095	5.10754	4.79164
377809	cg21929472	37	8	27527865	-0.409443	2.61318	-4.65721	8.74393e-05	0.035327	2.08429	-3.92304
377934	cg03911619	37	8	17207717	-0.152316	0.882683	-4.34312	0.000198491	0.0473975	1.03101	-3.72093
377960	cg00023916	37	16	19485518	-0.260368	1.95492	-4.9568	3.99846e-05	0.0266125	2.4412	-4.10757
377968	cg16739419	37	11	7694117	-0.274668	2.93983	-5.02075	3.38415e-05	0.0253249	2.46321	-4.14595
377969	cg11587584	37	6	29692372	-0.201402	1.84066	-5.96719	2.93959e-06	0.0116437	4.57856	-4.675
378015	cg19184818	37	17	73235564	-0.310731	2.72376	-4.06205	0.000181483	0.0458465	0.726098	-3.74349
378614	cg03707556	37	17	42395567	-0.320902	4.14603	-4.51144	4.23878e-05	0.0273795	2.0314	-4.09406
378672	cg25116882	37	12	40013680	-0.362272	-3.52326	-4.74169	7.01196e-05	0.0330366	2.00077	-3.97588
379029	cg01694519	37	19	47128970	-0.337551	1.52431	-5.9227	3.29255e-06	0.0120024	4.78806	-4.65167
379204	cg07464200	37	15	28248229	-0.23459	2.88922	-4.10532	0.000158154	0.0434346	0.84933	-3.7779
379227	cg11103467	37	9	128811648	-0.287509	1.44764	-4.4046	0.000169097	0.0444883	1.21903	-3.76121
379454	cg11885602	37	5	179638561	-0.396344	2.93362	-4.40277	0.000169904	0.0445449	1.48992	-3.76001
379599	cg01792592	37	1	3412973	-0.530901	3.26828	-5.14063	2.47632e-05	0.022664	3.21994	-4.21695
379736	cg07898949	37	17	30821957	-0.275849	1.98949	-5.10076	2.74723e-05	0.0234734	2.70152	-4.19347
379918	cg07740525	37	9	116861532	-0.153877	1.52237	-4.58881	0.000104545	0.0378783	1.344	-3.8798
380105	cg14898768	37	15	25299211	-0.265265	2.09461	-4.64732	8.97262e-05	0.0355406	1.48094	-3.91682
380771	cg10010898	37	16	339598	-0.448554	3.56054	-5.26889	1.77409e-05	0.0199707	3.91506	-4.29158
380921	cg23971451	37	19	42656292	0.164014	2.16368	4.35864	8.29941e-05	0.0346516	1.47143	3.93559
380970	cg12510568	37	6	106957384	0.152372	0.575771	4.3616	0.00018916	0.0466909	0.80347	3.73307
381190	cg02361459	37	15	25437982	-0.415785	2.73618	-4.30193	0.000220971	0.0490124	0.788585	-3.69375
381251	cg13907633	37	1	157386488	-0.204199	1.74999	-4.2858	0.000230453	0.0497949	0.739677	-3.68306
381420	cg08549011	37	5	132583129	0.239776	4.46967	4.78946	6.18871e-05	0.0319929	2.8062	4.0055
381684	cg00536589	37	12	108285962	-0.167426	0.835758	-5.48568	1.01158e-05	0.0162918	3.4268	-4.41468
381993	cg08077975	37	22	31643141	0.257496	3.95338	4.96505	1.19346e-05	0.0178093	3.22606	4.37878
382371	cg02753826	37	11	119041910	0.213661	3.17045	4.03082	0.000229644	0.0497949	0.566939	3.68395
382389	cg03314009	37	11	1888965	-0.236093	4.32803	-4.82375	5.65907e-05	0.0307462	2.12933	-4.02659
382568	cg15018149	37	4	8288935	-0.298396	1.65203	-5.0781	2.91434e-05	0.0240045	2.57354	-4.18006
382841	cg21480319	37	7	134107771	-0.241563	3.67359	-4.33445	0.000203026	0.0477415	1.04303	-3.71522
383272	cg10844679	37	2	98530972	0.271327	4.45522	4.71079	2.70789e-05	0.0233447	2.49281	4.19674
383458	cg13789639	37	1	47746081	0.254071	2.73388	4.94479	4.12581e-05	0.026964	2.77441	4.10032
383897	cg23022783	37	1	155277714	-0.27543	5.435	-4.97766	3.78674e-05	0.0260245	2.26183	-4.12012
383913	cg20023524	37	22	25761020	-0.26616	4.14449	-4.60235	0.000100911	0.0371141	1.62107	-3.88839
384186	cg27550721	37	15	79381747	0.261964	-3.29326	4.12854	0.000167771	0.044371	0.841119	3.76317
384741	cg25454804	37	6	126660984	-0.300605	1.48465	-4.52625	0.0001231	0.0399085	1.23482	-3.83987
384780	cg08578503	37	8	142870964	-0.390568	3.6521	-4.86735	1.59208e-05	0.0193635	3.06731	-4.31555
384803	cg22173016	37	2	10506956	-0.25546	3.52575	-4.41689	0.00016376	0.0440567	1.23707	-3.76922
385074	cg09461021	37	22	20969574	-0.364997	1.11162	-5.91077	3.39421e-06	0.0120024	4.62163	-4.6454
385341	cg04522932	37	7	100198561	0.293668	3.08887	4.6801	8.23606e-05	0.0345958	2.28709	3.93743
385360	cg27528247	37	22	51045178	-0.416326	3.44683	-4.60452	0.00010034	0.0370698	1.7472	-3.88977
385373	cg01997529	37	19	913524	0.250262	-4.55313	4.63943	2.77536e-05	0.0235099	2.41237	4.19116
385460	cg04888316	37	12	3472024	-0.19337	1.57482	-4.57294	0.000108968	0.0384787	1.35176	-3.8697
385882	cg16935597	37	17	76129099	-0.352314	1.06169	-4.42625	0.000159809	0.0436893	1.69402	-3.77531
386634	cg22782940	37	3	126071777	-0.271307	2.80948	-4.17955	0.000124742	0.0400645	1.06203	-3.83661
386661	cg19332649	37	9	126111802	-0.227192	1.60785	-5.63241	6.92819e-06	0.0145094	4.0637	-4.49588
386817	cg05731191	37	8	143096469	-0.425137	2.32241	-4.98475	3.7173e-05	0.0257629	2.30378	-4.12438
386867	cg12565756	37	7	100696227	-0.2474	1.80032	-4.43704	0.000155375	0.0432412	1.0031	-3.78232
387024	cg03343669	37	2	46479374	-0.230687	3.53018	-5.06555	3.01122e-05	0.0244497	2.99892	-4.17262
387042	cg20132655	37	17	5996637	-0.272983	3.09181	-4.4588	0.000146797	0.0424763	1.50398	-3.79643
387348	cg03914713	37	12	49218881	-0.280452	2.50004	-4.44006	0.000154155	0.0431154	1.20659	-3.78428
387594	cg20786223	37	6	164530485	-0.242906	1.94325	-5.16416	2.32925e-05	0.0220995	2.69599	-4.23074
387982	cg21858359	37	12	34478695	0.286332	3.37343	4.34503	0.000197505	0.0473542	0.901709	3.72219
388051	cg14886990	37	3	52563633	-0.383135	3.67981	-4.61072	9.87287e-05	0.0369117	2.18134	-3.8937
388144	cg12468647	37	15	75975061	-0.194935	1.35088	-5.72744	5.42668e-06	0.0133736	3.97706	-4.54758
388216	cg20359426	37	7	4789676	0.277178	4.48003	4.81305	5.81943e-05	0.031069	2.58674	4.02002
388242	cg02790372	37	11	128359499	0.19821	3.66127	4.39968	0.000171281	0.0446738	1.03543	3.75799
388312	cg04348041	37	3	122785735	-0.240659	-5.24255	-4.6576	3.14635e-05	0.0246919	2.37462	-4.16261
388350	cg06853416	37	1	2778841	-0.515097	1.63486	-5.85194	3.94459e-06	0.0127388	4.27771	-4.61428
389034	cg09105665	37	16	30785121	-0.332045	3.41504	-4.01577	0.000210114	0.0483059	0.594976	-3.70653
389207	cg04868518	37	16	11771778	0.270574	3.61537	4.52656	0.000122999	0.0399035	1.69041	3.84007
389306	cg12987318	37	6	150219675	-0.197222	1.22207	-5.37732	1.33907e-05	0.0185579	3.1906	-4.35362
389415	cg12113013	37	10	133208941	-0.25967	4.13874	-4.29501	0.000224988	0.0494215	0.819575	-3.68917
389756	cg16810522	37	16	565780	0.203443	3.30998	4.01773	0.000208821	0.0481576	0.600502	3.7081
390060	cg20261379	37	17	19439098	0.203226	0.468453	4.7337	7.15996e-05	0.0332919	1.67337	3.97091
390178	cg23430652	37	1	1565027	-0.147623	-0.285919	-4.36601	0.000186995	0.0464105	0.811186	-3.73597
390277	cg01272599	37	19	9879855	0.183744	-0.5044	5.03909	3.22622e-05	0.0246919	2.38965	4.15688
390428	cg01969412	37	20	25202356	-0.147996	1.87771	-5.40572	1.24411e-05	0.0178796	3.39235	-4.36971
390567	cg01811164	37	4	3831144	-0.29769	2.07468	-4.73945	7.05315e-05	0.033082	1.82424	-3.97449
390721	cg15362557	37	2	9496288	-0.322706	4.01568	-4.47371	0.000141194	0.0418609	1.06735	-3.80607
391022	cg08867399	37	2	129077561	-0.464254	1.50182	-4.35396	0.000192961	0.0470497	0.929159	-3.72806
391238	cg17587948	37	14	101103461	-0.275089	3.76616	-4.30708	0.000218028	0.048863	0.896998	-3.69716
391255	cg06260815	37	13	37005115	-0.24958	-3.63781	-4.97695	3.79367e-05	0.0260417	2.80558	-4.1197
391328	cg03301404	37	7	158180953	-0.376215	3.23127	-4.38432	0.00017828	0.045497	1.02381	-3.74796
391470	cg14909325	37	11	1674770	-0.233412	2.19633	-4.68852	8.05694e-05	0.0343756	1.73343	-3.9427
391890	cg03157862	37	16	66519174	-0.249849	1.56565	-4.20464	0.000131125	0.0408312	1.08641	-3.82434
392022	cg02616251	37	22	43387925	-0.194141	3.78741	-4.65116	8.88301e-05	0.0355277	1.65626	-3.91924
392217	cg23665216	37	14	105916422	-0.260592	2.45285	-4.31328	0.000214538	0.0484801	0.798764	-3.70125
392359	cg22408586	37	10	105471229	-0.391512	1.98763	-5.06328	6.66867e-06	0.0143838	3.69655	-4.504
392746	cg10030162	37	16	49591203	-0.246104	3.55131	-4.66087	8.66039e-05	0.0352265	1.59144	-3.92535
392812	cg16503440	37	4	2275327	-0.320572	3.5741	-4.42322	0.000161077	0.043802	1.35874	-3.77334
392951	cg03515040	37	12	57935396	0.237634	1.20767	4.2742	0.000108233	0.0383993	1.26172	3.87135
393129	cg15471786	37	14	102482301	0.207073	3.74084	4.35982	8.26561e-05	0.0346358	1.4708	3.93657
393229	cg02290349	37	1	118153944	0.44699	3.31039	4.55203	4.49356e-05	0.0279053	2.02745	4.08052
393632	cg01205165	37	1	204119766	-0.34236	2.19982	-4.468	0.000143316	0.0421344	1.7629	-3.80237
394175	cg04535902	37	1	92947332	-0.456889	3.27894	-7.43542	7.85324e-08	0.00515841	7.87481	-5.37047
394249	cg15873303	37	12	14927132	0.310936	-3.7766	4.28774	0.000229182	0.0497949	1.37013	3.68447
394263	cg19640770	37	5	134467635	-0.297948	1.44929	-4.92757	4.31537e-05	0.0276178	2.57042	-4.08991
394501	cg22052056	37	20	31351813	-0.299468	0.969434	-4.23561	0.000104166	0.0378345	1.22371	-3.88068
394503	cg06602054	37	10	73409742	-0.151511	0.613825	-4.31169	0.000215429	0.0485637	0.715804	-3.7002
394590	cg00423647	37	6	37499782	0.207617	3.5807	4.02409	0.000204663	0.0479101	0.618499	3.71319
394968	cg24871165	37	15	89960743	0.175508	0.500743	4.34934	0.0001953	0.0472243	0.775287	3.72502
395159	cg14118465	37	14	105958792	-0.331946	4.04082	-4.31289	0.000214758	0.0484801	1.01437	-3.70099
395211	cg04198778	37	5	170208605	-0.209047	1.68982	-4.95022	4.06777e-05	0.0267002	2.18306	-4.1036
395218	cg14663509	37	11	65592035	0.316047	4.06779	4.46891	5.87014e-05	0.0310879	1.78644	4.01797
395569	cg00827008	37	16	35026985	0.361653	4.39494	4.72915	7.24549e-05	0.0333872	2.34902	3.96808
395672	cg01918428	37	10	113943656	-0.263835	-4.23697	-7.24548	1.2368e-07	0.00543178	7.80954	-5.28797
395789	cg11342437	37	13	47126328	-0.22747	1.93087	-4.41504	0.000164555	0.0441305	0.945829	-3.76801
396279	cg02095129	37	1	209540370	-0.245867	1.18007	-6.01758	2.58585e-06	0.0115775	4.80374	-4.70124
397191	cg10076902	37	11	1858135	-0.367278	1.28675	-4.02628	0.00023038	0.0497949	0.557255	-3.68314
397272	cg18619151	37	3	172166280	0.370967	-4.31642	4.55085	0.000115439	0.0390973	1.4366	3.85561
397321	cg27161523	37	12	51591966	-0.31709	2.59974	-4.25875	9.66711e-05	0.0366703	1.29071	-3.8988
397323	cg07583490	37	19	15375374	-0.355444	2.96835	-4.75013	6.85898e-05	0.032907	2.4575	-3.98113
397677	cg20102019	37	20	17592922	-0.139311	-0.311762	-4.74757	6.90499e-05	0.032956	1.72635	-3.97954
397858	cg05823563	37	9	104249936	-0.233126	1.56561	-4.45179	0.000149509	0.0427128	1.01441	-3.79188
398146	cg11252736	37	22	24036399	-0.301375	2.95539	-4.61823	9.68108e-05	0.0366703	2.03084	-3.89845
398402	cg09160487	37	9	140121469	-0.455729	1.12182	-4.63956	9.15627e-05	0.0357845	1.59036	-3.91193
398520	cg25676335	37	13	48894214	-0.283498	1.85692	-4.77977	2.11522e-05	0.0212319	2.70234	-4.25237
398683	cg20670547	37	12	122042381	0.276511	3.42335	4.32039	9.37587e-05	0.0362321	1.36208	3.9062
398859	cg14301389	37	15	76498319	-0.375638	3.81681	-7.09326	1.78569e-07	0.00543178	7.4072	-5.22037
399542	cg22153105	37	19	13941182	0.240938	3.88106	4.50495	5.18975e-05	0.0297679	1.87989	4.04691
399678	cg18720718	37	12	27619092	0.203338	3.42794	4.00286	0.000218856	0.0488949	0.558505	3.69619
399712	cg00565688	37	1	3568212	0.295191	-1.96484	4.68184	8.19879e-05	0.034581	1.61006	3.93851
399810	cg12752121	37	13	96375809	0.162044	1.11353	5.39292	1.28601e-05	0.018079	3.84996	4.36247
400187	cg27290215	37	10	116392933	-0.264987	1.8264	-4.36056	0.00018967	0.0467382	0.812737	-3.73239
400405	cg07240236	37	9	140205100	-0.443599	1.97394	-4.57739	0.000107707	0.0383814	1.79523	-3.87254
400460	cg27212396	37	7	75621787	0.198401	2.88037	4.43643	6.44307e-05	0.032366	1.68939	3.99597
400522	cg03872375	37	9	126232501	-0.348067	2.06411	-4.17634	0.000126034	0.0401984	1.05279	-3.83408
400781	cg07598021	37	5	148728200	0.258461	1.22623	4.41981	0.00016252	0.043966	1.03205	3.77111
400958	cg23367919	37	2	199180751	-0.209268	0.546631	-4.91427	4.4678e-05	0.0279053	2.11819	-4.08185
401667	cg06404662	37	20	62038206	-0.326633	4.15897	-5.27154	1.7619e-05	0.0199707	2.97393	-4.29311
401782	cg04459751	37	4	153499517	0.304074	2.22079	4.34883	8.53666e-05	0.0350872	1.44132	3.92881
401893	cg24169332	37	11	35671767	-0.498434	2.60479	-4.77083	6.49801e-05	0.0323979	1.76122	-3.99396
401968	cg21394258	37	6	41001766	-0.256222	1.82105	-4.41473	0.00016468	0.0441323	1.63418	-3.76782
402007	cg15799353	37	20	363112	-0.312098	2.66786	-4.60213	0.000100969	0.0371141	1.51016	-3.88825
402344	cg24425686	37	22	47100062	0.206311	3.89981	4.30059	9.80721e-05	0.0368313	1.30521	3.89531
402446	cg03621258	37	6	31613356	0.295819	4.2002	4.83297	5.52439e-05	0.0305091	2.57395	4.03226
402494	cg08751217	37	17	41955297	-0.404992	4.17807	-5.53781	8.84175e-06	0.0157505	4.39275	-4.44372
402674	cg03546183	37	11	128584167	0.254039	2.62063	4.94088	4.16806e-05	0.0270891	2.25291	4.09796
402947	cg04141377	37	10	132876698	-0.392841	2.85312	-4.4752	0.000140655	0.0418451	1.30173	-3.80701
403014	cg06760467	37	6	29496514	-0.388636	2.36447	-5.17814	2.24605e-05	0.0217771	3.24891	-4.23891
403172	cg06023161	37	6	31590572	0.235621	2.06966	4.92009	1.35614e-05	0.018582	3.08868	4.35084
403400	cg02052154	37	3	127796507	-0.293498	0.803071	-4.7954	1.64873e-05	0.0196384	2.88119	-4.30782
403453	cg13524588	37	19	3059753	0.230703	3.49728	4.02831	0.000228181	0.0497079	0.547687	3.68558
403493	cg27381179	37	15	90302565	-0.201814	1.26933	-4.34614	0.000196934	0.047346	0.799229	-3.72292
403778	cg02226672	37	16	68398533	-0.300248	0.106947	-4.51677	0.000126184	0.0402027	1.53711	-3.83379
403822	cg11982045	37	17	26575397	-0.181206	1.44515	-4.55487	0.000114233	0.0390583	1.37543	-3.85818
403889	cg23291161	37	1	201368914	0.231329	-1.64392	4.39016	0.000175585	0.0452645	0.947966	3.75178
404102	cg14752336	37	10	106400454	0.320539	-3.6071	4.6137	9.79624e-05	0.0368313	1.53981	3.89558
404180	cg07795954	37	19	16133453	-0.37343	3.63929	-6.01256	2.61905e-06	0.0116299	4.84745	-4.69864
404199	cg25094972	37	20	61920606	-0.345924	2.85528	-4.29889	0.000225105	0.0494215	0.962806	-3.68904
404777	cg00311984	37	8	145051668	-0.211337	0.379691	-4.38308	0.000178854	0.0455502	0.966445	-3.74715
404869	cg12861916	37	22	24039780	-0.344391	3.97058	-6.33754	1.21194e-07	0.00543178	7.6258	-5.29169
405268	cg06757928	37	1	2811411	-0.20425	1.31389	-4.59248	0.000103546	0.0377264	1.52139	-3.88213
405467	cg16182881	37	15	25462715	-0.359439	3.58664	-4.61765	9.69569e-05	0.0366703	1.48994	-3.89808
405887	cg26495008	37	6	35619239	0.312366	3.40616	5.53673	8.86628e-06	0.0157505	3.84057	4.44312
406960	cg16108835	37	16	820122	-0.4093	2.8606	-5.72974	5.39474e-06	0.0133736	4.254	-4.54882
407157	cg22115093	37	11	61525922	-0.35558	3.46604	-5.26221	1.80509e-05	0.020025	3.45015	-4.28773
407170	cg08173915	37	21	34774164	0.151359	-0.240507	4.84801	5.31163e-05	0.0299459	2.27204	4.04147
407347	cg18885372	37	14	95107019	-0.322427	3.19382	-5.00278	3.5465e-05	0.0255359	2.47673	-4.1352
407842	cg18489614	37	14	95027530	-0.294978	3.64167	-4.03016	0.000200771	0.0476397	0.635682	-3.71804
408246	cg07551230	37	17	17253796	-0.25624	1.66227	-4.7736	6.45106e-05	0.0323784	2.14226	-3.99567
408344	cg01927686	37	12	96617777	-0.380018	0.197826	-4.68518	8.12753e-05	0.0345287	1.55961	-3.94061
408776	cg26536863	37	7	158807979	-0.337731	3.21916	-4.55499	4.37303e-05	0.0276708	2.05537	-4.08683
408915	cg08258350	37	19	12817284	0.262042	3.13964	6.39501	9.97718e-07	0.00956474	7.04838	4.89209
409181	cg01669732	37	19	14074320	0.226759	3.3728	5.9346	3.19411e-06	0.0120024	5.19638	4.65793
409281	cg00544605	37	2	121838313	-0.315029	3.9353	-4.13521	0.000143768	0.0421419	0.934778	-3.80159
409408	cg13072890	37	1	2038377	-0.412059	1.96155	-4.85331	5.23859e-05	0.02983	2.16981	-4.04472
409457	cg00989505	37	14	101489496	-0.437255	3.63288	-7.27806	1.14373e-07	0.00543178	8.09338	-5.30227
409545	cg09739442	37	17	7387543	-0.314196	-4.15705	-4.20391	0.000133431	0.0410179	1.06346	-3.82004
409811	cg19611418	37	2	131851282	-0.233392	-3.6198	-4.29553	9.95105e-05	0.0369449	1.35764	-3.89178
409831	cg24892069	37	10	33562205	-0.31642	-0.0104412	-7.90368	2.61471e-08	0.00306563	8.61577	-5.56545
409980	cg18555368	37	3	106982650	-0.205214	1.00616	-4.63304	9.3136e-05	0.0361709	1.44878	-3.90781
410023	cg18407189	37	11	67810421	-0.321404	3.75692	-4.63014	9.38448e-05	0.0362415	1.66427	-3.90598
410287	cg01613414	37	10	126693304	-0.317722	2.3417	-4.46468	0.000144564	0.0422683	1.4187	-3.80023
410753	cg00152777	37	11	60638190	-0.457202	1.81651	-5.00593	3.51757e-05	0.0255209	3.01291	-4.13708
411003	cg14792774	37	16	11833132	-0.276034	2.14057	-4.48545	0.000136935	0.0413799	1.43195	-3.81364
411022	cg05161119	37	4	785696	-0.225898	1.43681	-4.8292	5.57904e-05	0.0306523	1.90662	-4.02994
411032	cg08906246	37	4	5167599	-0.323638	2.90125	-5.26307	1.80112e-05	0.020025	3.00127	-4.28822
411539	cg21228004	37	2	133280980	-0.149949	3.20569	-4.3444	0.000197832	0.0473542	0.777461	-3.72177
411605	cg08632558	37	3	43811468	-0.272355	2.82367	-4.74282	6.99132e-05	0.0330366	1.83915	-3.97658
411668	cg05317396	37	2	238777765	-0.198317	0.978244	-4.83811	5.45086e-05	0.0302887	1.92665	-4.0354
412647	cg08897510	37	19	12793468	-0.246302	5.46631	-5.00451	3.53055e-05	0.0255266	2.48755	-4.13623
412713	cg09809434	37	1	225653291	-0.325106	1.68112	-4.09616	0.000162838	0.0440111	0.823185	-3.77063
412714	cg00989853	37	1	209979345	0.414861	-3.02514	4.79181	6.15147e-05	0.0318285	1.82098	4.00692
413108	cg02391526	37	22	37658878	0.241537	3.32824	4.5885	3.91273e-05	0.0262443	2.17611	4.11257
413711	cg17541779	37	6	158115021	-0.229451	3.26934	-4.92555	4.33827e-05	0.0276708	2.13227	-4.08868
413817	cg01583595	37	4	106525	0.179652	4.12843	4.56134	3.59526e-05	0.0256093	2.17949	4.13206
413828	cg06274109	37	22	47798088	-0.12931	-0.904038	-4.62988	9.39071e-05	0.0362416	1.42806	-3.90582
414556	cg22799420	37	14	102028994	-0.268461	0.222852	-4.82328	5.66605e-05	0.0307556	1.88959	-4.0263
414577	cg00436527	37	11	45184890	-0.401681	2.45789	-6.28809	1.30474e-06	0.00980611	5.79954	-4.83903
414688	cg13252716	37	10	135109640	0.233861	2.76903	4.28574	0.000230487	0.0497949	1.22833	3.68302
414756	cg03238055	37	7	1517915	-0.289606	4.15075	-4.321	0.000210266	0.048308	1.02443	-3.70635
414800	cg13520525	37	20	62168463	-0.532908	3.54687	-5.4873	1.55666e-06	0.0104095	5.00718	-4.80382
414849	cg12269535	37	6	43142014	-0.240035	0.837609	-5.40848	1.23521e-05	0.0178796	3.28878	-4.37128
414861	cg14442492	37	5	95296150	-0.213122	0.0469802	-4.29243	0.000226505	0.0496203	0.664149	-3.68746
414939	cg07009489	37	2	241661844	-0.326512	1.79372	-4.13046	0.000145967	0.0424043	0.921179	-3.79783
415158	cg09582200	37	11	117748236	-0.146121	0.522706	-4.63215	9.33535e-05	0.0361709	1.43651	-3.90725
415225	cg20094343	37	18	34917603	0.277529	0.130992	4.42582	0.00015999	0.0436893	0.95042	3.77503
415227	cg26149309	37	4	7710363	-0.37237	3.67677	-4.83116	5.55065e-05	0.0305535	2.24136	-4.03114
415318	cg17697897	37	20	31349254	-0.241548	2.60499	-5.21986	2.01512e-05	0.0210078	2.87989	-4.26321
415444	cg02543454	37	17	37054349	-0.283768	1.74537	-5.76921	8.34696e-07	0.00956474	5.6669	-4.92708
415460	cg03552242	37	16	87719233	-0.270882	1.9419	-5.22964	1.96455e-05	0.0208637	2.99939	-4.26888
415670	cg17777603	37	8	142217736	-0.310051	2.65161	-4.56157	3.59241e-05	0.0256093	2.1802	-4.13224
415759	cg14769121	37	7	98722470	0.351318	3.15061	4.1924	0.000138557	0.0415882	1.0012	3.81073
415774	cg04021444	37	7	155609435	-0.261167	1.99778	-4.60794	9.94485e-05	0.0369449	1.44964	-3.89193
415949	cg11474637	37	21	44751968	-0.304798	3.13071	-4.36574	0.000187109	0.0464194	1.37846	-3.73581
416004	cg05740879	37	11	2721866	-0.23401	1.1449	-4.07576	0.000195583	0.0472321	0.728638	-3.72465
416586	cg13341907	37	17	7402671	0.180064	2.27597	4.40832	7.05399e-05	0.033082	1.62796	3.97446
416662	cg11866019	37	17	21200252	-0.245151	1.77148	-5.01885	3.40102e-05	0.0253249	2.35373	-4.14481
416730	cg08572513	37	11	126310409	-0.239224	1.21623	-4.4959	0.000133248	0.041009	1.12713	-3.82038
417095	cg18988219	37	20	58712100	-0.20499	3.44087	-4.38079	0.000179926	0.0456437	0.906794	-3.74565
417296	cg06482865	37	19	29704382	-0.259179	-3.37047	-4.12642	0.000147863	0.0425523	0.909615	-3.79463
417803	cg24889693	37	22	39709954	-0.30817	2.81798	-4.08764	0.00016731	0.044371	0.798915	-3.76386
418380	cg21934504	37	19	4445085	-0.355688	2.29935	-4.29219	0.000226651	0.0496223	0.710269	-3.68729
418723	cg05204638	37	15	42283086	-0.227829	1.34928	-4.34638	0.000196811	0.0473436	1.08842	-3.72308
418864	cg23676869	37	15	98437489	-0.253047	-4.00014	-5.20977	4.045e-06	0.0128105	4.14698	-4.60906
419025	cg00628375	37	17	42390584	0.226847	3.65751	4.28942	0.00022829	0.0497079	0.761209	3.68546
419184	cg20210647	37	21	45560984	-0.425792	1.73231	-5.28835	1.68666e-05	0.019736	3.27775	-4.30278
419401	cg18878921	37	14	66973157	0.171227	4.67966	4.90158	4.6184e-05	0.0283501	2.34201	4.07414
419718	cg20674073	37	4	2801717	-0.308231	0.447315	-4.49015	0.000135267	0.0412205	1.42256	-3.81667
419730	cg12592409	37	11	46400378	-0.312005	1.8196	-4.5414	0.000118325	0.0394033	1.93413	-3.84957
419891	cg02795076	37	12	50505329	0.318953	-2.46372	5.42709	1.17713e-05	0.0178093	3.71643	4.38178
419996	cg18227471	37	8	41505411	-0.171714	1.87319	-4.53507	0.000120297	0.039566	1.28752	-3.84552
420274	cg25423386	37	3	182881639	-0.193867	3.39707	-4.44117	0.000153709	0.0430935	0.989104	-3.785
420694	cg17103472	37	3	9432060	0.274249	3.38253	6.71899	4.45898e-07	0.00699634	6.41147	5.04824
420696	cg10929246	37	3	50612972	-0.325096	1.65508	-4.28193	0.000232783	0.0498079	1.13	-3.68049
420834	cg01063280	37	6	108167599	-0.22673	0.769493	-4.60798	9.94372e-05	0.0369449	1.59606	-3.89196
421092	cg09053843	37	4	89379007	0.169747	-0.5798	4.55923	0.000112939	0.0389809	1.31062	3.86097
421093	cg13275407	37	2	71150491	-0.208229	1.50017	-4.4928	0.000134334	0.0411444	1.25405	-3.81837
421365	cg16729074	37	19	2599160	-0.180194	-3.2659	-4.50476	0.000130201	0.0406861	1.8558	-3.82608
421369	cg05870200	37	17	80185327	-0.425784	2.92642	-4.49867	0.000132291	0.041009	1.33892	-3.82215
422567	cg15762198	37	8	143781204	-0.166715	0.985092	-5.6472	6.6693e-06	0.0143838	3.79227	-4.50398
422633	cg24999259	37	3	193989356	-0.355108	3.0588	-4.81272	5.82449e-05	0.031069	2.31002	-4.01981
422729	cg24355048	37	14	25045028	-0.144759	-0.327985	-4.91943	4.40814e-05	0.027757	2.1431	-4.08498
422841	cg04572289	37	4	8394657	0.197463	4.36622	4.70102	7.79801e-05	0.0341151	1.70403	3.95052
422864	cg26254210	37	20	44982033	-0.329331	3.26928	-4.71409	2.61757e-05	0.0228688	2.58602	-4.20442
423393	cg10463541	37	5	149432771	-0.334924	2.56502	-5.40087	1.2598e-05	0.0178796	3.59594	-4.36697
423399	cg06736100	37	17	49024061	-0.297322	3.45852	-4.00985	0.00021408	0.0484801	0.578247	-3.7018
423892	cg21809093	37	17	3854700	0.274474	3.89897	4.8739	4.96439e-05	0.0291608	2.62725	4.0573
424162	cg25423573	37	10	81158982	-0.340597	0.570327	-4.55135	0.000115287	0.0390973	1.38817	-3.85594
424465	cg03265564	37	1	9748971	-0.278108	1.67799	-4.34666	0.000196669	0.0473436	1.11264	-3.72326
424473	cg27410202	37	19	14104641	0.14366	1.45798	4.55586	0.000113938	0.0390428	1.39521	3.85882
425048	cg26550330	37	1	228396009	-0.368962	1.78878	-5.19759	2.13522e-05	0.0212742	2.82488	-4.25026
425472	cg12981843	37	16	779218	-0.472134	2.96467	-5.12557	2.57538e-05	0.0227717	3.16559	-4.20809
426447	cg13675148	37	15	85324570	0.215417	4.12584	4.38641	0.000177311	0.0453907	1.37858	3.74933
426511	cg26863864	37	16	57849138	-0.335606	2.31497	-4.29852	9.85512e-05	0.0369033	1.34281	-3.89413
426680	cg21184116	37	19	48965003	0.283767	3.70558	5.07488	8.30264e-06	0.0154027	3.54088	4.45723
426823	cg08458314	37	14	101543182	-0.271265	3.56051	-4.6375	9.2057e-05	0.035882	1.82683	-3.91063
427268	cg00777849	37	19	3196269	0.198638	4.08	4.48793	0.000136051	0.0413249	1.4604	3.81524
427269	cg15017496	37	11	73056771	-0.332631	3.25119	-4.57735	0.000107723	0.0383814	1.90947	-3.8725
427464	cg13576859	37	9	97403129	0.297273	2.37971	4.48551	0.000136914	0.0413799	1.69218	3.81368
427673	cg17429870	37	11	1463662	-0.509503	1.06329	-5.99486	2.73968e-06	0.0116299	4.5865	-4.68943
427777	cg14440024	37	20	62574273	0.178603	2.27303	4.37115	6.71264e-05	0.0325777	1.6182	3.98625
427810	cg13207212	37	4	40892564	-0.237137	0.462352	-4.40495	0.000168943	0.0444883	0.903627	-3.76143
427992	cg26993525	37	15	56657113	-0.217608	0.552916	-4.33391	0.000203312	0.047761	0.811838	-3.71487
428045	cg08265548	37	11	71953422	0.288321	2.72977	4.41614	6.96273e-05	0.0330239	1.67431	3.97756
428204	cg18849603	37	18	52970567	0.147362	4.19079	4.33977	0.000200233	0.0476397	1.17543	3.71872
428291	cg08965078	37	2	85791320	0.249962	2.82561	4.43717	0.000155322	0.0432412	1.21346	3.7824
[truncated: 759 more rows]
