# Supplementary material for: Age-related changes in DNA methylation in a sample of elderly Brazilians
Source: Clin Epigenetics. 2025 Feb 5;17:17. doi: 10.1186/s13148-025-01821-3 (PMC11796210; doi:10.1186/s13148-025-01821-3)
Supplement: Supplementary file 2 — Additional file2. [file 13148_2025_1821_MOESM2_ESM.xlsx]

## Sheet: Age-Associated DMPS
Non-replicated Age-Associated DMPs (aDMPs)
	Name	Genome_Build	CHR	MAPINFO	logFC	AveExpr	t	P.Value	adj.P.Val	B	z.std
1	cg01236347	37	12	101854174	0.0275054	1.14463	4.63902	7.21569e-05	0.0306394	0.697012	3.96906
2	cg15383740	37	8	130738941	-0.019941	1.56016	-4.56081	5.13942e-05	0.0267708	0.264069	-4.04919
3	cg26785451	37	3	180349367	0.0246165	3.87026	4.39647	9.8695e-05	0.0353515	-0.155189	3.89378
4	cg17583307	37	7	72765764	-0.0370111	2.99884	-4.84328	2.33694e-05	0.01946	1.00939	-4.23
5	cg24855228	37	5	16992705	-0.032333	-1.56015	-4.34329	0.000143519	0.0410274	-0.27529	-3.80202
6	cg05997933	37	10	11963946	0.0197172	3.0355	4.2355	0.000180703	0.0449644	-0.564905	3.74457
7	cg13129810	37	11	2121607	-0.0451742	3.56552	-5.87209	1.10905e-06	0.00565353	3.70817	-4.87123
8	cg19085543	37	4	5792166	-0.0237361	1.07178	-4.46622	9.11167e-05	0.0340658	0.0384709	-3.91311
9	cg08996269	37	6	4350785	-0.0187254	0.91706	-5.66623	4.06539e-06	0.00915804	3.21536	-4.60801
10	cg23141934	37	19	11484752	0.025455	-2.54455	4.18117	0.000144142	0.0410394	-0.446985	3.80095
11	cg25966133	37	14	23025474	0.0240452	-3.63319	4.17738	0.000191812	0.0458136	-0.514492	3.72956
12	cg02679502	37	8	104384508	-0.0200014	1.87835	-4.99253	2.35438e-05	0.019522	1.46651	-4.22832
13	cg14097135	37	19	4524928	0.0349023	4.02668	4.22824	0.000128472	0.0392231	-0.612312	3.82937
14	cg04794254	37	1	21010856	-0.0140757	1.21754	-4.39916	0.000133357	0.0397446	-0.121456	-3.82018
15	cg20216323	37	8	140354572	-0.0297065	3.12605	-4.97223	1.8615e-05	0.0176079	1.45414	-4.28089
16	cg08614620	37	5	177920975	-0.0215419	2.7539	-4.14303	0.000217959	0.0483919	-0.428848	-3.69724
17	cg00511247	37	16	76687501	-0.0247767	-2.78907	-4.16457	0.000205404	0.0473221	-0.68796	-3.71228
18	cg06415712	37	11	15848940	-0.0471317	3.72521	-4.224	0.000215428	0.0482392	-0.565601	-3.7002
19	cg04023740	37	2	206547144	0.0377521	-5.49402	5.67624	4.50347e-06	0.00939525	3.62647	4.58668
20	cg25017480	37	14	74100788	0.0502788	-4.02223	4.57975	8.00244e-05	0.0322867	0.462491	3.94433
21	cg06385407	37	10	93140748	-0.0436706	1.65302	-5.07369	1.55614e-05	0.016146	1.61873	-4.32059
22	cg03362164	37	19	54098344	-0.0127317	0.812234	-4.27513	0.000157034	0.0423645	-0.471479	-3.77967
23	cg14782256	37	4	110911427	-0.0207513	-0.910541	-4.8086	4.88917e-05	0.0263193	0.961405	-4.06086
24	cg00294196	37	15	93572609	-0.0214861	2.62543	-4.30895	9.50086e-05	0.0347934	-0.398259	-3.903
25	cg07373191	37	9	136506883	-0.0352639	2.93949	-4.55268	0.00016019	0.0428516	0.313216	-3.77472
26	cg02241020	37	12	16501534	-0.0206948	1.5483	-4.75548	2.33457e-05	0.01946	0.789399	-4.23023
27	cg01991397	37	18	5197333	0.0526243	-4.2477	4.32046	0.000180398	0.0449644	-0.195814	3.74499
28	cg08436280	37	1	18995461	-0.0268001	1.4149	-4.12188	0.000229725	0.0494212	-0.813955	-3.68386
29	cg10356908	37	20	55205797	0.0414188	-2.79194	4.48604	0.000102049	0.035717	0.217735	3.88567
30	cg27175143	37	13	113280259	-0.0163671	2.01414	-4.00323	0.000222356	0.0487114	-1.18847	-3.69216
31	cg23802117	37	1	26625392	0.0296116	4.62249	4.08017	0.000177959	0.0448269	-0.546098	3.74841
32	cg18534079	37	1	1297807	0.0288106	3.44698	4.26308	0.00011659	0.0376894	-0.520613	3.85319
33	cg05590101	37	5	137417922	-0.0213767	1.94111	-4.28624	0.000147073	0.0413717	-0.365065	-3.79596
34	cg15078313	37	17	48440122	-0.0270111	1.00724	-4.11822	0.000227645	0.0492771	-0.74402	-3.68618
35	cg14437112	37	1	153325109	-0.0135392	-3.28645	-4.21765	0.000110385	0.0369777	-0.321989	-3.86655
36	cg01651285	37	14	106775350	-0.0169389	1.05178	-4.75166	4.34063e-05	0.0251692	0.778934	-4.08856
37	cg19537111	37	1	8198107	-0.0248565	1.09073	-5.94436	2.12492e-06	0.00724238	3.90662	-4.74117
38	cg26282526	37	9	31304163	-0.0278116	0.0530999	-4.86899	3.81099e-05	0.0239969	1.11215	-4.11865
39	cg06749269	37	1	9065505	-0.0170684	-1.55995	-4.2831	0.00018195	0.0450632	-0.413934	-3.74284
40	cg04394939	37	19	1212172	0.0245593	1.79903	4.19504	0.000122186	0.038407	-0.677542	3.8417
41	cg04309615	37	5	159520278	0.0128006	2.23057	4.94599	1.04433e-05	0.0141432	1.3809	4.40779
42	cg04784653	37	14	101660281	-0.0234251	1.04942	-5.44452	4.94803e-06	0.00973383	2.69635	-4.56698
43	cg00804916	37	1	228700235	-0.0221813	2.61509	-5.36885	4.59693e-06	0.00952245	2.39533	-4.58239
44	cg19540466	37	17	1650596	-0.0190909	3.05722	-4.25683	0.000131992	0.0394986	-0.530824	-3.82271
45	cg01552966	37	2	25528330	0.0197414	1.85679	4.36196	0.000187543	0.0454868	0.183844	3.73523
46	cg04567586	37	11	134908014	-0.0341785	1.8873	-5.89187	1.49635e-06	0.00644601	3.86057	-4.81172
47	cg13080602	37	11	79151807	0.0453333	-2.87606	5.79015	4.38553e-06	0.00933586	3.64871	4.59222
48	cg19529754	37	19	39135575	0.0119558	2.17204	4.09715	0.000183759	0.0453579	-0.700415	3.74036
49	cg22427256	37	15	54269208	-0.0228883	-0.542936	-5.63717	3.4889e-06	0.0085254	3.09715	-4.63972
50	cg06086634	37	17	48585465	0.0478137	-1.83031	5.15585	1.64682e-05	0.0166164	1.85675	4.30807
51	cg05139080	37	5	79513269	0.051124	1.84208	5.56042	4.76724e-06	0.00956277	2.90246	4.57478
52	cg16265130	37	22	43550246	0.0270786	1.91565	4.60033	5.1557e-05	0.0267708	0.373607	4.04845
53	cg16313158	37	1	48231476	-0.017814	1.80249	-4.3802	0.000115161	0.0374874	0.0779137	-3.8562
54	cg13234188	37	8	144679717	0.0324127	-4.33127	5.33512	7.61883e-06	0.01217	2.42945	4.47562
55	cg13805986	37	3	183538016	-0.0237996	2.73753	-4.27595	0.000156986	0.0423645	-0.30666	-3.77975
56	cg02214305	37	7	158044654	-0.0275408	1.89374	-5.15563	9.38434e-06	0.0133853	1.83254	-4.43089
57	cg16667209	37	1	14988798	0.0251826	2.68064	4.25849	0.000141354	0.0407621	-0.52052	3.80579
58	cg26313173	37	2	106681338	-0.0166451	0.968144	-4.44659	7.70046e-05	0.0316123	-0.0332448	-3.95354
59	cg00913383	37	7	134135922	-0.02731	4.18821	-5.6742	2.34207e-06	0.00754389	3.42494	-4.72142
60	cg12488433	37	20	50929118	-0.0173986	1.79225	-4.10524	0.00018524	0.0454819	-0.934526	-3.73834
61	cg09439489	37	4	2289532	-0.0263999	3.38556	-4.27159	0.00015092	0.041792	-0.435564	-3.78955
62	cg19435944	37	1	86046805	0.0711943	-4.36241	5.01471	2.66069e-05	0.0203832	1.7675	4.20072
63	cg02281334	37	7	29233875	0.0374298	-3.80664	5.01919	7.90179e-06	0.0122727	2.18138	4.46783
64	cg21080263	37	9	1050493	0.024617	-4.95874	4.7536	1.96105e-05	0.0178791	1.33142	4.26928
65	cg14432712	37	2	68246133	-0.0267857	2.5891	-4.35294	0.000180615	0.0449644	-0.0956745	-3.74469
66	cg04320150	37	4	181463687	-0.0296433	0.698686	-6.07722	1.45143e-06	0.00642846	4.25471	-4.81781
67	cg23054654	37	6	53057849	0.0335118	2.9933	4.6484	4.99583e-05	0.0265975	0.67016	4.05582
68	cg07850515	37	20	61869501	-0.026822	0.980173	-5.47114	2.11806e-06	0.00724238	2.74142	-4.74182
69	cg08510096	37	15	91202958	0.0170076	1.50636	4.07972	0.000187263	0.0454868	-1.00225	3.73561
70	cg10180141	37	1	14041267	-0.0166409	0.049117	-4.47258	8.35934e-05	0.0330624	0.0472945	-3.93386
71	cg21704160	37	5	122425166	0.0402376	-5.19942	4.55309	8.91967e-05	0.0337732	0.414612	3.91824
72	cg08237027	37	21	34673704	0.0119729	-1.5223	4.05323	0.000212602	0.0479543	-1.07174	3.70355
73	cg08532042	37	10	72833985	-0.0272232	3.24012	-4.61599	3.40733e-05	0.0228056	0.427786	-4.14438
74	cg17883142	37	12	122826012	0.0493085	4.23058	4.23258	0.000181066	0.0449963	-0.594357	3.74407
75	cg02785187	37	14	23834477	0.0608125	-4.26819	5.08407	2.49135e-05	0.0200894	2.02678	4.21558
76	cg09203919	37	22	47789167	-0.0435534	3.37506	-4.35949	9.65914e-05	0.0349967	-0.263541	-3.899
77	cg14678707	37	8	21626686	-0.023686	2.6213	-5.48978	6.51249e-06	0.0112288	2.74772	-4.50903
78	cg01449504	37	11	60637361	-0.0332184	3.13949	-4.17192	0.000189787	0.0456467	-0.633458	-3.73224
79	cg13515074	37	21	20896207	-0.0190437	2.35604	-4.13738	0.000154843	0.0421668	-0.582129	-3.78317
80	cg01757544	37	7	105320800	-0.0159358	0.774768	-4.63001	5.35834e-05	0.0273625	0.516514	-4.03942
81	cg09826217	37	20	60089107	-0.0223749	0.859528	-4.74263	3.23169e-05	0.022341	0.745121	-4.15649
82	cg02764336	37	2	217052376	0.0119001	3.90215	4.07117	0.000176326	0.0447285	-0.776327	3.75072
83	cg21565994	37	4	54722397	-0.0220506	2.96216	-4.4397	5.62645e-05	0.0280541	-0.0224778	-4.02795
84	cg24026914	37	11	70963720	0.0483396	-5.17437	5.06735	2.10153e-05	0.0186824	1.79779	4.25382
85	cg24252262	37	5	23014515	-0.0206163	2.86583	-4.36434	6.86464e-05	0.0299423	-0.142318	-3.98093
86	cg18846139	37	12	99288802	0.0810301	-4.18735	4.62468	8.04851e-05	0.0323391	0.675326	3.94295
87	cg24733309	37	19	2298987	0.0253306	2.50795	4.46483	6.61699e-05	0.029621	0.0104157	3.98965
88	cg04094275	37	15	75639874	0.0344628	-5.10829	4.46543	0.000125632	0.0388811	0.335194	3.83487
89	cg02576569	37	8	6800959	-0.034102	2.28034	-4.74708	4.23266e-05	0.0248877	1.38875	-4.0944
90	cg21377673	37	5	115152712	0.0125564	-2.31103	4.87286	1.27295e-05	0.0150754	1.71056	4.3647
91	cg03693345	37	3	46939674	-0.0182658	0.413357	-5.20027	1.186e-05	0.0147722	1.96976	-4.38015
92	cg04190393	37	9	116501754	-0.033462	1.30728	-4.78752	2.69494e-05	0.0204717	1.59852	-4.19782
93	cg10650214	37	3	45914188	0.0268893	2.47108	4.20244	0.000167528	0.0436488	-0.486113	3.76354
94	cg12231851	37	16	73233265	-0.0144467	0.582067	-4.35882	0.000143686	0.0410274	-0.216476	-3.80174
95	cg11936040	37	1	75598867	0.0144311	-1.25384	4.41724	9.45782e-05	0.0347885	0.0865599	3.9041
96	cg02183588	37	22	47945216	-0.0264074	2.0902	-4.06988	0.000220871	0.0485492	-1.02306	-3.69387
97	cg21552104	37	8	9189178	-0.0239824	1.48311	-4.67906	7.86619e-05	0.0320049	0.956664	-3.94844
98	cg09122308	37	22	46776370	-0.0166885	0.713197	-5.32205	7.78038e-06	0.0122727	2.31767	-4.47114
99	cg26544363	37	11	31832883	0.0148662	-4.74504	4.46211	5.22408e-05	0.0269942	0.420191	4.04537
100	cg05729450	37	1	28297207	0.0153217	4.30548	3.99957	0.000229738	0.0494212	-1.20797	3.68385
101	cg25601207	37	10	72887768	-0.0216931	2.62035	-4.23282	0.00016351	0.0431635	-0.519171	-3.7696
102	cg24241363	37	4	57975959	0.0669802	-3.58507	4.6861	0.000235527	0.0499721	0.649353	3.6775
103	cg12295671	37	10	131499736	-0.0301486	3.39332	-4.94147	2.48035e-05	0.0200559	1.33716	-4.21658
104	cg10451310	37	2	106811460	-0.0148284	1.10662	-4.13911	0.000206221	0.0473884	-0.824228	-3.71127
105	cg22875371	37	10	50953526	-0.0380699	2.95461	-4.40658	0.00010126	0.0356527	-0.000967478	-3.88755
106	cg12474182	37	14	33403952	0.0501341	-4.57233	5.16695	1.29496e-05	0.01519	2.09523	4.36095
107	cg25706978	37	21	43574602	-0.023585	2.15513	-5.02309	1.93338e-05	0.0178291	1.59747	-4.27245
108	cg27432686	37	1	205905081	0.0148712	4.75887	4.41473	7.56659e-05	0.0313924	0.427702	3.95773
109	cg24069444	37	10	125823413	0.0268571	0.519529	5.70862	2.59076e-06	0.0078274	3.28241	4.70085
110	cg21146335	37	9	134619599	0.0122477	-1.94382	4.03017	0.000200796	0.0467778	-1.08052	3.71801
111	cg14478495	37	18	52989245	0.0675814	-4.605	6.09975	2.07388e-07	0.00287761	5.6687	5.19259
112	cg08739176	37	8	75233295	0.0222293	-4.95833	4.26382	0.000200801	0.0467778	-0.324906	3.71801
113	cg22253960	37	14	51359178	0.0291595	1.50759	5.98639	1.40844e-06	0.00640069	4.25244	4.82381
114	cg03860813	37	1	202679590	0.0357508	-4.81312	5.29822	3.03188e-06	0.00810617	3.07059	4.66865
115	cg21376204	37	19	3869084	0.0450547	-3.90548	4.4496	5.53923e-05	0.0278974	0.315878	4.03163
116	cg25814458	37	4	25323627	-0.0199629	3.50726	-4.31192	8.74512e-05	0.0336146	-0.379368	-3.92301
117	cg24752487	37	2	38324188	-0.0447958	2.56319	-4.54165	7.71398e-05	0.0316419	0.238398	-3.95312
118	cg10491092	37	9	140916330	-0.0313905	4.01338	-4.32083	0.000106908	0.0364165	0.151147	-3.87435
119	cg17574602	37	4	7268755	-0.017534	0.269614	-4.68994	4.86507e-05	0.0262378	0.623427	-4.06202
120	cg23785163	37	2	1935485	-0.0320513	2.03063	-5.60497	0.00018834	0.0455242	2.96521	-3.73416
121	cg11946339	37	2	234686157	-0.0456334	2.0014	-4.62865	6.1142e-05	0.0288271	0.464132	-4.00836
122	cg11344247	37	4	20255023	0.0215193	-1.77828	4.74853	4.08552e-05	0.0246609	0.995721	4.10259
123	cg13063481	37	3	166555550	-0.0156123	-0.0610443	-4.27209	0.000175669	0.0446198	-0.453046	-3.75166
124	cg22746754	37	11	1159019	-0.0399173	3.06458	-4.25762	0.000154555	0.0421668	-0.453815	-3.78363
125	cg04042784	37	7	42884749	-0.0159754	0.369198	-4.69229	3.04649e-05	0.0216817	0.613367	-4.16996
126	cg07202448	37	9	139064176	-0.0322232	1.48506	-4.26713	9.58899e-05	0.0348719	-0.472185	-3.90076
127	cg12771408	37	5	178450746	0.0552962	-5.51833	5.40462	0.000103338	0.0357614	2.66949	3.88262
128	cg15387143	37	3	45708477	-0.021613	1.43402	-5.05287	1.60248e-05	0.0163645	1.67398	-4.31411
129	cg10581381	37	2	239498076	-0.0202611	1.74589	-4.17652	0.000205998	0.0473763	-0.72498	-3.71154
130	cg18069911	37	14	64390073	-0.0227994	0.465975	-4.17686	0.000212474	0.0479543	-0.707052	-3.7037
131	cg25571973	37	12	52347158	0.016834	1.74288	4.32082	0.000158911	0.0427527	-0.301444	3.77671
132	cg07050715	37	14	99426616	-0.0125208	0.588464	-4.4262	0.000113282	0.0373818	-0.0483761	-3.86023
133	cg12814984	37	13	50253445	-0.0211588	1.63955	-5.2435	1.00357e-05	0.0139743	2.07806	-4.4164
134	cg06283733	37	17	70117125	0.0258738	-2.5006	4.46019	5.1146e-05	0.0267708	0.417172	4.05033
135	cg02768353	37	1	21057771	-0.0240058	3.1211	-4.08163	0.000232282	0.0496941	-0.980267	-3.68104
136	cg10646711	37	2	208631909	-0.0148328	-0.302424	-4.1695	0.000227479	0.0492629	-0.725843	-3.68637
137	cg05287415	37	1	220863533	0.03071	-3.24722	4.53758	0.000109075	0.0366857	0.517454	3.86946
138	cg13211785	37	19	18063048	0.0316471	-5.20979	4.92162	0.000227713	0.0492771	1.94724	3.6861
139	cg24563003	37	16	79804222	-0.0233657	-3.2056	-4.43994	9.99522e-05	0.0353834	0.158223	-3.89071
140	cg17077670	37	6	40837618	-0.0125264	0.263428	-4.19013	0.00019487	0.0461589	-0.661878	-3.72558
141	cg11043888	37	10	126650102	0.0242466	1.46252	5.25033	9.33579e-06	0.0133486	2.19467	4.43201
142	cg27334203	37	4	133369339	-0.020706	2.36237	-4.36251	0.000123129	0.0385852	-0.227859	-3.83981
143	cg08056890	37	10	114813564	-0.017233	2.01929	-4.28887	0.000174651	0.0445349	-0.407738	-3.75311
144	cg00693470	37	22	24569292	-0.0256953	2.22035	-5.40249	7.09561e-06	0.0116844	2.53368	-4.4908
145	cg07472795	37	10	30149256	-0.0177979	2.31743	-4.0817	0.000170526	0.0440238	-0.743928	-3.7591
146	cg11196506	37	14	38760181	-0.0243969	0.324402	-5.04725	2.16251e-05	0.0187991	1.5699	-4.24742
147	cg25863502	37	19	4402108	0.0150413	-3.90699	4.241	0.000103134	0.0357357	-0.232379	3.8831
148	cg16409883	37	20	30376593	-0.0248721	0.492029	-5.42366	8.58709e-06	0.0126482	2.55822	-4.45
149	cg12768731	37	17	63853100	0.0185655	4.05242	4.64362	2.80395e-05	0.0208864	1.19629	4.18883
150	cg09660173	37	9	127232074	-0.0211357	2.03149	-4.25917	0.00016351	0.0431635	-0.473184	-3.7696
151	cg11839163	37	7	134617869	-0.0247339	1.88834	-4.54782	5.5874e-05	0.0280436	0.231814	-4.02959
152	cg17807336	37	3	38046836	-0.0254179	3.01791	-4.80105	3.32216e-05	0.0225933	1.05035	-4.15018
153	cg08904069	37	4	163052661	-0.0252069	1.21151	-4.347	0.000194346	0.0461447	0.129615	-3.72625
154	cg04447835	37	16	88955162	0.032038	3.50914	5.61912	2.634e-06	0.0078274	3.31395	4.69747
155	cg04190237	37	9	34666255	0.0201597	0.482542	4.29389	0.000153182	0.0419822	-0.425396	3.78585
156	cg02867574	37	2	96782107	0.0392336	-4.78375	4.42646	0.000129598	0.0393174	0.242106	3.82722
157	cg25472764	37	1	3371098	0.0199986	-4.32982	4.0984	0.000166421	0.0435538	-0.685936	3.76519
158	cg22038262	37	22	23053020	-0.0287089	3.2932	-5.46153	3.2447e-06	0.00837947	3.45084	-4.65469
159	cg20488627	37	17	78995230	-0.0287073	1.94977	-4.70612	4.20562e-05	0.0248523	0.750721	-4.09588
160	cg03294925	37	9	95845293	0.0105548	-0.757038	5.71742	1.40613e-05	0.0156297	4.63803	4.3429
161	cg02402150	37	12	11787148	-0.029176	2.63036	-5.57021	4.08757e-06	0.00915804	2.92433	-4.60688
162	cg19548727	37	12	11699056	-0.0321194	1.17865	-4.20587	0.000226551	0.0491527	-0.608395	-3.68741
163	cg26286158	37	17	55785319	-0.0230366	2.80191	-4.93147	2.00147e-05	0.0181062	1.52688	-4.26473
164	cg10941775	37	12	107767729	-0.0328124	-0.156086	-4.71697	5.63178e-05	0.0280541	0.713337	-4.02773
165	cg01425836	37	10	3824373	-0.0306476	1.30658	-4.61317	5.73372e-05	0.0281612	0.428984	-4.02351
166	cg11072473	37	17	8707491	-0.0203256	2.30492	-4.43658	0.00012806	0.0391524	0.244252	-3.83016
167	cg14436220	37	5	1669665	-0.023873	2.80816	-4.14676	0.000170814	0.0440238	-0.823267	-3.75868
168	cg15128633	37	13	44770082	0.0378266	3.58094	4.17086	0.00019179	0.0458136	-0.640244	3.72959
169	cg16703567	37	4	8593206	-0.0293867	1.84627	-4.29769	0.000135174	0.0400502	-0.340081	-3.81684
170	cg08376325	37	12	22143084	-0.0332761	0.0655289	-4.46749	0.000107074	0.0364307	0.0667608	-3.87398
171	cg21919766	37	11	119051923	0.0230219	2.19909	4.40571	0.000145694	0.0412503	-0.0691829	3.7983
172	cg24716423	37	12	65050514	0.0264828	3.34217	4.21617	0.000162878	0.0431635	-0.279817	3.77057
173	cg22024215	37	8	11565226	0.0281664	-4.62738	4.46222	4.98427e-05	0.0265975	0.452349	4.05636
174	cg09531027	37	20	46292374	-0.0183602	1.79296	-4.94609	1.05993e-05	0.0142515	1.3698	-4.40457
175	cg02687928	37	15	72612470	0.0245504	-4.79719	4.43829	9.51027e-05	0.0347934	0.370922	3.90276
176	cg00221904	37	4	8136852	-0.0364633	3.71729	-4.3005	0.000152348	0.0419092	-0.323513	-3.78721
177	cg00768572	37	2	70343229	0.0154551	0.253628	4.16676	0.00013307	0.0397136	-0.751644	3.82071
178	cg13054883	37	20	17600648	-0.0189427	3.19503	-4.303	8.37865e-05	0.0330755	-0.0538976	-3.9333
179	cg27552023	37	10	118609006	0.0264395	-5.73855	5.66724	5.89902e-06	0.0106734	3.42318	4.52998
180	cg06662144	37	8	134696335	0.022365	0.885229	4.70653	6.12704e-05	0.0288271	0.683162	4.00786
181	cg01976374	37	12	72668243	-0.0322084	1.45796	-4.22966	0.000177659	0.0448269	-0.598731	-3.74883
182	cg21829875	37	18	11002690	0.0137056	3.86852	4.3507	7.17611e-05	0.0306236	0.0969511	3.97037
183	cg19075742	37	14	93535009	0.0198551	4.23338	4.27054	0.000194829	0.0461589	-0.38518	3.72563
184	cg15239248	37	12	92962845	-0.0165752	1.4587	-4.59299	6.368e-05	0.0294408	0.352145	-3.99874
185	cg26320010	37	2	179123912	-0.0255235	1.89308	-4.00259	0.000220387	0.0485156	-1.18102	-3.69442
186	cg16837088	37	14	74742111	-0.0320324	0.393653	-5.72325	2.07037e-06	0.00722448	3.31838	-4.74643
187	cg06214055	37	9	1333378	-0.0196638	1.64117	-4.32139	0.000136971	0.0402489	-0.347398	-3.81357
188	cg14468403	37	5	177037104	-0.0324481	0.891755	-5.56846	3.94746e-06	0.00914899	2.94647	-4.61413
189	cg25323299	37	14	102519193	-0.0286377	2.23123	-4.43242	8.85051e-05	0.033713	0.100019	-3.92012
190	cg10001942	37	3	96533413	0.0312305	-2.89671	4.38388	0.000121504	0.0382747	-0.191642	3.84307
191	cg24714082	37	1	167595191	0.0192348	1.62342	4.43522	9.91103e-05	0.0353515	0.0546378	3.89276
192	cg07017063	37	5	52776254	0.0169728	-3.62795	4.29991	0.000125837	0.0388811	-0.411151	3.83447
193	cg08255598	37	2	74735875	0.0353157	1.83215	4.50603	6.5284e-05	0.029621	0.123678	3.99285
194	cg01880360	37	6	35145291	-0.0193817	2.31185	-4.3599	7.18772e-05	0.0306236	-0.228999	-3.96998
195	cg22909537	37	14	69726916	0.0207031	-5.15194	4.16721	0.000129799	0.0393174	-0.464083	3.82684
196	cg13589427	37	18	21155436	-0.0261946	3.11962	-4.34589	0.000126906	0.0389508	-0.180683	-3.83239
197	cg02780870	37	5	150748569	-0.0229518	2.83061	-4.57871	4.06409e-05	0.0246496	0.317946	-4.10381
198	cg27347247	37	11	70028346	-0.0174922	0.944878	-4.0842	0.000186974	0.0454868	-0.990974	-3.73599
199	cg13250243	37	16	50913948	0.0167457	-1.22845	4.44972	0.000102736	0.035717	0.00289629	3.88404
200	cg08660021	37	3	126928138	-0.0146222	0.57192	-4.16531	0.000206589	0.0474192	-0.600505	-3.71082
201	cg20384284	37	5	122372530	0.0297917	-4.54551	4.39476	6.60693e-05	0.029621	0.21152	3.99001
202	cg14490569	37	5	152603910	-0.0222563	2.01186	-4.61085	3.92575e-05	0.0244812	0.398352	-4.11181
203	cg27350254	37	13	58565220	-0.0322192	0.370901	-4.95344	1.88689e-05	0.017642	1.30231	-4.27787
204	cg11769885	37	1	42384491	-0.0307077	-0.845036	-6.12881	9.35292e-07	0.00522186	4.37371	-4.90479
205	cg07884637	37	3	9030260	-0.0208288	1.12052	-5.4141	5.40161e-06	0.0103838	2.56799	-4.54855
206	cg24394121	37	10	50532970	-0.028144	0.776778	-5.08883	1.60089e-05	0.0163645	1.92808	-4.31433
207	cg21652664	37	11	126152369	0.0211323	-2.26286	5.5779	7.03051e-06	0.0116756	3.33392	4.49276
208	cg24431930	37	15	78078350	-0.03358	1.28353	-4.15774	0.00013755	0.0402734	-0.779419	-3.81253
209	cg23478292	37	11	119075962	0.0123985	-1.40806	4.50241	5.38865e-05	0.0274217	0.113835	4.0381
210	cg25083962	37	5	145407561	-0.021153	1.16553	-5.43885	4.69855e-06	0.00956277	2.57624	-4.57782
211	cg21758338	37	16	3629978	-0.0315461	1.97178	-4.7972	3.52786e-05	0.0230823	0.968296	-4.13641
212	cg22064620	37	9	103790851	0.031583	-2.77661	4.27836	0.000191048	0.0457727	-0.379628	3.73057
213	cg05481201	37	7	1585452	-0.0270741	2.07857	-4.20143	0.000152133	0.0419092	-0.680736	-3.78756
214	cg09655134	37	5	55560175	-0.0158428	0.2549	-4.71731	5.34554e-05	0.0273448	0.704888	-4.03998
215	cg10309117	37	10	30060458	-0.0197534	3.06621	-4.37883	8.91031e-05	0.0337732	-0.213454	-3.9185
216	cg11950141	37	1	31351689	-0.0219801	0.337898	-4.9104	2.80326e-05	0.0208864	1.20464	-4.18889
217	cg09045731	37	16	7971698	-0.0319421	2.51028	-4.45361	9.92643e-05	0.0353515	0.00908142	-3.89238
218	cg11127022	37	2	131796515	-0.0240142	2.10529	-4.23483	0.000104495	0.035914	-0.521427	-3.87991
219	cg25431736	37	11	13031415	0.019461	-2.29616	4.06013	0.000182615	0.0451515	-0.998814	3.74193
220	cg17509516	37	6	135418393	0.0268073	3.20086	4.35055	0.000119007	0.0380414	-0.192732	3.84816
221	cg04664595	37	14	95147289	-0.022876	1.55499	-5.7561	2.0414e-06	0.00722448	3.4038	-4.74928
222	cg19669163	37	19	45373956	0.0247777	1.9237	5.45108	4.42723e-06	0.00933586	2.85801	4.59025
223	cg17717565	37	7	99507261	0.0332409	2.54673	4.70602	3.53058e-05	0.0230823	1.14665	4.13623
224	cg09548227	37	16	46918624	0.0217657	-3.14517	4.65592	6.81346e-05	0.0299274	0.814412	3.98271
225	cg17322242	37	19	54961559	0.0230955	2.09865	4.55303	8.61795e-05	0.0334133	0.282035	3.92653
226	cg10859636	37	21	28744983	-0.01493	1.05532	-4.42819	0.000114009	0.037439	-0.0404047	-3.85866
227	cg14558712	37	13	27203226	-0.0255967	2.81941	-5.42925	1.36104e-05	0.0154628	3.21621	-4.35005
228	cg08050917	37	5	142030386	-0.0203922	3.55886	-4.22653	0.000216137	0.0482808	-0.219647	-3.69937
229	cg09087222	37	8	11720363	-0.0299512	-0.147983	-4.70351	5.5355e-05	0.0278974	0.67319	-4.03178
230	cg10210496	37	2	192016474	-0.0159896	2.08599	-4.34262	9.56001e-05	0.0348066	-0.310479	-3.9015
231	cg11884741	37	11	134449995	-0.0298797	3.04043	-5.01133	8.89939e-06	0.0129136	1.52795	-4.44232
232	cg01152023	37	5	176307323	-0.0208781	1.30339	-5.1674	1.26099e-05	0.0150754	1.98661	-4.36677
233	cg19199146	37	11	6426039	-0.0220913	3.16417	-5.32213	1.11912e-05	0.0144782	2.87486	-4.39278
234	cg03453134	37	3	182380178	-0.0239023	3.40322	-4.15409	0.000206775	0.0474434	-0.595334	-3.71059
235	cg15104456	37	8	129189014	-0.0203079	1.38696	-4.59648	7.38106e-05	0.0309775	0.392861	-3.96366
236	cg07254416	37	2	235955447	0.0144802	2.5523	4.39663	0.000199421	0.0466135	0.0913869	3.71975
237	cg02364454	37	7	87196132	-0.0258069	4.38832	-4.58271	3.63144e-05	0.0234034	0.794471	-4.12976
238	cg19266889	37	4	5889561	0.0438316	-4.47124	5.19624	0.000187182	0.0454868	2.39568	3.73572
239	cg01112878	37	6	107997468	-0.0340652	2.71032	-4.24799	0.000152399	0.0419092	-0.540919	-3.78713
240	cg00604768	37	12	102251130	-0.0133009	0.0328708	-4.31351	8.09794e-05	0.0324643	-0.0207298	-3.94148
241	cg19407776	37	10	105419542	-0.0416171	3.56431	-5.00647	2.26982e-05	0.0192566	1.65825	-4.23655
242	cg00237086	37	8	6796499	-0.0388033	1.20771	-6.89077	9.67463e-08	0.00236315	6.45263	-5.33273
243	cg11076422	37	20	60332183	-0.0209372	2.89056	-4.87387	1.58321e-05	0.0162829	1.10635	-4.31678
244	cg21793540	37	4	174294384	-0.0298442	3.94826	-6.61356	4.91002e-07	0.0039318	6.61418	-5.0298
245	cg25248713	37	3	13023271	-0.0140226	0.693296	-4.07564	0.00017384	0.0444634	-0.762574	-3.75428
246	cg11061105	37	1	229546537	-0.0288746	1.92242	-4.37344	0.00014031	0.0405791	-0.171111	-3.80762
247	cg20328799	37	2	120985492	-0.0196296	1.34128	-4.16051	0.000200643	0.0467778	-0.767067	-3.71821
248	cg11805489	37	1	225662460	-0.0255781	1.9607	-4.2612	0.000153084	0.0419748	-0.0706742	-3.78601
249	cg14110380	37	7	89841210	0.0536955	-4.51889	5.04692	1.98652e-05	0.0180551	2.25224	4.2664
250	cg04546473	37	10	86096789	0.0211822	2.73281	4.55887	7.06169e-05	0.0303502	0.351589	3.9742
251	cg14006863	37	3	121903107	0.0180064	-1.8636	4.09234	0.00018422	0.0453761	-0.969692	3.73973
252	cg26220952	37	18	7273138	-0.0196998	0.621773	-5.6952	3.40761e-06	0.0085254	3.25366	-4.64459
253	cg26483294	37	10	81042515	0.0208997	3.49054	5.41992	2.05161e-06	0.00722448	3.18392	4.74827
254	cg14234520	37	2	121018789	0.0171604	2.1658	4.67065	5.70455e-05	0.0281612	0.583222	4.02471
255	cg19773510	37	22	31257528	-0.0230985	0.830086	-5.42372	4.05374e-06	0.00915804	2.53874	-4.60861
256	cg14260164	37	4	77008520	-0.0227407	0.632659	-4.17748	0.000197027	0.0464427	-0.716146	-3.7228
257	cg17617919	37	5	71723754	-0.0224442	2.69782	-4.34449	7.34787e-05	0.030949	-0.230379	-3.96473
258	cg15480817	37	5	72416082	0.0574138	-3.86809	4.76174	5.17748e-05	0.0268363	1.27176	4.04747
259	cg19546703	37	1	165451588	-0.0487	-1.92464	-4.25802	0.000165087	0.0433402	-0.49682	-3.7672
260	cg09331790	37	11	61772128	0.0176253	-1.34931	4.63936	5.37388e-05	0.0273797	0.485524	4.03874
261	cg13768937	37	5	149018181	-0.0155265	1.92247	-4.36727	0.000126255	0.0389141	-0.218383	-3.83365
262	cg15438787	37	7	4998895	0.0495037	-5.08901	6.91387	4.81419e-05	0.0261316	8.30292	4.06447
263	cg13247329	37	20	45948586	-0.022022	0.593935	-5.75597	2.43517e-06	0.00759925	3.42313	-4.71348
264	cg00898123	37	10	50946810	-0.0449256	2.51668	-5.02649	1.54843e-05	0.0161361	1.82188	-4.32168
265	cg27588075	37	5	96078437	-0.0204758	0.401393	-4.45303	9.9177e-05	0.0353515	0.0136795	-3.8926
266	cg15251729	37	8	10806452	-0.0321811	2.90627	-4.61281	6.67296e-05	0.0296798	0.452339	-3.98765
267	cg25586488	37	10	44757334	-0.0256527	1.69816	-4.37471	0.000100037	0.0353919	-0.219258	-3.8905
268	cg15340115	37	17	35411927	-0.0272645	2.53629	-4.26615	0.000149894	0.0416653	-0.489387	-3.79125
269	cg10396632	37	3	126728707	-0.0234417	3.76686	-4.3657	0.000192136	0.0458242	-0.118793	-3.72914
270	cg03431521	37	8	116670531	-0.0249547	3.07623	-4.61486	3.17406e-05	0.0221154	0.456003	-4.1606
271	cg18368565	37	13	52533943	-0.0163244	0.959842	-5.15845	1.67974e-05	0.0168327	1.87134	-4.30369
272	cg04134244	37	22	39216249	-0.0303777	2.29487	-4.54054	6.6231e-05	0.029621	0.301342	-3.98943
273	cg03171723	37	10	108924369	0.0718077	-4.15102	4.2787	0.000188471	0.0455242	-0.308931	3.73399
274	cg21035171	37	8	9618595	0.0124116	4.38575	4.09565	0.000165074	0.0433402	-0.848789	3.76722
275	cg21607106	37	13	71860344	-0.0204543	-0.103751	-4.07688	0.000232035	0.0496941	-0.738232	-3.68131
276	cg02529309	37	4	76912383	-0.0280582	0.259329	-6.31989	7.1676e-07	0.00482972	4.86023	-4.95677
277	cg21924403	37	1	208063870	0.0156107	-1.55918	4.44332	0.000108744	0.0366016	0.101213	3.87021
278	cg11421872	37	1	68961495	-0.0143134	1.39696	-4.13955	0.000233702	0.049765	-0.804642	-3.67949
279	cg07806103	37	15	57209682	-0.0298838	3.08855	-4.6056	6.76155e-05	0.029893	0.393699	-3.98452
280	cg25418380	37	15	77917306	-0.0247798	1.73855	-4.3872	0.000120466	0.0382243	-0.178227	-3.84518
281	cg00036558	37	5	153967170	-0.0290826	2.66623	-4.51926	5.0113e-05	0.0265975	0.157323	-4.0551
282	cg23513000	37	1	15530445	-0.0179177	0.968822	-5.41912	6.67883e-06	0.011316	2.56547	-4.50368
283	cg15069289	37	13	30939636	0.0203746	1.82142	4.81158	3.2605e-05	0.0223817	0.980124	4.15446
284	cg23383318	37	8	6785707	-0.0319928	0.919499	-5.39237	7.51454e-06	0.0121023	2.48165	-4.47857
285	cg02286229	37	11	115809902	-0.0239957	2.09914	-4.6925	4.51558e-05	0.0255026	0.62419	-4.07938
286	cg06336319	37	4	7168810	-0.0211633	1.09143	-4.96828	2.00701e-05	0.0181062	1.38473	-4.26411
287	cg01774541	37	2	10470114	0.0251753	-3.47178	4.09462	0.000181865	0.045061	-0.963564	3.74296
288	cg12231799	37	8	101387728	-0.0295015	2.98408	-4.92806	1.61792e-05	0.016438	1.23403	-4.31199
289	cg05414125	37	8	37409511	-0.0238286	3.05158	-4.29965	0.000140181	0.0405617	-0.384644	-3.80785
290	cg08426097	37	12	109725504	-0.0177511	2.81601	-4.30518	0.000211972	0.047911	-0.25383	-3.7043
291	cg09248019	37	21	42732441	-0.0239209	4.34045	-4.41127	7.80779e-05	0.0319129	-0.130249	-3.95022
292	cg15197753	37	2	232798330	-0.0236836	2.33329	-5.07919	1.94775e-05	0.0178291	1.74917	-4.2708
293	cg12241552	37	3	196044003	-0.0273332	0.00150752	-4.63948	7.49276e-05	0.0312631	0.52208	-3.96007
294	cg19418317	37	12	54145645	0.013414	-2.52172	4.45255	0.000152792	0.0419669	0.262525	3.78649
295	cg23447221	37	11	93672497	-0.0281861	3.81571	-4.6033	6.33885e-05	0.0294077	0.448587	-3.99983
296	cg11706308	37	12	62866511	-0.0185257	2.27812	-4.3054	0.000180708	0.0449644	-0.224993	-3.74456
297	cg26619478	37	2	180129627	0.0501472	-5.45563	6.28604	1.15158e-06	0.00567302	4.93352	4.86379
298	cg26232188	37	11	10822059	0.0191653	2.18852	4.20094	0.000169422	0.0439256	-0.505961	3.76072
299	cg26227354	37	11	69957126	-0.0355361	2.65522	-4.11289	0.000229803	0.0494212	-0.793952	-3.68378
300	cg08743947	37	5	135169702	-0.0299731	2.47443	-4.09839	0.00017375	0.0444598	-0.951837	-3.75441
301	cg19924196	37	3	8543487	0.0840244	-4.35815	7.17864	1.98113e-07	0.00287761	7.32117	5.2011
302	cg27192625	37	19	15892170	-0.0356736	1.67694	-4.23913	0.000177478	0.0448269	-0.579132	-3.74909
303	cg06140312	37	2	109537435	-0.0196197	2.35656	-4.49978	4.85477e-05	0.0262063	0.12011	-4.06251
304	cg05481397	37	19	34190796	-0.0258782	1.226	-4.30303	0.000183992	0.0453627	-0.357203	-3.74004
305	cg04599912	37	7	87257030	0.0696527	-4.36461	4.7691	4.2817e-05	0.0249757	1.13888	4.09173
306	cg25998594	37	14	24632095	0.0253364	3.55463	5.3251	9.45632e-06	0.0134227	2.35345	4.42925
307	cg16957374	37	8	42596672	0.0269399	2.84167	5.19209	1.04495e-05	0.0141432	1.97914	4.40766
308	cg17807510	37	3	53651666	-0.0193335	1.10976	-4.52166	4.6557e-05	0.0258948	0.173637	-4.07227
309	cg12200750	37	14	83192032	0.0287399	3.949	4.40624	0.000102263	0.035717	-0.123788	3.88516
310	cg23304099	37	3	128949317	0.0209617	-1.38502	4.39995	6.35676e-05	0.0294408	0.108277	3.99916
311	cg00000596	37	8	133098502	-0.0299217	1.43576	-4.82242	3.7901e-05	0.0239303	0.98881	-4.11992
312	cg26673619	37	16	11540839	-0.0261301	3.56375	-4.43894	8.81788e-05	0.033651	0.161133	-3.92101
313	cg27654029	37	19	2173764	0.0204165	3.21376	4.83799	0.000115253	0.0374874	1.70167	3.85601
314	cg15568223	37	8	19171171	0.0598412	-4.69023	4.47309	0.000107498	0.036469	0.197621	3.87301
315	cg27444828	37	3	129693128	0.0388432	-3.56652	5.19775	1.91979e-05	0.0178145	2.422	4.27402
316	cg00298883	37	17	7164634	0.0546954	-4.41768	4.88007	1.24387e-05	0.0150421	1.73698	4.36975
317	cg07031888	37	13	97760949	-0.0220354	1.3927	-4.49616	6.83934e-05	0.0299274	0.0990775	-3.98181
318	cg19548511	37	18	25617941	-0.0151993	0.875194	-4.75557	3.99236e-05	0.0244904	0.793508	-4.10792
319	cg19685604	37	4	81187575	0.0536455	-5.44486	7.14756	1.43599e-07	0.00255096	7.61134	5.26058
320	cg12220322	37	8	17489181	-0.0263783	2.67132	-4.25783	0.000174202	0.0444981	-0.50428	-3.75376
321	cg02745476	37	8	128737488	-0.0189512	3.83533	-4.92535	2.78293e-05	0.0208623	1.33687	-4.19054
322	cg00285537	37	6	40445150	-0.0151463	1.14015	-4.5965	6.97289e-05	0.0301759	0.390559	-3.97721
323	cg10958265	37	12	131146611	-0.0178171	1.06102	-4.51845	7.67051e-05	0.0315556	0.164222	-3.95447
324	cg24710255	37	2	88366191	-0.0239153	2.16212	-4.17479	0.000149908	0.0416653	-0.752915	-3.79122
325	cg23628888	37	7	130002796	-0.0239942	2.88455	-4.17062	0.00019836	0.046551	-0.694931	-3.7211
326	cg04050888	37	9	38734844	-0.0246265	3.28438	-4.32939	0.000160222	0.0428516	-0.288466	-3.77467
327	cg00230631	37	8	50822294	0.0579229	-3.85362	4.2547	9.80848e-05	0.0352762	-0.203563	3.89528
328	cg15963901	37	7	49813085	0.0734554	-3.91865	5.19771	1.51217e-05	0.0159726	2.21516	4.32691
329	cg21498648	37	1	28453832	0.0222008	-2.33636	4.51771	0.000146873	0.0413717	0.659788	3.7963
330	cg10624649	37	21	20323804	-0.0252586	2.27109	-6.55726	7.77385e-08	0.00212493	5.55103	-5.3723
331	cg07287961	37	20	25040106	-0.0314522	2.37056	-5.56577	7.71846e-05	0.0316419	3.12612	-3.95298
332	cg05532283	37	9	139249030	-0.0274515	3.82529	-4.38939	9.25496e-05	0.0343605	0.107698	-3.90934
333	cg00824155	37	10	11755736	-0.0228932	2.42851	-4.39934	6.19336e-05	0.0289763	-0.0974695	-4.00532
334	cg23145996	37	12	2303908	-0.0210265	1.07274	-4.49473	0.000113964	0.037439	0.146561	-3.85876
335	cg11024484	37	11	2448765	-0.0349159	2.11324	-5.70393	4.39523e-06	0.00933586	3.29423	-4.59176
336	cg05053394	37	22	31277544	-0.0182362	0.93601	-4.79419	1.99285e-05	0.0180846	0.902198	-4.26569
337	cg17554309	37	13	24659607	-0.0127398	0.355418	-4.16101	0.000162187	0.0431635	-0.786536	-3.77163
338	cg22905769	37	10	80071275	-0.0149375	0.139286	-4.43804	9.48808e-05	0.0347934	0.0134954	-3.90332
339	cg23656187	37	6	39855090	-0.0507113	3.67999	-4.15887	0.000235061	0.0499455	-0.732955	-3.67801
340	cg08916855	37	1	202937310	0.0179461	-3.71819	4.82623	1.61244e-05	0.0164107	1.56178	4.31274
341	cg01328890	37	3	43020440	-0.0198706	2.33712	-4.74362	4.83074e-05	0.0261895	0.770763	-4.06367
342	cg11765877	37	1	216367307	-0.0232606	2.79184	-4.57797	6.59112e-05	0.029621	0.384216	-3.99058
343	cg19311535	37	13	47479682	-0.0188369	0.323737	-4.536	7.45589e-05	0.0311444	0.267374	-3.96125
344	cg01536114	37	4	40193255	0.0257021	2.3022	4.22684	0.000204667	0.0472369	-0.564002	3.71319
345	cg22192710	37	11	19363946	-0.0234701	1.05394	-5.12067	1.54957e-05	0.0161361	1.75411	-4.32152
346	cg07696542	37	1	201299236	-0.0164961	1.99747	-4.0662	0.000191004	0.0457727	-1.03554	-3.73063
347	cg00718620	37	20	61866613	0.0208302	-0.366759	4.14837	0.000232689	0.0496941	-0.778924	3.6806
348	cg26212904	37	17	5608761	-0.0211064	1.14631	-4.2718	0.00014284	0.0410074	-0.478739	-3.8032
349	cg15182508	37	16	6069666	0.0337064	-2.84409	5.01621	1.94212e-05	0.0178291	1.96719	4.27144
350	cg07040778	37	11	886589	0.0155859	3.79978	4.31199	0.000124288	0.0386531	-0.0291424	3.83751
351	cg25934177	37	9	139436171	0.020617	3.58437	4.95586	9.62028e-06	0.0135569	1.59137	4.42554
352	cg26503398	37	9	116503594	-0.0305069	2.90743	-4.96642	2.1443e-05	0.0187778	1.38998	-4.24931
353	cg16609878	37	10	96328888	0.015941	3.25063	4.20638	0.000114461	0.0374445	-0.357217	3.85769
354	cg03984269	37	10	43726142	-0.0244513	1.45482	-4.60119	4.68306e-05	0.0259012	0.370571	-4.07091
355	cg09955595	37	1	227938158	-0.0238498	3.58233	-4.25731	0.000202253	0.0469468	-0.504793	-3.71619
356	cg20059697	37	5	54281687	-0.0187787	0.636309	-4.93431	3.07984e-05	0.0217792	1.27944	-4.16748
357	cg22576378	37	20	60138869	-0.0209714	4.10542	-4.1937	0.000193001	0.0459184	-0.649167	-3.72801
358	cg12721835	37	2	177002820	0.0350819	1.74904	4.99624	1.34404e-05	0.0154628	1.41358	4.35281
359	cg07010006	37	7	140340376	0.0948656	-4.33916	6.26622	1.23455e-07	0.00255096	6.21164	5.28831
360	cg18134292	37	7	27210274	0.0199816	1.32232	4.86256	2.14168e-05	0.0187778	1.06003	4.24958
361	cg04539326	37	1	168074263	-0.0247536	4.48235	-4.49525	8.38412e-05	0.0330755	0.235233	-3.93315
362	cg25351625	37	13	103556409	0.0171264	3.98743	4.46214	5.13577e-05	0.0267708	0.266303	4.04936
363	cg16677621	37	6	157313826	0.0260971	3.12316	4.49159	7.17777e-05	0.0306236	0.452408	3.97031
364	cg24111794	37	11	67267668	0.0206793	3.94706	5.20747	1.08175e-05	0.0143149	2.06892	4.40015
365	cg07087821	37	1	20490579	-0.036283	2.50586	-4.37236	0.000145131	0.0411611	-0.18614	-3.79926
366	cg19686014	37	20	56803768	0.0533959	-5.28884	4.82547	4.46707e-05	0.0255026	1.24049	4.08189
367	cg20958328	37	17	54755456	-0.0227779	3.35947	-4.89335	2.28073e-05	0.0192988	1.42768	-4.23547
368	cg05737677	37	19	18725583	-0.0411124	2.01437	-4.45308	9.25022e-05	0.0343605	0.018108	-3.90946
369	cg13039140	37	8	144211942	-0.0214066	1.07178	-4.28407	0.00010257	0.035717	-0.465034	-3.88443
370	cg17112727	37	9	101333114	-0.0151614	-0.399769	-4.90037	3.25084e-05	0.0223817	1.18549	-4.15514
371	cg12999086	37	20	1907219	-0.0283154	4.02355	-4.36084	0.000123624	0.0386402	-0.155575	-3.83883
372	cg22195730	37	2	95939398	-0.0304762	3.35586	-4.67465	4.49945e-05	0.0255026	0.707118	-4.08021
373	cg16440121	37	12	29035442	-0.0124727	-0.238332	-4.25277	0.000196148	0.0463557	-0.483896	-3.72393
374	cg05438152	37	9	127044991	-0.0250567	2.23348	-4.3049	0.000139809	0.0404957	-0.357542	-3.80851
375	cg06391431	37	5	149232756	-0.0210125	-0.448156	-5.82661	1.72532e-06	0.00678724	3.59561	-4.78319
376	cg02460232	37	14	97066135	-0.026933	3.40863	-4.31649	0.000121947	0.038373	-0.216471	-3.84218
377	cg20645466	37	16	87079011	-0.0277297	2.58663	-5.10852	1.47321e-05	0.0158547	1.77046	-4.33266
378	cg16895370	37	19	38182381	-0.0227497	1.74607	-5.14424	1.429e-05	0.0157087	1.8151	-4.33936
379	cg00234462	37	15	29967031	0.0494877	-4.32267	4.31852	0.000186132	0.0454819	-0.167012	3.73713
380	cg08071137	37	7	21945571	0.0178741	1.85555	4.15786	0.000214262	0.0482101	-0.769397	3.70158
381	cg15547048	37	20	1280518	-0.0183657	2.51153	-4.23679	0.00010379	0.0358309	-0.50223	-3.88156
382	cg11761190	37	12	14211024	-0.0298747	0.754841	-5.99176	1.94592e-06	0.00708849	4.02989	-4.75896
383	cg18786829	37	12	113029356	-0.0219058	1.48523	-4.10497	0.000183134	0.0452416	-0.935793	-3.74121
384	cg03219453	37	3	138175073	-0.0180306	0.772999	-5.01814	1.40772e-05	0.0156297	1.84831	-4.34265
385	cg27392125	37	11	45928166	-0.0325271	3.43657	-4.83824	2.46383e-05	0.0200098	0.997237	-4.21809
386	cg19220555	37	11	133372672	-0.0316652	3.01552	-4.59837	3.54097e-05	0.0230903	0.385785	-4.13556
387	cg25968721	37	16	10674992	-0.024947	2.60934	-4.53733	7.0303e-05	0.0302597	0.228929	-3.97526
388	cg23538557	37	1	46860056	0.0336938	-2.69813	4.58241	8.75014e-05	0.0336146	0.54159	3.92287
389	cg11858698	37	12	77795067	-0.0335213	2.29423	-4.27832	0.000211657	0.047911	-0.405441	-3.70468
390	cg20468968	37	4	8560598	-0.0255968	3.45356	-5.30484	7.53257e-05	0.0313316	3.21982	-3.9588
391	cg17613812	37	16	30686894	-0.0293264	4.55633	-4.65796	4.503e-05	0.0255026	0.735936	-4.08003
392	cg02641990	37	1	66999785	0.0187903	-1.8614	4.16678	0.000211787	0.047911	-0.765775	3.70453
393	cg09555666	37	19	15234879	-0.0201938	1.4058	-4.80666	3.13996e-05	0.0220274	0.975188	-4.16307
394	cg25685183	37	14	63741022	-0.0187187	2.10646	-4.39481	0.000228463	0.0493484	0.0405787	-3.68527
395	cg02587214	37	14	93130392	0.0145646	1.1469	4.3065	8.82277e-05	0.033651	-0.390492	3.92088
396	cg25802476	37	4	41420614	-0.0265807	3.81049	-4.46085	0.000127358	0.0389873	0.171033	-3.83151
397	cg26996667	37	4	133253787	-0.0243246	3.63727	-5.08394	1.92782e-05	0.0178291	1.95895	-4.27309
398	cg25168850	37	2	72124437	-0.0164818	0.5855	-4.59933	6.60573e-05	0.029621	0.394839	-3.99006
399	cg18738273	37	16	646175	0.0151841	-0.529113	4.53181	3.96419e-05	0.0244881	0.332295	4.10956
400	cg15467280	37	10	106099569	0.0221321	-0.213869	4.51626	9.89599e-05	0.0353515	0.191676	3.89313
401	cg13029885	37	19	43878785	-0.0397212	2.81524	-4.94333	1.986e-05	0.0180551	1.41487	-4.26646
402	cg08281426	37	4	67953781	-0.0250178	-1.42867	-4.37754	0.000115296	0.0374874	-0.182738	-3.85592
403	cg22084258	37	11	120435389	0.0670695	-4.64809	5.21336	1.94824e-05	0.0178291	2.73705	4.27074
404	cg12294213	37	16	9197755	0.0207764	2.02132	4.57667	6.2518e-05	0.0291566	0.381971	4.0031
405	cg10180169	37	1	155171810	-0.0772117	3.35528	-4.36926	8.92971e-05	0.0337732	-0.24002	-3.91797
406	cg06988642	37	9	132274000	0.028122	2.07655	4.61412	5.78332e-05	0.028206	0.420202	4.02148
407	cg19028967	37	3	121717664	-0.0224424	1.46518	-4.18712	0.000198648	0.0465999	-0.674307	-3.72073
408	cg01024862	37	7	1934948	-0.0286587	3.90311	-4.54877	6.50312e-05	0.029621	0.476288	-3.99377
409	cg26328326	37	10	72983319	-0.0309759	3.7323	-4.75912	3.96911e-05	0.0244904	0.874049	-4.10927
410	cg11819703	37	9	139640317	-0.0401337	2.81077	-4.42881	6.38807e-05	0.0294408	-0.0784852	-3.998
411	cg01720316	37	10	116164395	0.0402379	-4.61996	4.28616	0.000178314	0.0448269	-0.12515	3.74791
412	cg18613281	37	1	39596444	-0.0181399	1.77931	-4.11701	0.000177666	0.0448269	-0.90402	-3.74882
413	cg24655422	37	14	95429934	-0.0248248	2.08555	-4.30961	0.000117652	0.0378131	-0.38939	-3.85097
414	cg20595735	37	10	122848375	-0.037915	3.02247	-4.88391	3.0568e-05	0.021688	1.12863	-4.16919
415	cg15739493	37	1	54483836	-0.0111758	-0.0252143	-4.13641	0.000227094	0.0492271	-0.82017	-3.6868
416	cg17965730	37	14	101016373	-0.0351659	1.27369	-5.5606	4.2057e-06	0.00915804	2.97343	-4.60095
417	cg08280113	37	19	31601588	-0.0250207	3.26643	-5.02665	2.18558e-05	0.0188975	1.78839	-4.24504
418	cg17568732	37	19	39691138	-0.0392445	2.84979	-4.70098	5.05527e-05	0.0266988	0.664076	-4.05306
419	cg11796208	37	9	138285596	-0.0264427	1.60455	-4.46881	0.000104134	0.0358887	0.0651738	-3.88075
420	cg19554126	37	1	201118850	-0.0226038	1.81969	-4.38419	6.54812e-05	0.029621	0.000829706	-3.99213
421	cg05836790	37	8	143548395	-0.0376561	2.48072	-4.17229	0.000137644	0.0402734	-0.754231	-3.81236
422	cg06921081	37	1	202679582	0.030646	-3.57982	5.49089	5.93474e-06	0.010705	3.42469	4.5287
423	cg12933556	37	1	173883686	-0.0278006	3.16204	-4.7747	3.28643e-05	0.0224668	1.01784	-4.15265
424	cg16883550	37	11	8955137	-0.0287356	2.91981	-4.83729	0.000229721	0.0494212	1.10425	-3.68387
425	cg13800921	37	2	189157366	0.0217065	-2.29148	4.12989	0.000171095	0.0440238	-0.870501	3.75827
426	cg08604036	37	1	54085983	-0.0178132	3.65357	-4.22008	0.000183976	0.0453627	-0.600491	-3.74006
427	cg07701442	37	1	85930863	0.0237663	-3.14587	5.20078	4.2335e-06	0.00915804	2.7557	4.59958
428	cg14311763	37	13	96084861	0.0210339	1.44182	4.37851	0.000108167	0.0365755	-0.101478	3.8715
429	cg10094892	37	3	154797301	0.0526793	-3.62363	5.95062	2.40887e-06	0.00759925	4.04096	4.71569
430	cg25927771	37	11	65061627	0.0213951	3.00738	4.37283	0.00011776	0.0378269	-0.204283	3.85074
431	cg08818049	37	12	109085884	0.0199104	-1.49401	4.454	0.000114317	0.037439	0.132915	3.858
432	cg00756136	37	1	32000685	-0.0465207	2.3524	-4.4973	0.000123511	0.038637	0.163775	-3.83905
433	cg21688118	37	14	92999032	0.0137521	-0.0778895	4.18664	0.000221303	0.0486001	-0.683731	3.69337
434	cg20874256	37	15	25436411	-0.0273916	1.67069	-4.94414	2.85011e-05	0.0210696	1.32378	-4.18512
435	cg05493881	37	1	37093141	-0.0200847	2.58807	-4.39922	8.96636e-05	0.0338682	-0.156187	-3.91698
436	cg12350057	37	14	23768690	0.0226292	0.724677	5.1349	2.02984e-05	0.018195	1.81235	4.26158
437	cg25738198	37	2	1077595	-0.0189468	0.934822	-5.45903	8.54668e-06	0.0126482	3.01756	-4.45101
438	cg10614894	37	8	69122635	-0.0227958	1.5633	-4.39225	9.54042e-05	0.0348032	0.0341941	-3.90199
439	cg01680303	37	11	87776411	-0.0376701	-1.28816	-5.19626	1.50309e-05	0.0159646	1.96283	-4.32824
440	cg17547281	37	17	63584652	-0.0160018	1.8565	-4.95544	5.13231e-05	0.0267708	1.73091	-4.04952
441	cg05367715	37	22	47594232	-0.0467776	3.41506	-4.41799	6.65271e-05	0.0296353	-0.108184	-3.98838
442	cg02932978	37	9	126978469	-0.01636	1.35909	-4.82996	1.47919e-05	0.0158818	1.13139	-4.33176
443	cg23862339	37	11	125221452	-0.0334638	2.58726	-5.30407	4.1798e-06	0.00915804	2.2484	-4.60224
444	cg10653710	37	10	118934007	-0.0213532	1.10431	-5.53642	7.57968e-06	0.0121665	2.8647	-4.47672
445	cg27371289	37	20	31667301	-0.0293315	2.74406	-4.63547	5.81926e-05	0.0283105	0.532605	-4.02002
446	cg17879791	37	6	26217110	-0.0185639	-3.5714	-4.12565	0.000149142	0.0416342	-0.778012	-3.79249
447	cg06831953	37	6	1391249	0.018845	-2.56598	4.09648	0.000162982	0.0431635	-0.8791	3.77041
448	cg20725915	37	1	26139732	-0.0334895	1.79946	-5.10613	1.26841e-05	0.0150754	1.81541	-4.36549
449	cg25898680	37	9	140051288	0.0390802	-2.41903	4.33303	0.000145889	0.0412503	-0.287174	3.79797
450	cg11535784	37	7	36943422	-0.014404	4.98616	-4.01269	0.000212453	0.0479543	-1.11669	-3.70373
451	cg22183241	37	11	118039454	-0.0237681	1.51472	-4.40309	0.000120295	0.0382223	0.104237	-3.84552
452	cg10577561	37	10	126855551	-0.0395632	3.34714	-4.32702	0.000156384	0.0422865	-0.307861	-3.78071
453	cg20936142	37	2	236406027	-0.0329882	1.53431	-4.43045	0.000135101	0.0400502	-0.0700049	-3.81697
454	cg18351177	37	2	206547150	0.0458905	-5.28625	5.79226	2.77187e-05	0.020806	4.69999	4.19144
455	cg10526325	37	1	205447371	-0.0285888	2.74023	-4.42507	5.64966e-05	0.0280753	-0.00504544	-4.02699
456	cg13520102	37	15	88215824	-0.0356305	2.24827	-4.74185	4.1155e-05	0.0247195	0.753697	-4.1009
457	cg12960124	37	4	83021175	-0.0271696	3.4545	-4.64727	6.31626e-05	0.0293638	0.550956	-4.00067
458	cg05281629	37	4	185038989	-0.0520819	3.54851	-4.30084	0.000167198	0.0436488	-0.368722	-3.76403
459	cg05616242	37	12	54783416	0.0153635	3.41041	4.50341	6.48789e-05	0.029621	0.113577	3.99432
460	cg18385125	37	22	20047139	0.0250435	1.80472	4.25639	0.000136267	0.0401628	-0.220168	3.81485
461	cg20844821	37	1	18433794	0.0208479	-2.5477	5.82274	1.63328e-06	0.00655807	3.67611	4.7942
462	cg26201988	37	2	129126062	-0.0366371	3.79386	-4.89994	2.13039e-05	0.0187778	1.51806	-4.25077
463	cg05200998	37	2	242497924	0.0271707	1.00121	4.8278	3.58948e-05	0.0231994	0.987772	4.13243
464	cg14055168	37	17	76129331	-0.0153989	-0.165382	-4.78975	3.49816e-05	0.0230419	0.982452	-4.13835
465	cg07035951	37	22	49587222	-0.0389098	3.10526	-4.62699	5.46391e-05	0.0276368	0.491646	-4.03484
466	cg13858223	37	14	95913857	0.0194523	4.41613	4.92674	4.21255e-05	0.0248523	1.80397	4.0955
467	cg04573157	37	6	160490730	-0.0155283	1.89987	-4.43283	0.000102244	0.035717	-0.0502224	-3.8852
468	cg12545533	37	1	114364934	-0.0186249	3.76383	-4.44021	0.000216705	0.0482808	0.234636	-3.6987
469	cg19126198	37	1	246160826	-0.0118273	0.364337	-4.31496	0.000164155	0.0432182	-0.309283	-3.76862
470	cg17034091	37	22	18917176	-0.0201549	0.749127	-4.87559	2.5972e-05	0.0203494	1.14546	-4.20618
471	cg17555919	37	18	34920694	-0.0319089	2.30722	-4.33247	8.21213e-05	0.0326829	-0.324557	-3.93812
472	cg20000294	37	12	86995067	-0.0329094	3.23882	-4.72054	6.63433e-05	0.029621	0.907537	-3.98903
473	cg25474687	37	1	223871750	-0.0233158	0.507958	-4.30118	0.000163575	0.0431635	-0.38138	-3.7695
474	cg20987349	37	21	40758589	-0.0275903	3.18674	-4.24148	0.00017598	0.04466	-0.523651	-3.75121
475	cg21908542	37	21	44866469	-0.0361896	2.62837	-4.54843	6.37628e-05	0.0294408	0.392722	-3.99843
476	cg01996125	37	12	52371703	0.0193735	3.33195	4.74604	4.34518e-05	0.0251707	0.83834	4.08831
477	cg11093292	37	3	57204673	-0.0189693	-0.950256	-5.54985	4.1347e-06	0.00915804	2.86985	-4.60449
478	cg13493207	37	16	57662079	-0.0150356	0.834587	-4.22431	0.000178549	0.0448269	-0.577001	-3.74758
479	cg09347941	37	1	152690296	-0.0237183	2.32077	-4.44268	8.0293e-05	0.0323391	-0.0424436	-3.94352
480	cg08859830	37	7	152262007	-0.0213844	-0.536609	-5.11069	1.72217e-05	0.017025	1.73302	-4.29817
481	cg25674620	37	4	151130854	-0.0135684	-0.0941208	-4.38904	0.000110704	0.0370421	-0.176541	-3.86585
482	cg16850951	37	13	111997258	-0.0389603	1.70012	-5.83842	1.57118e-06	0.00644777	3.66605	-4.80196
483	cg03572525	37	16	4332683	0.0210751	1.89305	4.93091	2.42781e-05	0.0199335	1.26362	4.22141
484	cg26643325	37	10	43699267	-0.0297172	1.93191	-4.27233	0.000179133	0.0448966	-0.454684	-3.74676
485	cg06138935	37	16	49586623	-0.0136647	0.427933	-4.51923	9.56512e-05	0.0348066	0.200425	-3.90137
486	cg11700897	37	7	155009703	-0.0233278	1.2177	-5.14946	1.13527e-05	0.0145312	1.88735	-4.38966
487	cg12853461	37	19	54384844	-0.0191734	-1.55459	-4.75727	3.95235e-05	0.0244812	0.797561	-4.11025
488	cg27147526	37	17	5185102	-0.0172098	-1.25191	-4.9081	3.20993e-05	0.0222167	1.21658	-4.15804
489	cg11247522	37	8	99438016	-0.0296511	2.62533	-4.50014	8.49198e-05	0.0332664	0.242456	-3.93007
490	cg02749623	37	21	45725119	-0.0137013	1.09495	-4.26137	0.000194519	0.0461589	-0.470213	-3.72603
491	cg14851027	37	22	50977104	0.0137439	0.841432	4.25026	0.00012328	0.0385852	-0.234978	3.83951
492	cg07143609	37	20	4162569	-0.0254111	2.7941	-4.20435	0.000207632	0.0475468	-0.667981	-3.70955
493	cg24229009	37	8	60961322	-0.0206065	2.23422	-4.29735	0.000148412	0.0415886	-0.414634	-3.79371
494	cg01262045	37	5	141993010	-0.0156924	0.927364	-4.80591	3.86299e-05	0.024198	0.934006	-4.11552
495	cg24647919	37	1	28439864	0.0148493	-0.0548548	4.49927	8.18294e-05	0.0326369	0.124163	3.93898
496	cg26099072	37	15	74464750	-0.0359184	3.16322	-4.51844	7.53588e-05	0.0313316	0.171038	-3.9587
497	cg23537353	37	1	27442542	0.0163936	3.38934	4.14153	0.000140913	0.0406933	-0.559027	3.80656
498	cg03503840	37	7	73061395	-0.0255308	3.36538	-4.15584	0.000225112	0.0490038	-0.728541	-3.68903
499	cg17505780	37	15	57510606	-0.0207252	2.32199	-4.5904	4.56616e-05	0.0256155	0.341706	-4.07679
500	cg07778428	37	21	34130201	0.0403001	2.9492	4.82392	2.45277e-05	0.0200098	1.50004	4.2191
501	cg25175271	37	1	27437169	-0.0266171	3.44296	-4.45079	0.000102787	0.035717	0.0416158	-3.88392
502	cg06573146	37	13	27203539	-0.0316198	2.74738	-4.50013	9.09528e-05	0.0340658	0.156004	-3.91354
503	cg09575568	37	5	63986889	0.0533112	-3.7131	4.38591	0.000139584	0.0404957	0.00750394	3.8089
504	cg20258487	37	19	30265898	-0.0166855	0.818096	-4.33689	0.000130397	0.0393425	-0.298468	-3.82571
505	cg14151861	37	6	72596301	0.0758371	-4.45664	6.07721	2.32092e-06	0.00754389	4.38537	4.72326
506	cg03218304	37	20	58319150	-0.0260777	3.43498	-4.43774	9.01035e-05	0.0339251	-0.0449696	-3.9158
507	cg01677826	37	9	140222977	-0.018565	3.74	-4.38489	0.00011207	0.037202	-0.164355	-3.86285
508	cg05204618	37	1	2953283	-0.0291747	3.4234	-4.1078	0.000229774	0.0494212	-0.66232	-3.68381
509	cg12075669	37	13	111316145	0.0368281	2.19176	5.83918	1.50641e-06	0.00644601	3.94749	4.81038
510	cg01044002	37	5	173098435	0.022305	1.46548	4.75631	3.99747e-05	0.0244904	0.808201	4.10763
511	cg15137021	37	20	20213490	-0.0247473	2.42951	-4.29297	0.00012661	0.0389319	-0.431988	-3.83296
512	cg00708203	37	19	3740489	0.0311358	2.76305	5.0862	1.18686e-05	0.0147722	2.04512	4.37999
513	cg19819341	37	15	83991082	-0.0266993	-0.185051	-5.9644	1.88731e-06	0.00700252	3.96158	-4.76513
514	cg22158603	37	16	387629	0.0260597	2.45121	4.45122	8.708e-05	0.0335186	0.075744	3.92403
515	cg02086071	37	16	89879494	-0.0137103	4.32172	-4.15013	0.00021151	0.047911	-0.745433	-3.70486
516	cg17646428	37	22	49252039	-0.0211926	1.27614	-4.9506	0.000180259	0.0449644	1.4579	-3.74519
517	cg09327788	37	7	140340379	0.097017	-5.45621	6.13515	1.78432e-07	0.0028711	5.78328	5.22051
518	cg24280820	37	8	98226672	-0.0229302	0.401943	-4.73266	2.54511e-05	0.0201721	0.725658	-4.21076
519	cg03486287	37	9	99145998	0.0528594	-3.71206	6.29129	2.12845e-05	0.0187778	5.69327	4.25097
520	cg09603237	37	10	33486310	-0.0270548	2.3763	-4.23115	0.000199601	0.0466184	-0.555845	-3.71952
521	cg06166758	37	2	112921258	-0.0464658	3.31205	-4.17076	0.000226327	0.0491224	-0.70749	-3.68766
522	cg12933533	37	17	71875372	-0.0288135	1.92615	-4.26017	0.000112844	0.0373818	-0.528671	-3.86117
523	cg04228836	37	14	101016389	-0.0324122	1.04955	-5.1643	0.000178094	0.0448269	2.09567	-3.74822
524	cg12590011	37	17	77308178	-0.0315244	4.00111	-5.145	7.2936e-06	0.0119101	1.81764	-4.48494
525	cg25441287	37	11	124952773	-0.0213001	3.0751	-4.88404	1.242e-05	0.0150421	1.26345	-4.37008
526	cg03277499	37	9	37936386	0.0187813	2.91394	4.37841	0.00010871	0.0366016	-0.135948	3.87028
527	cg18721493	37	15	75639884	0.0489386	-5.30769	4.70638	6.73619e-05	0.0298259	1.01912	3.98542
528	cg21055985	37	3	78921616	-0.0470878	0.78261	-4.68756	5.81575e-05	0.0283105	0.627533	-4.02016
529	cg14672173	37	2	82766427	-0.0393387	2.57665	-4.58112	8.51537e-05	0.0332664	0.364636	-3.92941
530	cg23999505	37	7	101109484	-0.0192026	2.2987	-4.25603	0.000167931	0.0436599	-0.510226	-3.76293
531	cg18012057	37	1	32041287	-0.03472	2.04293	-5.86473	1.26269e-06	0.0058748	3.99202	-4.84554
532	cg01165645	37	15	76028788	-0.0243476	2.08826	-4.15902	0.000223768	0.0488799	-0.757942	-3.69055
533	cg12661951	37	22	19125491	-0.031356	3.59869	-4.3638	0.00010288	0.035717	0.0477896	-3.8837
534	cg02634245	37	8	10800129	-0.0291774	2.47591	-4.17672	0.000188434	0.0455242	-0.458507	-3.73404
535	cg16430915	37	20	3791139	0.0221797	2.13894	4.30288	0.000180297	0.0449644	-0.356249	3.74514
536	cg17429893	37	4	169845218	-0.0230263	1.10446	-4.45313	0.000120467	0.0382243	0.032046	-3.84517
537	cg10272534	37	16	23192711	-0.0253349	1.18199	-5.29462	1.11757e-05	0.0144782	2.22623	-4.39308
538	cg03045516	37	6	34056530	-0.0289803	2.67232	-5.0705	1.83355e-05	0.0175127	1.70813	-4.28425
539	cg17381365	37	11	121964939	-0.0246642	1.0038	-5.442	4.2516e-06	0.00916327	2.58451	-4.59869
540	cg16771366	37	14	39953676	-0.0207293	2.06419	-4.69807	3.56975e-05	0.0231492	0.626948	-4.1337
541	cg13234901	37	15	65337160	0.0145792	1.55612	4.26441	0.000155201	0.0421871	-0.409693	3.7826
542	cg05342276	37	7	101149983	-0.03322	2.13807	-5.49912	4.41897e-06	0.00933586	2.89804	-4.59064
543	cg04212764	37	14	56534753	-0.0247714	4.15297	-4.38193	0.000117424	0.0377811	-0.160509	-3.85144
544	cg16540721	37	3	160383439	-0.0214412	1.20017	-4.30124	0.000159042	0.0427683	-0.341963	-3.77651
545	cg16007403	37	20	60286015	-0.0298936	3.33404	-4.85305	3.26915e-05	0.0224149	1.13542	-4.15386
546	cg07183539	37	11	66140389	0.0209013	0.945915	5.66479	3.67244e-06	0.00878978	3.20664	4.62911
547	cg20883720	37	22	44288641	-0.0284657	2.22849	-4.22276	0.000189587	0.0456432	-0.592361	-3.7325
548	cg02067801	37	22	44834993	-0.021933	3.0901	-4.08284	0.000177714	0.0448269	-0.985853	-3.74876
549	cg11690122	37	10	89825036	0.0182743	1.72008	4.21968	0.00015636	0.0422865	-0.33556	3.78074
550	cg20898865	37	10	54709967	-0.0285519	1.94465	-6.11892	1.22941e-06	0.00585947	4.34988	-4.85084
551	cg14477543	37	19	4691599	0.0134224	1.4455	3.99443	0.000224782	0.0489682	-1.18217	3.6894
552	cg26812574	37	6	137860321	-0.0272271	2.3473	-6.32762	3.10562e-07	0.00324008	4.87993	-5.11692
553	cg10114348	37	1	212413038	0.0214112	2.23821	4.99126	1.66552e-05	0.0167475	1.6639	4.30558
554	cg16054349	37	17	45078519	-0.020969	2.01483	-5.39725	5.50558e-06	0.010407	2.53191	-4.54454
555	cg20919549	37	16	46918616	0.0159755	-2.29182	4.3501	0.000167396	0.0436488	-0.0229603	3.76373
556	cg07275960	37	1	219359117	0.0112881	4.70609	4.003	0.000223565	0.0488799	-1.08507	3.69078
557	cg25208315	37	14	76571300	-0.028305	3.59612	-4.22572	0.00014136	0.0407621	-0.6139	-3.80578
558	cg10084379	37	20	5297573	0.0238142	-5.37301	5.32159	1.50869e-05	0.0159646	3.12804	4.32742
559	cg01916660	37	12	66275542	0.02549	-2.59229	5.32966	2.69842e-06	0.0078274	3.17058	4.69253
560	cg21643316	37	2	82766453	-0.0402292	1.93993	-5.48185	7.72132e-06	0.0122668	2.71717	-4.47277
561	cg06289278	37	3	193968886	-0.026432	3.81798	-4.68102	3.05127e-05	0.0216817	0.585913	-4.16961
562	cg00834519	37	13	27203560	-0.0262647	3.67971	-4.22057	0.000197663	0.046499	-0.579126	-3.72199
563	cg16403963	37	11	134343432	-0.0283754	3.03009	-4.12773	0.000233017	0.0496941	-0.858749	-3.68024
564	cg15118314	37	20	34019699	-0.0171461	3.60704	-4.3347	0.000218554	0.0484082	-0.155449	-3.69654
565	cg11053273	37	9	35859400	-0.014996	1.79575	-4.69071	2.77166e-05	0.020806	0.623372	-4.19146
566	cg11070987	37	4	37804023	-0.0228843	-1.22141	-4.50618	0.000108543	0.0366016	0.173502	-3.87066
567	cg07546239	37	4	175205474	0.0135871	-3.24448	4.13473	0.000146135	0.0412861	-0.572782	3.79755
568	cg14089650	37	7	25134687	-0.0234613	0.113785	-4.25639	0.000105367	0.0360171	-0.53172	-3.87789
569	cg12820587	37	15	29965716	-0.0295903	1.40213	-5.12946	1.45031e-05	0.0157447	1.79645	-4.3361
570	cg14680128	37	7	47185016	-0.022974	0.197069	-4.99555	2.45774e-05	0.0200098	1.43394	-4.21865
571	cg11398659	37	1	156124471	0.0170898	0.528164	4.28634	0.000144929	0.041155	-0.369785	3.7996
572	cg10066043	37	7	158118570	0.0293005	1.84172	5.46782	4.67761e-06	0.00955453	2.65348	4.57875
573	cg19160030	37	1	20098656	-0.0273729	3.07299	-5.14298	6.87889e-06	0.0115217	1.82456	-4.4974
574	cg06911001	37	2	217739771	-0.0181918	3.59796	-4.26764	9.95897e-05	0.0353515	-0.132883	-3.89159
575	cg14613235	37	6	151134595	-0.0144911	-0.603962	-4.1575	0.000180088	0.0449644	-0.787107	-3.74543
576	cg23338316	37	11	93456334	0.029264	2.83916	4.89617	2.4059e-05	0.0198023	1.34203	4.22345
577	cg22874728	37	20	54464115	-0.0323962	2.02972	-4.27808	0.000125715	0.0388811	-0.474883	-3.83471
578	cg10361061	37	2	171362361	-0.0124506	0.675745	-4.07008	0.000235448	0.0499721	-1.01199	-3.67759
579	cg25072046	37	12	52963000	-0.02783	3.46894	-5.74851	1.67552e-06	0.00663673	3.73077	-4.78908
580	cg01626496	37	4	88313095	-0.0206061	-1.81082	-4.12436	0.000185639	0.0454819	-0.880069	-3.7378
581	cg20305683	37	8	20647436	-0.0477568	-0.342093	-5.21548	1.58076e-05	0.0162829	2.02053	-4.31712
582	cg14720477	37	5	167503908	-0.0256586	3.43437	-4.24678	0.00015173	0.0419092	-0.423938	-3.78822
583	cg23309631	37	7	105017585	0.0175621	3.88634	4.10378	0.000193086	0.0459199	-0.515084	3.72789
584	cg25775313	37	22	20989556	-0.0196766	1.80971	-4.29542	0.000135989	0.040121	-0.341217	-3.81535
585	cg02716183	37	6	1465466	-0.0192433	1.11067	-4.87135	2.24774e-05	0.0191634	1.08451	-4.23874
586	cg01473729	37	11	892898	-0.0305073	4.24275	-4.9902	1.94618e-05	0.0178291	1.58963	-4.27098
587	cg07849049	37	9	80070353	-0.0207283	-0.995885	-5.84865	2.53332e-06	0.00773492	3.65613	-4.70543
588	cg03637653	37	10	98525268	-0.0221255	1.94167	-4.50049	8.13719e-05	0.0325171	0.11582	-3.94032
589	cg11040339	37	13	38249461	-0.0364543	2.22007	-5.04749	2.50179e-05	0.0200907	1.70593	-4.21464
590	cg06182111	37	20	56395410	-0.011699	0.660688	-4.67935	6.30197e-05	0.0293206	0.766323	-4.00121
591	cg03845297	37	9	93924398	-0.0202369	2.99069	-4.22082	0.000109398	0.0367521	-0.533303	-3.86874
592	cg14217431	37	2	26801935	-0.0138276	1.04458	-4.43796	9.13521e-05	0.0340886	-0.044643	-3.91248
593	cg24546976	37	9	99801991	0.0270981	-3.50705	4.71172	7.55396e-05	0.0313623	0.992543	3.95813
594	cg07052958	37	21	45248910	-0.0123384	0.837567	-4.14166	0.000162332	0.0431635	-0.840068	-3.7714
595	cg16050882	37	3	193858709	0.040868	-4.25422	4.41487	9.49335e-05	0.0347934	0.286452	3.90319
596	cg09384830	37	17	43924929	-0.0347482	2.55607	-5.75669	2.39698e-06	0.00759925	3.49673	-4.7167
597	cg21675036	37	3	128212196	0.0267547	-2.2885	4.18025	0.000225466	0.0490327	-0.676865	3.68863
598	cg13519834	37	6	143145810	0.0235083	3.61464	4.27216	0.000143477	0.0410274	-0.331582	3.8021
599	cg18338027	37	1	60282150	-0.0261308	2.89908	-4.78047	3.17949e-05	0.0221154	0.846341	-4.16021
600	cg04250661	37	4	160199879	-0.0256827	2.65005	-4.19343	0.000127467	0.0390004	-0.696349	-3.8313
601	cg00600012	37	19	45312120	0.0420369	-3.31318	4.91856	3.47526e-05	0.023003	1.37148	4.13985
602	cg18710621	37	6	30572110	0.0174939	2.55634	5.35773	1.91808e-05	0.0178145	3.39769	4.27422
603	cg05201403	37	10	134068446	-0.0364207	0.429264	-4.25864	0.000134692	0.0400002	-0.523228	-3.81772
604	cg01479148	37	18	34973997	0.0203436	-2.549	4.28276	0.000212971	0.0480008	-0.276881	3.70311
605	cg10637657	37	11	65309217	0.022073	3.92902	4.44605	8.92323e-05	0.0337732	0.399011	3.91815
606	cg05019934	37	14	65821361	-0.0197111	3.92761	-4.65105	2.79307e-05	0.0208849	0.562381	-4.18971
607	cg24916677	37	5	71053512	-0.0169914	1.74192	-4.57171	5.9145e-05	0.0285136	0.302218	-4.0162
608	cg12049464	37	9	133874581	-0.0330525	2.01539	-4.39733	0.000104888	0.0359162	-0.0900034	-3.879
609	cg24819596	37	2	86135013	-0.0428558	1.61263	-4.30789	0.000174463	0.0445063	-0.346851	-3.75338
610	cg13040016	37	11	89224282	0.0186226	-2.36045	5.14695	1.73029e-05	0.0170766	2.41987	4.29712
611	cg01911996	37	4	171418860	-0.0306334	1.6435	-5.22086	1.35949e-05	0.0154628	2.02847	-4.3503
612	cg06782083	37	12	50376841	0.0630204	2.90164	4.59078	3.77754e-05	0.0239303	0.354924	4.12068
613	cg10403138	37	9	116872922	-0.0255775	2.57467	-4.20376	0.000198311	0.046551	-0.633343	-3.72116
614	cg01686420	37	12	117800970	-0.0323346	1.60958	-4.56027	8.49654e-05	0.0332664	0.312232	-3.92994
615	cg00982484	37	10	22548542	-0.0197313	2.14935	-4.7028	4.55481e-05	0.0256008	0.67714	-4.07737
616	cg06866884	37	4	185202821	-0.0157759	1.54825	-4.18924	0.000121614	0.0382886	-0.668645	-3.84285
617	cg24590565	37	3	24284034	-0.0216509	0.651837	-6.0641	7.93323e-07	0.00494184	4.26559	-4.937
618	cg18619452	37	9	91149049	0.0606682	-3.95446	4.65217	8.27706e-05	0.0328076	0.704817	3.93623
619	cg08249613	37	9	8189263	-0.0188504	3.43759	-4.3803	9.98056e-05	0.0353834	-0.200986	-3.89106
620	cg22653480	37	3	93787978	-0.0166473	2.89309	-4.13928	0.00014193	0.0408461	-0.566001	-3.80478
621	cg04016004	37	19	11434656	0.0108557	-0.882393	4.0449	0.000193885	0.0460725	-1.0714	3.72685
622	cg02661829	37	11	63802404	0.0274437	1.59634	4.52755	6.57648e-05	0.029621	0.184915	3.99111
623	cg15969000	37	20	11910646	-0.0240767	0.65536	-4.20738	0.000192416	0.0458522	-0.632106	-3.72877
624	cg04889481	37	1	168415425	0.0201791	1.73157	4.63664	6.61159e-05	0.029621	0.496573	3.98985
625	cg12383361	37	22	40405066	-0.0220289	1.25305	-5.34844	8.44122e-06	0.0126055	2.43969	-4.45368
626	cg08447178	37	7	47760621	-0.0207279	2.68361	-4.13906	0.000210734	0.047911	-0.721111	-3.70579
627	cg14991022	37	1	203255003	0.0280825	3.56749	4.49341	5.986e-05	0.0286697	0.673144	4.01336
628	cg19262104	37	4	3486227	-0.0334934	1.32909	-4.26881	0.000110501	0.0369955	-0.506023	-3.86629
629	cg18294909	37	1	207627615	0.025129	-2.44856	5.90636	3.06974e-06	0.00810617	4.12409	4.6661
630	cg16458269	37	16	15687143	0.0208515	3.23945	4.19516	0.000178385	0.0448269	-0.513224	3.74781
631	cg23713311	37	15	32050552	-0.0297946	-2.52945	-4.21501	0.000149728	0.0416653	-0.640831	-3.79152
632	cg11279833	37	15	78919026	-0.0178306	2.10959	-4.33513	8.12069e-05	0.0324946	-0.318523	-3.94081
633	cg25349738	37	20	5876568	-0.0169367	0.0202903	-4.17577	0.000213159	0.0480061	-0.679908	-3.70289
634	cg00511755	37	4	57523706	-0.0201043	1.12159	-4.3187	0.000154863	0.0421668	-0.333251	-3.78314
635	cg11453336	37	1	238014584	-0.0315232	2.69487	-4.91934	2.64561e-05	0.0203494	1.22383	-4.20201
636	cg24337975	37	2	233876260	-0.0211828	1.59733	-4.96959	1.27551e-05	0.0150754	1.35801	-4.36426
637	cg16259985	37	5	9467915	-0.0268602	3.51412	-4.2033	0.000210159	0.047905	-0.632949	-3.70648
638	cg06150437	37	14	101363051	-0.0153864	1.05991	-4.77028	5.68293e-05	0.0281376	0.865445	-4.0256
639	cg27331382	37	6	97232734	-0.0140914	0.424896	-4.41129	7.2755e-05	0.0308173	-0.130578	-3.96709
640	cg09025908	37	19	49126940	0.0223778	1.82886	4.12668	0.000195379	0.0462588	-0.540953	3.72492
641	cg02836667	37	11	64647594	0.0196144	0.857059	4.63712	4.78268e-05	0.0260941	1.00375	4.066
642	cg01602332	37	2	241171798	-0.0184687	4.30758	-4.54667	7.01844e-05	0.030253	0.366797	-3.97566
643	cg15051316	37	1	43213947	-0.0115037	1.43556	-4.24048	0.00017892	0.0448623	-0.530225	-3.74706
644	cg13625614	37	12	123467326	-0.0330714	2.93199	-5.85682	1.55981e-06	0.00644777	3.69635	-4.80342
645	cg00023916	37	16	19485518	-0.0230455	1.95492	-4.57995	6.09995e-05	0.0288271	0.394792	-4.00891
646	cg17874995	37	8	53878308	-0.0182584	2.88582	-3.98276	0.000233417	0.0497224	-1.22274	-3.6798
647	cg01694519	37	19	47128970	-0.0300851	1.52431	-5.23918	8.20015e-06	0.0125045	2.22264	-4.45989
648	cg07464200	37	15	28248229	-0.015795	2.88922	-4.05863	0.000215299	0.0482287	-0.818216	-3.70035
649	cg06297175	37	16	67434726	-0.0435324	3.13731	-4.20715	0.000170829	0.0440238	-0.647335	-3.75865
650	cg16857868	37	16	46918622	0.0209275	-2.88168	5.414	1.10956e-05	0.0144718	3.43241	4.39464
651	cg13907633	37	1	157386488	-0.0211652	1.74999	-4.50813	7.38488e-05	0.0309775	0.23389	-3.96353
652	cg00536589	37	12	108285962	-0.0175314	0.835758	-5.29672	1.04556e-05	0.0141432	2.2193	-4.40753
653	cg08077975	37	22	31643141	0.021375	3.95338	4.47943	5.25679e-05	0.0270798	0.659643	4.04391
654	cg02753826	37	11	119041910	0.0168101	3.17045	4.70464	2.23412e-05	0.0191424	1.2372	4.24011
655	cg27276993	37	3	64367255	-0.0145349	-1.05174	-4.06525	0.000225904	0.0490669	-1.03104	-3.68813
656	cg13789639	37	1	47746081	0.0215126	2.73388	4.27462	0.000133699	0.0398215	-0.198618	3.81954
657	cg19130461	37	16	34987213	-0.0294077	2.79754	-4.51563	5.89413e-05	0.0284622	0.145339	-4.01701
658	cg20829509	37	18	10230057	-0.0146225	4.4569	-4.15232	0.000139318	0.0404919	-0.657679	-3.80938
659	cg15370819	37	19	54379397	0.0135689	0.481312	4.1832	0.000220115	0.0485156	-0.67867	3.69474
660	cg04888316	37	12	3472024	-0.0185762	1.57482	-4.57066	4.69549e-05	0.0259194	0.289662	-4.07029
661	cg06004426	37	17	20020463	-0.0227308	2.0459	-4.27608	0.000146321	0.0413175	-0.378319	-3.79723
662	cg23053175	37	6	26988107	0.0282009	-3.33026	4.20539	0.000216849	0.0482808	-0.525718	3.69853
663	cg05731191	37	8	143096469	-0.041079	2.32241	-4.8298	2.49762e-05	0.0200907	0.974163	-4.21501
664	cg24417337	37	8	11665358	-0.0154759	-0.808094	-4.70438	4.98408e-05	0.0265975	0.665987	-4.05637
665	cg20261379	37	17	19439098	0.0217419	0.468453	4.70116	6.1597e-05	0.0288989	0.67651	4.00661
666	cg13050930	37	6	4775675	0.0337552	-5.47463	4.53976	3.86356e-05	0.024198	0.66938	4.11549
667	cg01969412	37	20	25202356	-0.0139861	1.87771	-5.12219	1.29449e-05	0.01519	1.8079	-4.36103
668	cg09452531	37	10	121619290	-0.0214818	2.65793	-4.10499	0.000171652	0.0440769	-0.935254	-3.75745
669	cg05191364	37	6	4775696	0.0417372	-3.00314	4.36986	0.000161723	0.043094	0.0307213	3.77234
670	cg04198778	37	5	170208605	-0.02219	1.68982	-4.99223	2.66338e-05	0.0203832	1.42822	-4.20049
671	cg01918428	37	10	113943656	-0.0244597	-4.23697	-6.85712	7.97443e-08	0.00212493	6.39739	-5.36771
672	cg09732056	37	1	12172933	0.0196293	3.49886	4.4708	4.85057e-05	0.0262063	0.138614	4.06271
673	cg18619151	37	3	172166280	0.0363395	-4.31642	4.62452	5.01343e-05	0.0265975	0.576953	4.055
674	cg02051599	37	17	55804630	-0.012651	1.16381	-4.18161	0.000145215	0.0411651	-0.735096	-3.79911
675	cg13977758	37	4	144633289	-0.0194964	3.65872	-4.03481	0.000223055	0.0488097	-1.12018	-3.69136
676	cg02868269	37	5	10358479	0.0176368	2.51386	4.38055	8.54228e-05	0.0332664	-0.210987	3.92865
677	cg05929314	37	17	71640758	0.0216509	-5.26888	4.65205	2.68829e-05	0.0204717	1.02559	4.19838
678	cg20208952	37	19	37997473	0.0302904	-3.18066	4.65144	0.000116218	0.0376412	0.713715	3.85397
679	cg12752121	37	13	96375809	0.0133056	1.11353	4.43751	8.6822e-05	0.0335073	0.0982592	3.92474
680	cg23367919	37	2	199180751	-0.0238142	0.546631	-5.69734	1.81787e-06	0.00690772	3.25377	-4.77268
681	cg24169332	37	11	35671767	-0.0503353	2.60479	-4.36483	0.000162786	0.0431635	-0.18958	-3.77071
682	cg06468068	37	2	147479064	-0.0252295	3.15814	-4.25655	0.000137518	0.0402734	-0.528399	-3.81259
683	cg03546183	37	11	128584167	0.0241	2.62063	4.98432	1.33732e-05	0.0154628	1.38557	4.35391
684	cg03548212	37	15	34624649	0.0194606	3.63	4.4099	8.70261e-05	0.0335186	0.274742	3.92418
685	cg10616135	37	8	21524536	-0.0143883	0.357157	-4.16364	0.000230176	0.0494452	-0.738752	-3.68336
686	cg07795954	37	19	16133453	-0.0348903	3.63929	-5.57106	3.42166e-06	0.0085254	3.00695	-4.64374
687	cg26495008	37	6	35619239	0.0269311	3.40616	4.63403	5.83555e-05	0.0283193	0.559011	4.01936
688	cg15344632	37	13	53495441	0.019281	-2.84903	4.36213	0.000184199	0.0453761	0.124683	3.73976
689	cg01927686	37	12	96617777	-0.0383278	0.197826	-4.31169	0.000190286	0.0456859	-0.325723	-3.73158
690	cg09197950	37	3	196911035	-0.0163806	0.782391	-4.22895	0.00011844	0.0379435	-0.608907	-3.84933
691	cg06108056	37	10	87647622	-0.0200823	1.77897	-4.51329	5.92309e-05	0.0285315	0.139054	-4.01585
692	cg17341374	37	10	92631317	0.0154893	-3.19516	4.16042	0.00013265	0.0396549	-0.500397	3.82149
693	cg20395701	37	9	976802	0.046172	-5.34054	5.1025	5.85427e-06	0.0106734	2.44255	4.53159
694	cg14792774	37	16	11833132	-0.0224156	2.14057	-4.34316	0.000181705	0.0450551	-0.174798	-3.74318
695	cg22845819	37	19	58514331	0.0351409	-4.87549	4.31861	0.000155669	0.0422294	-0.159412	3.78185
696	cg21228004	37	2	133280980	-0.0159148	3.20569	-4.4901	9.07227e-05	0.0340342	0.103227	-3.91415
697	cg08632558	37	3	43811468	-0.0224864	2.82367	-4.20007	0.000130582	0.0393495	-0.684688	-3.82536
698	cg21205087	37	8	144854923	0.0302512	2.43592	4.19253	0.000191218	0.0457727	-0.673226	3.73034
699	cg08897510	37	19	12793468	-0.0225768	5.46631	-4.86845	2.63364e-05	0.0203494	1.13067	-4.20303
700	cg15529285	37	1	59857377	-0.0195496	1.80643	-4.37865	0.000143349	0.0410274	-0.172527	-3.80232
701	cg17541779	37	6	158115021	-0.0231713	3.26934	-4.67331	5.1377e-05	0.0267708	0.579154	-4.04927
702	cg06274109	37	22	47798088	-0.0133917	-0.904038	-4.30899	0.000204452	0.0472059	-0.322817	-3.71345
703	cg04760771	37	1	154150600	0.0128381	-2.94801	4.49234	4.72844e-05	0.0259478	0.403173	4.06866
704	cg11852167	37	2	73110488	0.0159199	0.333558	4.42532	0.000107831	0.0365395	-0.0338006	3.87226
705	cg13555855	37	10	118928510	0.0263054	-2.37576	4.14939	0.000228923	0.0493875	-0.643067	3.68476
706	cg17697897	37	20	31349254	-0.0210789	2.60499	-4.31313	0.000150839	0.041792	-0.353039	-3.78968
707	cg14144460	37	5	145718399	0.0430641	-3.62284	4.74608	0.00014329	0.0410274	1.40631	3.80242
708	cg12036977	37	5	141541631	-0.0166547	0.822659	-4.86417	1.57055e-05	0.0162382	1.08855	-4.31855
709	cg11866019	37	17	21200252	-0.0247967	1.77148	-4.82458	3.95585e-05	0.0244812	0.987548	-4.11004
710	cg00558554	37	17	61600153	0.0193997	1.47956	4.36804	0.000126479	0.0389319	-0.212799	3.83322
711	cg21357647	37	15	68115875	0.0503483	-5.23353	4.2404	0.000211705	0.047911	-0.433552	3.70462
712	cg16113134	37	13	61186876	-0.0259494	2.13366	-5.12642	0.000198797	0.0466051	1.78177	-3.72054
713	cg18800854	37	9	87285479	0.0646151	-3.65259	5.02049	2.4984e-05	0.0200907	1.78635	4.21494
714	cg11554724	37	15	83242028	-0.0264739	2.40523	-4.43311	7.59227e-05	0.0314541	-0.0709905	-3.95692
715	cg18878921	37	14	66973157	0.015231	4.67966	4.35985	0.000114987	0.0374874	-0.132906	3.85657
716	cg18600540	37	13	113764978	0.0428054	-4.5318	4.28988	8.79698e-05	0.0336349	-0.100208	3.92158
717	cg23132527	37	12	52402378	-0.0206613	3.81543	-4.00355	0.000219762	0.0485156	-1.12358	-3.69514
718	cg17103472	37	3	9432060	0.0262515	3.38253	6.1693	8.46854e-07	0.00494184	4.56298	4.92425
719	cg09053843	37	4	89379007	0.0193882	-0.5798	5.68231	1.18539e-06	0.00574306	3.26236	4.85806
720	cg13275407	37	2	71150491	-0.0181572	1.50017	-4.39983	6.48231e-05	0.029621	-0.135555	-3.99453
721	cg15762198	37	8	143781204	-0.0179677	0.985092	-5.63157	5.5819e-06	0.0104212	3.10574	-4.54164
722	cg04572289	37	4	8394657	0.0186816	4.36622	4.40363	0.000107446	0.036469	-0.0782282	3.87313
723	cg10463541	37	5	149432771	-0.0270046	2.56502	-4.33841	0.000120127	0.0381899	-0.227716	-3.84587
724	cg15075221	37	15	45386600	-0.0210721	0.802768	-4.37757	0.000112715	0.0373818	-0.04788	-3.86145
725	cg16501849	37	8	48909147	-0.0345987	2.64603	-4.46997	7.74408e-05	0.0317025	0.198521	-3.95219
726	cg26993525	37	15	56657113	-0.0221614	0.552916	-4.67647	4.71665e-05	0.0259478	0.595254	-4.06924
727	cg22457527	37	3	79068665	0.0453466	-4.0466	4.84073	1.43943e-05	0.0157344	1.60726	4.33776
728	cg08965078	37	2	85791320	0.0226197	2.82561	4.35403	0.000114115	0.037439	-0.163116	3.85844
729	cg04215375	37	11	117349678	-0.0354466	3.00851	-4.21081	0.000186473	0.0454819	-0.635291	-3.73667
730	cg16459149	37	2	239871152	-0.0311177	2.5608	-4.51205	7.83013e-05	0.0319212	0.15469	-3.94954
731	cg12578955	37	10	124265283	-0.0236125	2.56013	-5.2767	3.65971e-06	0.00878978	2.24565	-4.62983
732	cg23621112	37	15	40544720	0.0159499	-2.8177	4.08251	0.000207915	0.0475559	-0.990354	3.7092
733	cg19792261	37	16	23518163	0.0159817	1.42405	4.30586	0.000119868	0.038166	-0.110397	3.8464
734	cg26305486	37	8	99033221	-0.0217092	2.7778	-4.18819	0.000214722	0.0482101	-0.681076	-3.70103
735	cg13308998	37	14	69726527	0.0337372	-5.52891	4.86405	0.00022905	0.0493875	1.26522	3.68461
736	cg25026152	37	8	688233	0.0515783	-3.90177	4.35517	0.00018577	0.0454819	-0.0172221	3.73762
737	cg07961282	37	16	3055636	0.0609992	3.53929	6.29027	6.61477e-07	0.00466013	4.82091	4.97235
738	cg12023239	37	7	24948593	0.0277539	2.37252	4.80591	3.46569e-05	0.023003	1.1203	4.14049
739	cg15215744	37	8	21881156	-0.0306954	1.88761	-4.74982	2.64855e-05	0.0203494	0.763936	-4.20175
740	cg19815228	37	10	134232489	0.0334946	0.829323	4.6222	8.58719e-05	0.0333284	0.726253	3.92739
741	cg27160991	37	2	220970226	-0.0311842	3.03586	-4.80303	3.74067e-05	0.0238099	0.922708	-4.12294
742	cg10983398	37	12	44228933	-0.023833	2.66349	-4.52028	8.67591e-05	0.0335073	0.29081	-3.92492
743	cg05340474	37	20	61934769	-0.0354656	2.5296	-5.40192	8.89246e-06	0.0129136	2.51865	-4.44249
744	cg01681498	37	9	86153564	0.0657212	-5.22751	4.45034	0.000128544	0.0392231	0.152533	3.82923
745	cg06403557	37	1	35253701	-0.0330737	2.35405	-5.01275	1.60511e-05	0.0163645	1.77626	-4.31375
746	cg19347259	37	8	11706360	-0.0155091	0.494134	-4.17943	0.000197612	0.046499	-0.710873	-3.72205
747	cg15634144	37	6	7119942	0.0220515	1.91754	4.35685	8.76952e-05	0.0336349	0.254941	3.92233
748	cg01507138	37	12	57918066	0.0265796	1.99456	4.39839	0.00010482	0.035914	-0.14817	3.87915
749	cg14074118	37	1	32147530	-0.0186468	1.6117	-4.58511	6.09481e-05	0.0288271	0.371272	-4.00911
750	cg14348932	37	7	45905370	-0.0190496	0.414661	-5.90375	1.44264e-06	0.00642846	3.7868	-4.81902
751	cg25499044	37	14	56117204	-0.018883	3.63144	-4.11262	0.000154854	0.0421668	-0.621945	-3.78315
752	cg13760126	37	17	18042277	-0.0342147	3.28049	-4.10546	0.000227315	0.0492457	-0.661951	-3.68655
753	cg04244907	37	14	60387524	-0.0261314	2.08759	-4.36883	8.92629e-05	0.0337732	-0.241295	-3.91806
754	cg00119964	37	1	116248380	-0.0175501	0.101256	-4.0267	0.000207112	0.0474574	-1.12916	-3.71018
755	cg15498236	37	6	5458846	-0.022378	2.41246	-4.87963	1.26593e-05	0.0150754	1.24128	-4.36591
756	cg05925445	37	14	75710984	0.0249196	2.42744	4.19105	0.000122158	0.038407	-0.679701	3.84175
757	cg11019937	37	17	5488563	-0.0231578	1.425	-4.29034	0.000184798	0.0454356	-0.210206	-3.73894
758	cg26261268	37	20	855022	-0.0155276	2.36835	-4.28516	0.000147842	0.0414885	-0.413403	-3.79467
759	cg14428870	37	6	147223397	-0.0209138	1.87411	-4.38918	0.000139412	0.0404957	-0.146093	-3.80921
760	cg22705012	37	19	54096308	-0.0203032	0.85431	-4.5405	6.60814e-05	0.029621	0.337236	-3.98997
761	cg05328447	37	6	37482321	-0.0388436	2.52768	-4.66517	6.5027e-05	0.029621	0.881061	-3.99378
762	cg14794592	37	16	30520569	0.0321079	0.900811	5.57241	2.93732e-06	0.0080419	2.92631	4.67516
763	cg03558754	37	9	110188125	-0.018605	4.54811	-4.58666	3.33586e-05	0.0226077	0.823086	-4.14924
764	cg10104151	37	20	19764710	-0.0195812	1.35723	-4.97752	1.02582e-05	0.0140734	1.41331	-4.41166
765	cg13062104	37	2	23814896	-0.031404	2.90253	-4.25044	0.000165807	0.0434708	-0.51857	-3.76612
766	cg00613258	37	9	4315901	-0.0199906	-0.781045	-4.13486	0.000232471	0.0496941	-0.83962	-3.68084
767	cg16576216	37	17	27909337	-0.027889	4.16411	-4.98525	2.59803e-05	0.0203494	1.58381	-4.20611
768	cg01096847	37	12	1910587	-0.0157662	0.925338	-4.28545	0.000114432	0.0374445	-0.460586	-3.85776
769	cg13059715	37	13	51170885	-0.0175499	1.77405	-4.46522	9.86559e-05	0.0353515	0.0963881	-3.89387
770	cg15284816	37	19	33906972	-0.0436389	2.74217	-4.95187	1.89607e-05	0.0176995	1.46373	-4.27679
771	cg00027940	37	1	22741050	-0.0135796	0.348057	-4.76615	4.52325e-05	0.0255041	0.833917	-4.07899
772	cg01594108	37	22	49202319	-0.0242475	3.48077	-4.81346	1.70276e-05	0.0170053	0.980626	-4.30068
773	cg03870697	37	14	24659804	0.0197453	4.82356	4.24055	0.000154681	0.0421668	-0.124522	3.78343
774	cg16869625	37	1	37552172	-0.0518577	2.61364	-4.48686	0.000103915	0.035834	0.302822	-3.88126
775	cg09646713	37	11	2280392	-0.0200174	3.23603	-4.96399	2.54633e-05	0.0201721	1.46735	-4.21065
776	cg18229455	37	5	51986411	-0.0175274	0.670293	-4.58365	6.83569e-05	0.0299274	0.340589	-3.98193
777	cg14791371	37	1	173165887	-0.0267757	1.89762	-5.1119	1.24558e-05	0.0150421	1.82171	-4.36945
778	cg06581766	37	12	55368143	0.00998762	2.40421	3.99007	0.000230734	0.0495288	-1.00239	3.68275
779	cg09390381	37	7	149571673	-0.0263312	1.66772	-5.01945	2.63102e-05	0.0203494	1.5102	-4.20326
780	cg01988702	37	15	53093707	-0.0232585	-1.31916	-4.40059	0.000129648	0.0393174	-0.111376	-3.82713
781	cg23519794	37	22	31884762	-0.0171068	1.45141	-4.06608	0.000215872	0.0482639	-1.03456	-3.69968
782	cg08084084	37	7	43593581	-0.0439844	2.24542	-6.29666	3.20565e-07	0.00324008	4.81226	-5.11094
783	cg16825907	37	1	22242185	0.0335884	3.51417	4.51571	0.000123945	0.0386446	0.345341	3.83819
784	cg04973399	37	16	48427925	0.0258569	1.79781	5.66798	1.96276e-06	0.00710265	3.72843	4.75722
785	cg18916050	37	11	47398575	0.0103276	-0.815646	4.19182	0.000120834	0.038251	-0.587782	3.84443
786	cg01266368	37	6	153453173	-0.0276159	2.41493	-4.80855	3.33969e-05	0.0226077	0.948658	-4.14897
787	cg18168882	37	16	80118818	-0.0207181	2.07325	-5.43873	7.08154e-06	0.0116844	2.60208	-4.49122
788	cg19223137	37	6	121656567	-0.0200317	2.09816	-4.17414	0.000152462	0.0419092	-0.753638	-3.78702
789	cg25567227	37	1	53834451	-0.0251866	1.14115	-4.36552	7.11601e-05	0.0305165	-0.221246	-3.97237
790	cg05525809	37	2	239447772	-0.0350595	1.66006	-4.10038	0.000234098	0.049813	-0.82302	-3.67906
791	cg09368360	37	15	90767594	-0.0171839	0.659562	-4.23705	0.000207902	0.0475559	-0.531563	-3.70922
792	cg00766702	37	13	58206472	0.0162738	-2.24827	4.76299	1.86522e-05	0.0176079	1.36195	4.28044
793	cg01086414	37	15	57113769	-0.0169409	0.394341	-4.47355	0.000130379	0.0393425	0.102087	-3.82574
794	cg01622107	37	17	55633172	-0.0269439	1.60191	-5.54992	2.10923e-06	0.00724238	2.88879	-4.74267
795	cg16718136	37	4	41306412	-0.0211296	1.71533	-5.27735	1.44728e-05	0.0157447	2.18647	-4.33656
796	cg23215476	37	2	19556569	0.016288	-1.98535	4.08459	0.000215151	0.0482284	-0.981484	3.70053
797	cg05114502	37	1	8571760	0.0337474	2.93353	4.86523	3.4885e-05	0.0230195	1.09304	4.13898
798	cg06060595	37	17	72427378	0.0263726	-3.54312	4.36379	0.000107329	0.0364664	0.127768	3.8734
799	cg10127838	37	3	122713266	-0.0194101	2.45459	-4.49659	7.81321e-05	0.0319129	0.16694	-3.95006
800	cg20814213	37	16	858833	0.038329	3.48302	6.03422	3.04779e-07	0.00324008	4.26867	5.12047
801	cg27518742	37	15	81271780	-0.0388303	2.04112	-4.91642	2.3135e-05	0.0194583	1.33009	-4.23226
802	cg12111733	37	18	14964271	-0.03343	3.50386	-4.5553	6.60917e-05	0.029621	0.264393	-3.98993
803	cg20392226	37	22	49537685	0.0272152	2.46173	4.16796	0.000214676	0.0482101	-0.733179	3.70109
804	cg08761513	37	11	62676863	-0.015346	-0.730974	-4.43394	9.89027e-05	0.0353515	-0.0549992	-3.89327
805	cg06656616	37	11	43778387	0.0269552	3.88301	4.44745	9.88508e-05	0.0353515	0.0551513	3.8934
806	cg03695678	37	7	22673653	-0.0136593	0.606014	-4.69796	5.78334e-05	0.028206	0.674159	-4.02148
807	cg13799087	37	3	191216953	-0.0246301	3.56991	-5.4529	9.80091e-06	0.01368	3.49257	-4.42152
808	cg19030091	37	2	231915247	-0.0213357	3.77392	-4.13701	0.000234663	0.0498971	-0.776148	-3.67844
809	cg09081628	37	11	69578007	-0.0337123	1.52041	-5.17968	1.12846e-05	0.014507	1.92401	-4.39097
810	cg01867004	37	22	30669425	0.010294	-0.437611	4.45526	8.47646e-05	0.0332664	0.31687	3.93051
811	cg10544019	37	4	3631075	-0.0258883	2.28645	-4.42055	0.000115426	0.0375041	-0.0684053	-3.85564
812	cg07832778	37	11	111293109	-0.0176434	1.19394	-6.11064	1.03287e-06	0.00540624	4.33912	-4.88527
813	cg21714592	37	1	153407545	-0.0275886	1.56393	-4.4803	7.93088e-05	0.0321395	0.160867	-3.94648
814	cg23646134	37	20	60608265	0.0101525	1.30541	4.58725	3.5829e-05	0.0231832	0.36785	4.13285
815	cg13845570	37	15	51573586	-0.0200706	1.28581	-4.96382	3.14876e-05	0.0220274	1.36366	-4.16243
816	cg21255908	37	17	37463477	0.0275632	3.14358	4.4231	9.74806e-05	0.0351481	0.0427332	3.89678
817	cg12719461	37	16	54965034	0.0507785	-3.59857	4.86139	3.57734e-05	0.0231728	1.18339	4.13321
818	cg24866077	37	1	226119646	0.02301	3.46395	4.54942	6.10927e-05	0.0288271	0.496889	4.00855
819	cg24600621	37	10	91262748	0.027311	3.49079	4.68018	5.35518e-05	0.0273625	0.66605	4.03956
820	cg14917927	37	15	55880524	0.0186427	-3.57918	4.29393	0.000152077	0.0419092	-0.0860027	3.78765
821	cg18723046	37	5	172184868	-0.0197195	3.32	-4.02359	0.000232877	0.0496941	-1.1486	-3.68039
822	cg06438053	37	5	176951102	0.023648	4.49635	4.60234	5.10671e-05	0.0267708	0.686049	4.05069
823	cg23652927	37	2	55479688	-0.0585299	1.29047	-4.56964	5.75014e-05	0.0281612	0.749296	-4.02284
824	cg03926342	37	1	201334795	-0.0342683	2.02737	-4.25761	0.000133202	0.0397185	-0.530558	-3.82046
825	cg00366860	37	10	95654551	-0.0274858	1.75745	-5.21406	4.6233e-06	0.00954335	2.06763	-4.58119
826	cg08833255	37	11	134594313	-0.0196368	-0.14715	-6.13999	9.308e-07	0.00522186	4.40621	-4.90573
827	cg04743171	37	4	174991208	-0.0286868	0.0694679	-4.37732	0.00013144	0.0394338	-0.179103	-3.82375
828	cg24865498	37	11	59947503	0.011978	4.20981	4.38113	6.49889e-05	0.029621	0.193538	3.99392
829	cg16936992	37	11	7686665	-0.035758	4.04165	-6.16163	1.8121e-07	0.0028711	4.66882	-5.21765
830	cg02578692	37	7	20022994	-0.0258051	2.98918	-4.22634	0.000200675	0.0467778	-0.415144	-3.71816
831	cg26363542	37	17	7742949	0.0302902	0.588843	5.14194	1.60376e-05	0.0163645	1.80863	4.31393
832	cg21147683	37	6	130923954	-0.0250054	-1.22834	-4.7532	3.82768e-05	0.0240413	0.860785	-4.11764
833	cg09509234	37	20	29596416	-0.0232957	3.77649	-4.39168	0.00013806	0.0402862	0.0249646	-3.81162
834	cg12709192	37	3	121555010	0.025457	-2.34315	4.13716	0.000232581	0.0496941	-0.812689	3.68072
835	cg23467221	37	1	113250777	-0.0192361	2.69064	-4.62031	3.04653e-05	0.0216817	0.492142	-4.16996
836	cg15502160	37	6	4983587	-0.0202151	1.36135	-4.58252	6.10195e-05	0.0288271	0.402298	-4.00883
837	cg19522770	37	15	75397468	0.0118641	-1.08499	4.86159	2.85947e-05	0.0211121	1.06353	4.18438
838	cg14129477	37	17	53422220	-0.0316993	1.86298	-4.91738	2.34985e-05	0.019522	1.27667	-4.22876
839	cg00807737	37	14	90379392	0.019954	-0.763108	5.03169	2.04538e-05	0.0183063	1.52364	4.25988
840	cg01318702	37	14	24898033	-0.0201007	3.16723	-4.51992	7.0959e-05	0.0304526	0.294056	-3.97305
841	cg23692219	37	14	104571156	-0.0383512	3.55363	-5.85114	1.48204e-06	0.00643565	3.87785	-4.81364
842	cg21411275	37	19	35925466	0.0184735	1.43634	4.54931	0.000105647	0.0360917	0.380959	3.87724
843	cg10131124	37	14	74685548	-0.0327868	1.84439	-5.22194	1.1079e-05	0.0144718	2.0139	-4.39497
844	cg20636743	37	6	34245268	0.013387	1.29164	4.0947	0.00022998	0.0494212	-0.571296	3.68358
845	cg20816076	37	6	95967089	-0.0228531	2.11217	-4.65416	5.23504e-05	0.0270153	0.526193	-4.04488
846	cg06632404	37	15	91459323	0.0114355	-1.17226	4.38036	0.000139814	0.0404957	-0.164253	3.8085
847	cg01739794	37	1	71094821	-0.0344156	2.83518	-5.49513	4.77952e-06	0.00956277	2.72665	-4.57424
848	cg04783587	37	6	91014238	0.0202406	2.12995	4.86454	3.36823e-05	0.0226961	1.10518	4.14702
849	cg12106833	37	20	39958643	-0.0280802	0.777863	-4.46397	9.43142e-05	0.0347515	0.0638459	-3.90477
850	cg00647966	37	1	152844007	-0.0272793	0.530161	-5.79554	2.65779e-06	0.0078274	3.52929	-4.69564
851	cg15618473	37	11	71939744	-0.0424273	3.20189	-5.15581	1.06733e-05	0.0142797	1.98754	-4.40306
852	cg00428781	37	2	42612710	-0.026809	2.52928	-4.5345	6.9464e-05	0.0301197	0.330172	-3.97811
853	cg10812836	37	17	52977043	-0.0261996	2.75729	-4.55169	9.68881e-05	0.0350474	0.316647	-3.89826
854	cg03935546	37	1	11592301	-0.0278137	3.22862	-4.35411	0.00019937	0.0466135	-0.227429	-3.71981
855	cg24503966	37	18	31803678	0.0167589	-1.81366	4.18665	0.000204799	0.0472488	-0.492828	3.71302
856	cg12919424	37	12	61940165	-0.0155912	1.73491	-4.16179	0.000175372	0.0445684	-0.777404	-3.75208
857	cg11192937	37	16	54199125	-0.0196057	1.68116	-5.3927	4.65645e-06	0.00955453	2.45797	-4.5797
858	cg00919014	37	2	241083975	-0.0306847	2.50547	-5.35483	7.36072e-06	0.0119531	2.36172	-4.48298
859	cg17305620	37	7	100825310	0.0334128	2.41192	4.40105	0.000109973	0.036924	-0.134328	3.86746
860	cg03257308	37	13	30722898	-0.0466085	1.95661	-4.7228	4.80235e-05	0.0261157	0.721516	-4.06504
861	cg10729541	37	6	123385362	-0.03114	-2.31628	-4.63278	3.43607e-05	0.0229632	0.461135	-4.14246
862	cg21651541	37	15	59583205	0.0242236	0.712448	4.57528	7.28831e-05	0.030827	0.329146	3.96667
863	cg15753725	37	15	25476712	-0.0386638	2.13052	-6.5475	2.99059e-07	0.00324008	5.46944	-5.12404
864	cg05422967	37	3	131258048	0.0199637	4.46186	5.71075	3.31636e-06	0.0085254	3.39271	4.65019
865	cg11003792	37	3	196715245	-0.0217934	2.84352	-4.4203	0.000105921	0.0361642	-0.0488491	-3.87661
866	cg19288362	37	20	31550762	-0.0323682	3.526	-4.87562	2.72008e-05	0.0205701	1.48201	-4.19572
867	cg10396153	37	1	38683743	-0.0277847	2.4252	-4.13293	0.000220114	0.0485156	-0.779177	-3.69474
868	cg14446709	37	11	72315744	-0.0151659	0.531081	-4.97342	2.01238e-05	0.0181062	1.45929	-4.26351
869	cg12522758	37	12	133237688	0.027968	3.02318	4.26969	0.000202289	0.0469468	-0.470441	3.71614
870	cg23684546	37	17	77411311	-0.0329102	1.80953	-5.06006	2.32503e-05	0.01946	1.61387	-4.23115
871	cg12309136	37	22	46368773	-0.0273018	2.64089	-4.0307	0.000224442	0.0489671	-1.131	-3.68979
872	cg18574822	37	1	21589385	0.0128391	2.50164	4.31031	0.000139175	0.0404706	-0.256561	3.80963
873	cg10694153	37	17	2787495	0.010882	4.71765	4.00086	0.000220269	0.0485156	-0.99166	3.69456
874	cg07048171	37	2	231861218	-0.0245735	2.61721	-4.81899	3.14579e-05	0.0220274	0.99307	-4.16265
875	cg22775776	37	2	133428505	0.0477117	-3.61859	6.05413	2.2197e-07	0.00293374	5.51952	5.17993
876	cg16587582	37	5	131770410	0.0222123	2.95727	4.39743	6.16204e-05	0.0288989	0.245421	4.00652
877	cg21217280	37	10	135269589	-0.0307721	3.38519	-5.59287	2.73457e-06	0.0078274	3.28724	-4.68981
878	cg13073105	37	1	201324478	-0.0180602	0.853749	-4.3302	9.9015e-05	0.0353515	-0.343308	-3.89299
879	cg12760313	37	12	239390	-0.0238751	1.992	-4.1718	0.000189524	0.0456432	-0.598485	-3.73259
880	cg22561587	37	9	139298132	0.0260279	0.365534	5.66911	8.23544e-06	0.0125045	3.76435	4.45897
881	cg27384253	37	6	29496542	-0.0272153	3.87464	-4.23702	0.000145864	0.0412503	-0.290109	-3.79801
882	cg13532099	37	13	51889887	-0.0335972	2.32896	-5.27475	8.42587e-06	0.0126055	2.19214	-4.45407
883	cg09087674	37	11	68706041	-0.0330695	3.34831	-4.44069	8.24625e-05	0.032752	0.364747	-3.93713
884	cg07569906	37	7	90379349	-0.0182686	1.01562	-4.16126	0.000167478	0.0436488	-0.783794	-3.76361
885	cg21815306	37	2	106887565	-0.0156813	0.927128	-4.22269	0.000108763	0.0366016	-0.526106	-3.87016
886	cg01612771	37	13	61187304	-0.0296384	2.53246	-4.49155	5.10297e-05	0.0267708	0.0924344	-4.05086
887	cg01434383	37	5	669624	-0.0298652	-0.0519612	-6.32763	6.67744e-07	0.00466013	4.88683	-4.97052
888	cg14856635	37	5	122435291	0.0282019	-2.9437	4.36768	0.00017867	0.0448307	0.0484903	3.74741
889	cg11210722	37	14	56857908	-0.022072	3.3102	-4.65035	4.95432e-05	0.0265045	0.582755	-4.05777
890	cg16304927	37	5	168133856	-0.0241187	3.33293	-4.16805	0.00019119	0.0457727	-0.74814	-3.73038
891	cg14364424	37	12	65324821	-0.0369572	2.90428	-5.29101	6.62643e-06	0.011289	2.44405	-4.50535
892	cg06395255	37	1	29874339	-0.023127	2.23448	-4.36063	0.000111351	0.0371248	-0.151825	-3.86442
893	cg21541804	37	11	17631484	-0.0630884	2.49237	-8.43941	4.51475e-05	0.0255026	9.59181	-4.07942
894	cg18075721	37	1	116324197	0.0163521	3.42752	5.07569	1.44941e-05	0.0157447	1.78726	4.33624
895	cg10079294	37	10	44870603	-0.0207064	1.50322	-4.47736	7.19323e-05	0.0306237	0.626984	-3.9698
896	cg08980570	37	2	38056895	-0.0142747	0.270361	-4.59952	7.363e-05	0.0309775	0.396481	-3.96424
897	cg04356159	37	7	98865574	-0.033338	3.86703	-4.46254	9.39636e-05	0.0346797	0.0619145	-3.90567
898	cg11776045	37	5	15937472	-0.0249212	0.698406	-4.40102	6.2881e-05	0.0293026	-0.117961	-4.00173
899	cg22107011	37	8	68814187	-0.0250605	0.431872	-4.76125	5.00069e-05	0.0265975	0.82872	-4.05559
900	cg02725599	37	6	44029617	-0.0251898	2.85895	-4.90766	2.3538e-05	0.019522	1.26226	-4.22838
901	cg23763632	37	20	12975538	-0.0126414	-0.215358	-4.59733	9.39438e-05	0.0346797	0.490887	-3.90572
902	cg16365427	37	20	23861712	-0.0250586	1.3802	-5.67031	2.75015e-06	0.0078274	3.19771	-4.68865
903	cg21404373	37	3	129688843	-0.0272141	2.63725	-4.15915	0.000195632	0.0462999	-0.603539	-3.72459
904	cg03414004	37	10	92672520	-0.0277193	2.40346	-4.53292	7.84679e-05	0.0319667	0.216149	-3.94903
905	cg16924263	37	11	116429914	-0.027341	2.80131	-4.94034	2.11193e-05	0.018702	1.47804	-4.25272
906	cg02936398	37	18	28682134	0.0213699	-2.22473	4.41411	0.000123238	0.0385852	0.028051	3.83959
907	cg23544148	37	14	104571150	-0.0270643	3.76362	-4.42576	0.000104693	0.035914	-0.0724366	-3.87945
908	cg23231456	37	3	135637759	-0.0126068	0.272208	-4.45556	0.000115731	0.0375041	0.0406798	-3.855
909	cg09660008	37	21	46847598	0.0162067	2.67276	4.57148	8.98075e-05	0.0338846	0.344393	3.9166
910	cg04077175	37	19	10541271	-0.0269681	-0.280817	-5.47307	5.88334e-06	0.0106734	2.70366	-4.53054
911	cg20335915	37	11	117312041	-0.0322422	3.03438	-4.13549	0.000144288	0.0410411	-0.814237	-3.8007
912	cg01280850	37	16	1508041	-0.0253542	0.610291	-4.38638	0.000133117	0.0397136	-0.141773	-3.82062
913	cg04582357	37	16	70725949	-0.0398984	3.71816	-5.41272	4.21981e-06	0.00915804	3.11696	-4.60025
914	cg19271640	37	19	574881	0.0278206	2.47712	4.5791	5.9524e-05	0.0285788	0.401869	4.01469
915	cg09214777	37	15	70768053	-0.0171106	1.26031	-4.77308	3.33555e-05	0.0226077	0.829919	-4.14926
916	cg14922738	37	22	45335216	-0.0123318	-0.367601	-4.24429	0.000217245	0.0483321	-0.505037	-3.69807
917	cg24363415	37	19	17447471	0.0336028	-3.45346	4.3291	0.000160418	0.0428632	-0.152216	3.77436
918	cg04236871	37	12	122826219	0.0371819	3.11703	4.83009	2.57222e-05	0.0202949	1.36379	4.20837
919	cg20808349	37	18	77417258	0.0202284	3.04478	4.36238	7.459e-05	0.0311444	-0.245886	3.96115
920	cg15482420	37	15	81943330	-0.0212974	4.09843	-5.08483	1.45881e-05	0.0157967	1.69884	-4.33482
921	cg00733660	37	11	8274959	-0.0177055	1.36964	-4.19961	0.000210943	0.047911	-0.633035	-3.70554
922	cg22308877	37	5	151073884	-0.0182538	1.94255	-4.16823	0.000129383	0.0393174	-0.701723	-3.82763
923	cg21804481	37	2	98995795	-0.0246244	2.20941	-4.60077	6.08634e-05	0.0288271	0.452936	-4.00944
924	cg11217557	37	14	65812212	-0.0224399	1.44135	-5.09329	1.41174e-05	0.0156347	1.69105	-4.34203
925	cg10678429	37	5	143863696	0.347665	2.80112	4.00665	0.000232793	0.0496941	-0.98019	3.68048
926	cg02193238	37	2	23423197	-0.0158289	4.14448	-4.33935	7.5415e-05	0.0313327	0.0671654	-3.95852
927	cg17591799	37	22	33238802	-0.0225732	2.27425	-4.31518	0.000133092	0.0397136	-0.347916	-3.82067
928	cg00425214	37	15	33011187	0.0185247	-3.19517	4.2147	0.000199038	0.0466135	-0.447051	3.72023
929	cg04003187	37	1	41315961	-0.0196763	1.14241	-4.49551	5.73924e-05	0.0281612	0.0915589	-4.02328
930	cg26243953	37	22	49339066	-0.0371521	3.40162	-4.78372	3.05955e-05	0.021688	1.05296	-4.16899
931	cg09315835	37	15	45314626	-0.0367295	2.22543	-5.44687	2.33704e-06	0.00754389	2.65678	-4.72185
932	cg16448510	37	3	10785701	0.0227114	3.11681	4.21803	0.000202043	0.0469468	-0.594298	3.71645
933	cg22442032	37	3	111805034	0.0177426	-2.19241	5.25511	0.00011661	0.0376894	2.7956	3.85315
934	cg11445695	37	3	54903982	-0.0207877	-0.45047	-6.40425	6.76536e-07	0.00466594	5.08751	-4.96798
935	cg09478269	37	20	60239896	-0.0328241	1.6282	-5.30436	7.08495e-06	0.0116844	2.36046	-4.49112
936	cg02244697	37	5	147209033	-0.014324	3.86969	-4.043	0.000201193	0.0468036	-0.927711	-3.71751
937	cg12878044	37	2	101541568	-0.0311924	2.35854	-4.86672	3.44313e-05	0.0229632	1.09542	-4.14198
938	cg02512703	37	19	46916886	0.0228422	-3.8868	4.96092	3.95889e-05	0.0244812	2.09597	4.10987
939	cg12527021	37	7	73506949	-0.0127033	-0.18977	-4.15348	0.000232465	0.0496941	-0.766621	-3.68084
940	cg18517534	37	10	32939238	-0.0128679	1.16996	-4.88714	2.92756e-05	0.0213726	1.15762	-4.17903
941	cg03611996	37	3	64470527	-0.0158742	0.263709	-4.19451	0.00021679	0.0482808	-0.644387	-3.6986
942	cg09490604	37	10	43573894	-0.0453884	2.87061	-5.35564	5.72343e-06	0.0105569	2.54385	-4.53636
943	cg08600459	37	12	75444936	-0.0176647	2.99462	-5.09495	6.29267e-06	0.0110553	2.2232	-4.51631
944	cg23330998	37	1	157061233	-0.0210038	3.56341	-4.13524	0.000186429	0.0454819	-0.848079	-3.73673
945	cg02682760	37	20	794060	-0.0187505	3.44772	-4.02761	0.000222693	0.0487488	-1.13933	-3.69178
946	cg05642098	37	2	28550757	0.0325538	4.07622	4.14801	0.000197306	0.0464821	-0.570052	3.72244
947	cg23389194	37	16	47892451	-0.0188049	0.453012	-4.12888	0.00023303	0.0496941	-0.83697	-3.68022
948	cg21527346	37	13	78053005	-0.023192	2.53985	-4.18073	0.000191816	0.0458136	-0.66796	-3.72956
949	cg07999476	37	2	55509943	-0.0228009	-2.13667	-4.65138	6.23798e-05	0.0291153	0.539533	-4.00362
950	cg02220491	37	2	129448480	-0.0243164	2.73295	-4.45923	8.86564e-05	0.0337285	0.0466136	-3.91971
951	cg11853628	37	5	94955720	0.0237996	-2.03767	5.59887	6.94039e-06	0.0115587	3.18612	4.49551
952	cg16032273	37	11	70636822	-0.0169918	2.32285	-4.21813	0.000155353	0.0421871	-0.626199	-3.78235
953	cg19236733	37	1	1326578	-0.018302	4.68993	-4.62509	5.09456e-05	0.0267708	0.664767	-4.05125
954	cg23294290	37	9	138605133	-0.019428	0.174596	-5.7262	2.67003e-06	0.0078274	3.32939	-4.6947
955	cg12340301	37	1	100060046	-0.0275491	0.293746	-4.60548	6.684e-05	0.0296845	0.403721	-3.98726
956	cg16569828	37	1	20306195	-0.0144564	0.536793	-5.26697	8.58648e-06	0.0126482	2.13625	-4.45001
957	cg05753392	37	10	43704732	-0.0390443	3.15475	-4.71139	4.49434e-05	0.0255026	0.731404	-4.08048
958	cg00371849	37	17	4388479	0.0222823	2.76178	4.89017	2.32545e-05	0.01946	1.33213	4.23111
959	cg16524216	37	17	59040381	-0.0297115	3.14574	-4.1294	0.000219513	0.0485156	-0.760766	-3.69543
960	cg23131680	37	6	25609068	0.0271831	3.628	4.16148	0.000191064	0.0457727	-0.618373	3.73055
961	cg17510821	37	14	103083158	0.0133099	0.557827	4.22557	0.00017322	0.0443628	-0.57968	3.75518
962	cg05359073	37	2	219152603	0.010099	-0.653783	4.19685	0.000199596	0.0466184	-0.688486	3.71953
963	cg23396309	37	5	119391638	-0.0182904	1.41917	-4.65623	4.09174e-05	0.0246609	0.517162	-4.10224
964	cg27066925	37	6	1111203	-0.0194716	4.15864	-4.42524	0.000137478	0.0402734	0.159889	-3.81266
965	cg04781958	37	1	43529515	-0.0179423	2.27109	-4.47941	7.18798e-05	0.0306236	0.0546587	-3.96998
966	cg00353393	37	5	3538280	-0.0248873	4.15804	-4.74682	4.03546e-05	0.0245619	0.918693	-4.10544
967	cg25181525	37	2	130520677	-0.0585579	3.41717	-4.8936	3.39294e-05	0.0228056	1.1838	-4.14535
968	cg07384107	37	12	52404880	-0.0118334	1.16875	-4.73034	3.59332e-05	0.0231994	0.714655	-4.13218
969	cg24134497	37	14	91869369	-0.0254949	-3.28157	-4.51814	4.19098e-05	0.0248523	0.598102	-4.09669
970	cg20803467	37	19	42594116	0.0217869	3.41108	4.27498	0.000146387	0.0413175	-0.388622	3.79712
971	cg09830769	37	6	166402753	0.0206012	-2.08844	4.55141	8.00117e-05	0.0322867	0.362051	3.94437
972	cg01277202	37	18	13725571	-0.0189594	0.269574	-4.61699	6.46051e-05	0.029621	0.438003	-3.99533
973	cg00186468	37	5	86709228	-0.0154037	-0.077498	-5.22641	1.34369e-05	0.0154628	2.04006	-4.35287
974	cg01997290	37	22	48970763	-0.0215595	3.71104	-4.18689	0.000186514	0.0454819	-0.434421	-3.73662
975	cg18375068	37	6	73270870	-0.038081	1.57093	-4.65551	5.26778e-05	0.0271126	0.549587	-4.04342
976	cg02471284	37	7	51674282	-0.0327497	4.04155	-4.51282	9.78299e-05	0.0352061	0.377124	-3.89591
977	cg12767903	37	3	114027886	-0.0217441	1.8748	-4.20136	0.000168017	0.0436599	-0.666266	-3.76281
978	cg25883346	37	1	62736991	-0.0239387	1.86861	-4.50547	6.35807e-05	0.0294408	0.120306	-3.99911
979	cg20165252	37	6	150919919	-0.030505	3.29399	-4.50053	0.000111821	0.0371826	0.160618	-3.8634
980	cg11277588	37	8	66945785	-0.0216615	2.58538	-4.41031	0.00011699	0.0377037	0.106493	-3.85235
981	cg00222830	37	22	33382686	-0.0269699	2.57299	-4.54352	5.87332e-05	0.0284029	0.220159	-4.01784
982	cg23109299	37	18	57152208	0.0266514	2.8637	4.66317	3.90921e-05	0.0244057	0.534691	4.11278
983	cg05905245	37	4	116586287	-0.0176085	2.53459	-4.13152	0.000147663	0.0414752	-0.841134	-3.79497
984	cg26030447	37	4	166127720	-0.0311151	2.18954	-4.7919	4.64444e-05	0.0258948	0.905388	-4.07283
985	cg14733016	37	10	129704599	-0.0212791	1.27861	-4.52959	8.83936e-05	0.0336924	0.216434	-3.92042
986	cg04578023	37	20	36761479	-0.0274441	1.8836	-5.36315	6.09136e-06	0.0108803	2.52369	-4.52319
987	cg13638415	37	1	202694631	-0.012892	4.14536	-4.10144	0.000160229	0.0428516	-0.662342	-3.77466
988	cg20037601	37	15	73652167	-0.0212867	-0.821265	-4.69593	5.48356e-05	0.0276884	0.670211	-4.034
989	cg26058544	37	19	44175158	0.0270225	2.31765	4.65508	4.21815e-05	0.0248523	1.17115	4.09519
990	cg22603971	37	15	38850128	0.0338213	1.70168	5.76988	3.56782e-06	0.00867866	3.47399	4.63509
991	cg04682370	37	3	10572520	-0.0146642	2.00378	-4.14198	0.000142643	0.0409709	-0.810651	-3.80354
992	cg20071868	37	19	46917023	0.0279253	-0.994442	6.03718	1.62448e-06	0.00655807	4.22288	4.79528
993	cg18974685	37	10	71262124	-0.0287073	2.45431	-4.70976	0.000102153	0.035717	1.09153	-3.88542
994	cg08017314	37	11	65477552	0.0256158	1.68838	5.21162	1.20099e-05	0.0148842	2.17128	4.37741
995	cg26500093	37	7	115855113	0.0327528	-0.958086	4.3676	0.000150808	0.041792	0.0569556	3.78974
996	cg27208130	37	17	16591684	-0.0246567	2.33473	-4.77322	1.81915e-05	0.0175113	0.933924	-4.28601
997	cg14377032	37	2	74758236	-0.0157691	1.2337	-4.16091	0.000163869	0.0431751	-0.786063	-3.76905
998	cg21058963	37	6	137543824	0.0165839	-1.24007	4.75429	1.95283e-05	0.0178319	0.867527	4.27022
999	cg14985658	37	10	73244035	-0.0332905	3.32574	-5.99739	1.13976e-06	0.00566239	4.21795	-4.86583
1000	cg07377571	37	1	22532411	-0.0346776	2.39673	-4.61963	5.62582e-05	0.0280541	0.434351	-4.02798
1001	cg04796012	37	7	137673929	0.0258303	2.252	4.43376	0.000116842	0.0376894	-0.0289926	3.85266
1002	cg14614537	37	13	114030637	0.0258837	2.68304	4.17676	0.000184795	0.0454356	-0.726921	3.73894
1003	cg23085553	37	4	101616026	-0.0294509	2.67971	-4.18347	0.000213904	0.0481554	-0.659329	-3.702
1004	cg22973574	37	19	843287	-0.0227823	-2.89969	-4.42823	6.82515e-05	0.0299274	-0.0854069	-3.9823

## Sheet: Timepoint-Associated DMPs
Non-replicated Timepoint-Associated DMPs (tpDMPs)
	Name	Genome_Build	CHR	MAPINFO	logFC	AveExpr	t	P.Value	adj.P.Val	B	z.std
1	cg10331755	37	8	74239667	-0.256679	2.70967	-4.40388	0.000169414	0.044516	1.21056	-3.76074
2	cg15383740	37	8	130738941	-0.205473	1.56016	-4.63393	9.29192e-05	0.036122	1.48092	-3.90837
3	cg14408262	37	14	105158609	-0.353485	3.47846	-5.75299	5.08218e-06	0.0130734	4.88132	-4.56137
4	cg14353539	37	1	21895562	-0.246477	1.24721	-5.04711	3.15945e-05	0.0246919	2.44409	-4.16166
5	cg17583307	37	7	72765764	-0.377975	2.99884	-4.92495	4.34502e-05	0.0276708	2.16182	-4.08832
6	cg05214293	37	11	67415194	0.238418	-0.734873	4.66662	8.531e-05	0.0350872	1.96088	3.92897
7	cg04449166	37	19	52110485	-0.169498	1.20294	-4.41095	6.88698e-05	0.0329408	1.64513	-3.98016
8	cg24645652	37	1	22279702	-0.268351	0.866472	-4.50456	0.00013027	0.0406861	1.44122	-3.82595
9	cg08739693	37	1	110165726	-0.475975	2.27186	-5.19159	2.16883e-05	0.0214045	3.60769	-4.24676
10	cg00919245	37	7	128046797	-0.309986	4.02817	-5.31281	1.5829e-05	0.0193635	3.18677	-4.31682
11	cg05918121	37	5	134672708	-0.396143	3.24583	-6.17621	1.72978e-06	0.0104095	6.13381	-4.78267
12	cg11513606	37	10	98762997	-0.343304	4.29623	-5.80508	4.44705e-06	0.0128866	4.70882	-4.58931
13	cg08996269	37	6	4350785	-0.170661	0.91706	-5.49029	9.99622e-06	0.016168	3.47122	-4.41726
14	cg25966133	37	14	23025474	0.304897	-3.63319	5.00757	3.50247e-05	0.0254746	2.86694	4.13806
15	cg14113157	37	1	32162661	-0.414164	3.87615	-6.03033	2.5034e-06	0.0115775	5.04643	-4.70785
16	cg26728617	37	2	73261483	-0.219705	2.10041	-4.35472	0.000192583	0.0470303	1.52339	-3.72855
17	cg05599099	37	1	94454318	-0.114163	-0.533833	-4.45918	0.000146652	0.042455	1.42206	-3.79667
18	cg21960082	37	20	61812389	-0.356199	1.31741	-4.67208	8.41041e-05	0.0347948	1.85361	-3.93239
19	cg02679502	37	8	104384508	-0.205953	1.87835	-5.45819	1.08611e-05	0.0171158	3.44138	-4.39928
20	cg00008369	37	22	41635793	-0.24768	1.5697	-4.35143	0.000194239	0.0471621	1.14459	-3.72639
21	cg18552858	37	11	1038003	-0.5068	2.85484	-6.45169	0.000194287	0.0471621	6.08696	-3.72633
22	cg04794254	37	1	21010856	-0.147311	1.21754	-4.96645	3.89904e-05	0.0262125	2.22701	-4.11338
23	cg10747925	37	2	240656611	-0.419834	3.86709	-4.35682	0.00019153	0.0469597	0.889795	-3.72993
24	cg08785078	37	14	22314516	-0.33461	-3.26869	-4.46912	4.87174e-05	0.028977	1.90626	-4.0617
25	cg08614620	37	5	177920975	-0.256801	2.7539	-4.35708	0.000191404	0.0469597	1.3919	-3.7301
26	cg04282449	37	9	95968045	-0.376917	2.5343	-5.2256	1.98525e-05	0.0210078	3.25043	-4.26654
27	cg25237552	37	12	109043812	0.26784	4.54155	4.29269	0.000100265	0.0370698	1.29225	3.88995
28	cg06415712	37	11	15848940	-0.492707	3.72521	-4.77268	6.46657e-05	0.0323979	1.77999	-3.9951
29	cg04562799	37	6	45623499	0.2906	4.42976	4.32935	0.000205739	0.0479755	0.977651	3.71186
30	cg06385407	37	10	93140748	-0.40513	1.65302	-4.71867	7.44657e-05	0.0336317	1.67351	-3.96155
31	cg03515773	37	1	206969571	0.262078	4.23172	4.30257	8.3893e-05	0.0347566	1.41797	3.933
32	cg08503177	37	22	40805011	-0.341173	3.76531	-5.04749	3.15628e-05	0.0246919	3.31239	-4.16189
33	cg01782014	37	12	54198103	-0.247422	3.81577	-4.50087	0.000131532	0.0408825	1.3482	-3.82357
34	cg06019933	37	3	128442438	0.268635	2.25704	4.25711	0.000112303	0.0389809	1.20137	3.86235
35	cg00294196	37	15	93572609	-0.246027	2.62543	-4.55006	0.000115678	0.0390973	1.35902	-3.85511
36	cg02241020	37	12	16501534	-0.206723	1.5483	-4.28525	0.000230782	0.0497949	0.695251	-3.68269
37	cg12377873	37	15	73975234	-0.234137	3.01287	-4.28494	0.000230967	0.0497949	1.1254	-3.68249
38	cg08712129	37	22	19864456	-0.523716	3.0361	-5.29559	1.65524e-05	0.0196427	3.61791	-4.30695
39	cg14777822	37	2	121728297	-0.289646	2.15785	-4.45121	5.16675e-05	0.0296951	1.85341	-4.04795
40	cg08436280	37	1	18995461	-0.290708	1.4149	-4.50173	0.000131238	0.0408312	1.24956	-3.82412
41	cg09555920	37	5	55797994	0.173086	1.9244	4.79757	6.05965e-05	0.0316045	2.05661	4.01048
42	cg00090591	37	9	139746351	-0.491983	4.23405	-4.54463	0.00011734	0.0393511	2.09424	-3.85162
43	cg27175143	37	13	113280259	-0.208134	2.01414	-4.3777	0.000181383	0.0458465	1.06159	-3.74363
44	cg23802117	37	1	26625392	0.388397	4.62249	5.23826	4.84141e-06	0.0128866	4.0259	4.57154
45	cg04606480	37	3	50292835	0.321983	3.96687	4.95526	4.01463e-05	0.0266534	2.56307	4.10664
46	cg12337605	37	5	14477173	0.318252	3.76478	4.72878	7.25274e-05	0.0333872	2.38822	3.96784
47	cg23959735	37	11	3247253	-0.362095	2.08623	-4.33544	0.000202502	0.047708	1.19142	-3.71587
48	cg02849699	37	4	3386172	-0.225004	2.81387	-4.25248	0.000112926	0.0389809	1.22926	-3.861
49	cg05590101	37	5	137417922	-0.211038	1.94111	-4.31687	0.000212538	0.0484801	0.769358	-3.70363
50	cg15078313	37	17	48440122	-0.333902	1.00724	-5.10721	2.70147e-05	0.0233447	3.0128	-4.19727
51	cg01651285	37	14	106775350	-0.158447	1.05178	-4.48081	0.000138604	0.0415882	1.0949	-3.81065
52	cg19537111	37	1	8198107	-0.220501	1.09073	-5.60526	7.43004e-06	0.0146641	3.69726	-4.48098
53	cg26282526	37	9	31304163	-0.237181	0.0530999	-4.35474	0.000192568	0.0470303	0.784984	-3.72857
54	cg06280948	37	19	50216758	0.229349	4.4183	5.58778	7.77231e-06	0.0149389	4.88579	4.47136
55	cg18708700	37	19	2760132	0.205854	0.796939	4.64819	3.25145e-05	0.0247866	2.3873	4.1551
56	cg13988905	37	5	140058509	0.26593	3.92076	4.38876	0.000176227	0.0453288	1.24086	3.75086
57	cg04784653	37	14	101660281	-0.226705	1.04942	-4.92353	4.36115e-05	0.0276708	2.22316	-4.08746
58	cg00804916	37	1	228700235	-0.222547	2.61509	-5.39999	1.26268e-05	0.0178796	3.27012	-4.36648
59	cg09699430	37	6	37441431	-0.199927	4.04591	-4.30758	0.000217744	0.048863	0.83409	-3.69749
60	cg04567586	37	11	134908014	-0.343163	1.8873	-6.20246	1.61893e-06	0.0104095	5.18033	-4.79597
61	cg06002660	37	1	1562745	-0.431551	3.856	-4.6143	3.59021e-05	0.0256093	2.2436	-4.13238
62	cg18953183	37	5	156607793	0.29227	1.43996	4.22902	0.000123991	0.040004	1.15417	3.8381
63	cg25481479	37	1	45478573	0.235906	-3.4589	4.35546	7.06475e-05	0.0330962	1.57228	3.97409
64	cg22427256	37	15	54269208	-0.201404	-0.542936	-5.04771	3.15449e-05	0.0246919	2.42178	-4.16202
65	cg20293044	37	7	92350008	0.302902	3.01176	4.75881	6.70532e-05	0.0325777	2.2922	3.98651
66	cg06086634	37	17	48585465	0.451413	-1.83031	5.31195	1.58644e-05	0.0193635	3.02736	4.31633
67	cg06121790	37	11	126333139	-0.413059	2.95941	-4.56327	0.000111755	0.0389448	1.90161	-3.86354
68	cg05139080	37	5	79513269	0.503951	1.84208	5.90877	3.41165e-06	0.0120024	4.39717	4.64434
69	cg03422185	37	19	41921278	0.188247	4.69733	4.18356	0.000123151	0.0399085	1.07354	3.83977
70	cg13234188	37	8	144679717	0.313839	-4.33127	5.32242	1.54391e-05	0.0193635	3.17823	4.32233
71	cg25006435	37	1	154898438	0.136321	-1.27121	4.51796	0.000126622	0.0402547	1.31316	3.83294
72	cg13805986	37	3	183538016	-0.285516	2.73753	-4.69136	7.99744e-05	0.0343158	1.97744	-3.94448
73	cg12954927	37	12	29473834	0.332665	2.76273	4.81222	5.8321e-05	0.0310813	2.09096	4.0195
74	cg02214305	37	7	158044654	-0.25767	1.89374	-4.72039	7.41323e-05	0.0335998	1.66887	-3.96262
75	cg16667209	37	1	14988798	0.264882	2.68064	4.47431	0.000140976	0.0418451	1.09648	3.80645
76	cg26313173	37	2	106681338	-0.167844	0.968144	-4.43221	0.000157346	0.0433871	0.996817	-3.77918
77	cg17180122	37	3	150752659	0.21172	4.19642	4.23061	0.000105857	0.0380729	1.20926	3.87676
78	cg17817613	37	21	43580648	-0.159658	0.556977	-4.43372	0.000156728	0.0433185	0.996299	-3.78016
79	cg23531897	37	16	84611287	0.263031	4.16741	4.69573	7.90667e-05	0.0342328	1.90011	3.94721
80	cg11112162	37	1	152009584	0.23186	-4.28679	4.16716	0.000149715	0.0427419	0.977208	3.79154
81	cg18812843	37	6	157516126	0.2607	3.56479	4.39715	0.000172412	0.0448217	1.23386	3.75635
82	cg09458410	37	19	32146724	-0.393524	3.22599	-4.38184	0.000179435	0.0456055	0.856328	-3.74634
83	cg13226639	37	11	3030811	-0.331171	2.41988	-4.36004	0.000189928	0.0467761	1.43146	-3.73205
84	cg00913383	37	7	134135922	-0.290347	4.18821	-6.0575	2.3365e-06	0.0115775	5.14973	-4.7219
85	cg18309346	37	11	70015639	-0.353253	2.05512	-4.32951	0.000205655	0.047975	0.749531	-3.71197
86	cg06414677	37	4	8612632	-0.330675	1.03558	-4.33805	0.00020113	0.0476397	1.24647	-3.71759
87	cg10781463	37	11	2180027	-0.505694	2.79849	-4.42478	0.000160425	0.0437582	1.57676	-3.77435
88	cg09439489	37	4	2289532	-0.293081	3.38556	-4.58292	0.000106175	0.0380729	1.45989	-3.87603
89	cg24113770	37	16	20362632	-0.259163	3.07338	-4.42616	0.00015985	0.0436893	1.05281	-3.77525
90	cg19918854	37	7	149571732	-0.220954	1.6962	-4.58843	0.000104648	0.0378923	1.35913	-3.87955
91	cg16987247	37	11	6426705	-0.304918	4.06676	-5.10071	2.7476e-05	0.0234734	3.27392	-4.19344
92	cg23993677	37	14	23466659	0.310434	1.9065	5.54572	1.76634e-06	0.0104095	4.9783	4.77847
93	cg04320150	37	4	181463687	-0.261819	0.698686	-5.56306	8.28395e-06	0.0154027	3.6099	-4.45771
94	cg12125767	37	3	32582625	-0.236668	3.57597	-4.44822	5.21758e-05	0.02983	1.84461	-4.04566
95	cg23054654	37	6	53057849	0.385648	2.9933	5.23635	1.93058e-05	0.0205775	3.341	4.27277
96	cg07850515	37	20	61869501	-0.304953	0.980173	-5.75649	5.03685e-06	0.0130734	4.2648	-4.56325
97	cg10180141	37	1	14041267	-0.160485	0.049117	-4.34931	0.000195314	0.0472243	0.786821	-3.725
98	cg15019810	37	3	186648242	-0.203637	-4.86432	-4.76024	6.68025e-05	0.0325262	2.25336	-3.9874
99	cg21027759	37	1	206970717	-0.275204	-0.315868	-4.96105	1.20242e-05	0.0178796	3.25401	-4.37715
100	cg08532042	37	10	72833985	-0.276705	3.24012	-4.2947	0.000225176	0.0494215	0.717576	-3.68896
101	cg24663741	37	8	143544413	-0.311586	4.25709	-4.43824	6.59427e-05	0.0323979	1.78216	-3.99047
102	cg17674911	37	20	57287681	-0.378728	2.09461	-4.46322	0.000145114	0.0423519	1.4225	-3.79929
103	cg20429027	37	16	837639	-0.513361	2.30171	-4.92266	4.37108e-05	0.0276708	2.46998	-4.08694
104	cg09203919	37	22	47789167	-0.451042	3.37506	-4.38728	0.000176907	0.0453764	0.901849	-3.7499
105	cg26753918	37	14	24540526	-0.313767	1.58118	-4.71286	7.56048e-05	0.033843	2.02033	-3.95792
106	cg16911564	37	6	30574601	0.207247	1.18498	4.47196	0.000141842	0.0419325	1.16366	3.80493
107	cg20766837	37	11	34210531	0.296634	2.92701	6.05344	2.3607e-06	0.0115775	5.48993	4.71981
108	cg14678707	37	8	21626686	-0.247718	2.6213	-5.97723	2.86539e-06	0.0116299	4.67337	-4.68024
109	cg26280287	37	14	101134256	-0.195969	1.62846	-4.5499	0.000115725	0.0390973	1.45852	-3.85501
110	cg16160244	37	13	99328650	-0.196328	3.59326	-4.40451	0.000169134	0.0444883	0.961164	-3.76115
111	cg01449504	37	11	60637361	-0.361535	3.13949	-4.39125	0.000175085	0.0452556	1.04933	-3.75249
112	cg23713984	37	19	13930236	0.284026	3.6396	4.66277	2.56811e-05	0.0227608	2.48222	4.20873
113	cg11451997	37	2	88471292	-0.352724	3.13621	-4.46427	0.000144717	0.0422706	1.24055	-3.79996
114	cg24393399	37	3	50588775	-0.235577	0.455594	-4.3547	0.000192591	0.0470303	0.8144	-3.72854
115	cg14187504	37	1	7406480	-0.280876	2.75117	-4.4563	0.000147761	0.0425523	1.68074	-3.7948
116	cg01757544	37	7	105320800	-0.172774	0.774768	-5.0726	2.95637e-05	0.0241717	2.63899	-4.1768
117	cg02503303	37	11	85781719	0.189156	1.18619	4.45957	0.000146504	0.0424356	1.40701	3.79692
118	cg25105080	37	1	168583606	-0.157451	1.4032	-4.37006	0.000185031	0.0462364	0.890149	-3.73862
119	cg09192862	37	20	45269216	-0.315359	3.04372	-4.31425	0.000213994	0.0484801	1.07649	-3.7019
120	cg14528486	37	20	62666862	-0.291164	1.06265	-4.03017	0.000225805	0.0494855	0.558177	-3.68825
121	cg05194248	37	19	16553751	0.22997	1.16087	5.20057	2.11874e-05	0.0212319	3.15846	4.252
122	cg24733309	37	19	2298987	0.268108	2.50795	4.43804	0.000154969	0.0431989	1.04663	3.78297
123	cg02576569	37	8	6800959	-0.390046	2.28034	-4.58287	0.000106178	0.0380729	1.95824	-3.87602
124	cg25991435	37	22	24123385	-0.389062	3.30554	-5.44491	1.12442e-05	0.0173922	4.21163	-4.39175
125	cg03693345	37	3	46939674	-0.183479	0.413357	-5.35468	1.42e-05	0.0188337	3.17018	-4.34075
126	cg04190393	37	9	116501754	-0.362023	1.30728	-4.54395	0.000117537	0.0393511	1.77034	-3.85121
127	cg10283921	37	3	127395187	-0.293633	4.1128	-4.5553	3.66764e-05	0.0256572	2.16156	-4.12748
128	cg22616780	37	7	99040372	0.218242	4.4617	4.65307	8.83884e-05	0.0355251	2.12552	3.92044
129	cg12231851	37	16	73233265	-0.138536	0.582067	-4.40776	0.000167709	0.044371	0.922545	-3.76327
130	cg02965878	37	16	50719042	0.166273	0.936039	4.52006	0.000125104	0.0400991	1.41724	3.8359
131	cg24226335	37	8	144823142	-0.416748	2.12271	-5.13722	2.49842e-05	0.022664	3.10972	-4.21494
132	cg17690034	37	15	66391080	-0.170295	0.52789	-4.91216	4.49252e-05	0.0279053	2.17396	-4.08057
133	cg06486392	37	22	19166558	-0.296957	-5.48269	-4.10898	0.000176799	0.0453764	0.791288	-3.75005
134	cg05233866	37	10	70766780	0.246472	3.67118	6.09222	2.13957e-06	0.0114068	5.00952	4.73977
135	cg26441264	37	16	88792528	-0.795153	3.09782	-4.37844	0.000181031	0.0458259	0.975515	-3.74411
136	cg03846936	37	17	75111740	0.182624	-0.134271	5.0363	7.30926e-06	0.0146211	3.61391	4.48448
137	cg05289668	37	14	74761114	-0.131742	0.723766	-4.4924	0.000134474	0.0411444	1.17907	-3.81812
138	cg17593330	37	19	2249032	-0.355449	3.56028	-4.68403	8.15199e-05	0.0345287	2.09814	-3.93989
139	cg06326845	37	7	37257369	0.222572	3.01985	4.49886	0.000132226	0.041009	1.59845	3.82228
140	cg12295671	37	10	131499736	-0.319582	3.39332	-4.86252	5.11423e-05	0.029451	2.1246	-4.05034
141	cg09561157	37	1	3689476	-0.228259	-4.73719	-4.28488	0.000231005	0.0497949	1.06985	-3.68245
142	cg19880021	37	16	66421611	-0.276552	3.35398	-4.34039	0.000199906	0.0476192	1.1143	-3.71913
143	cg04080666	37	17	47656586	-0.239606	2.45754	-5.41416	1.21718e-05	0.0178796	3.94262	-4.37449
144	cg19491895	37	11	119189121	-0.474255	2.7746	-5.06427	3.02126e-05	0.0244972	3.38261	-4.17186
145	cg04382731	37	4	8647600	-0.339932	3.11173	-4.78386	6.28061e-05	0.0320943	2.25345	-4.00201
146	cg22875371	37	10	50953526	-0.450416	2.95461	-5.2455	1.88522e-05	0.0203906	3.31285	-4.27807
147	cg06840062	37	2	25873395	-0.187131	-0.219148	-4.36082	0.000189543	0.0467264	0.994773	-3.73256
148	cg04736982	37	17	18891694	-0.326263	3.72553	-4.85558	5.20769e-05	0.0298135	2.55398	-4.0461
149	cg06552546	37	11	123777021	0.203977	3.91393	4.24717	0.000100353	0.0370698	1.25717	3.88974
150	cg13250318	37	16	836935	-0.302098	4.61648	-4.87952	4.89217e-05	0.0289863	2.25853	-4.06072
151	cg11722936	37	1	228468349	-0.444107	2.65808	-6.28053	1.32981e-06	0.0098639	5.88146	-4.83525
152	cg25706978	37	21	43574602	-0.275898	2.15513	-5.42567	1.18145e-05	0.0178093	3.5884	-4.38098
153	cg27432686	37	1	205905081	0.157727	4.75887	4.0716	0.00020086	0.0476397	0.658858	3.71793
154	cg24069444	37	10	125823413	0.234262	0.519529	5.02323	3.3624e-05	0.0252709	2.35892	4.14742
155	cg22502776	37	14	24540516	-0.318522	1.76501	-4.49823	0.000132441	0.041009	1.47128	-3.82188
156	cg22786312	37	10	135117267	0.24699	4.39334	5.19166	2.16845e-05	0.0214045	3.07814	4.2468
157	cg02978058	37	14	75377391	-0.321772	4.52667	-5.21884	2.02048e-05	0.0210078	3.6719	-4.26262
158	cg14661236	37	15	45723873	0.302355	3.46138	4.65337	8.83195e-05	0.0355251	1.69326	3.92063
159	cg22253960	37	14	51359178	0.250152	1.50759	4.48479	0.00013717	0.0413799	1.18949	3.81322
160	cg10652386	37	11	6271256	0.215845	1.85113	4.48056	0.000138692	0.0415882	1.45453	3.81049
161	cg22777174	37	11	66101440	-0.287127	4.00182	-4.16436	0.00013097	0.0408312	1.01835	-3.82463
162	cg22710544	37	6	44110317	0.241071	3.18275	4.64408	9.04907e-05	0.0356709	2.02425	3.91477
163	cg04756573	37	5	133842048	-0.314036	2.30666	-5.02337	3.36113e-05	0.0252709	2.70657	-4.14751
164	cg24752487	37	2	38324188	-0.436381	2.56319	-4.59102	0.000103942	0.0378234	1.34752	-3.8812
165	cg00608334	37	12	110270601	-0.367449	3.26038	-4.38796	0.000176592	0.0453653	1.15373	-3.75034
166	cg10491092	37	9	140916330	-0.386679	4.01338	-4.70451	2.23465e-05	0.021725	2.60741	-4.24005
167	cg17574602	37	4	7268755	-0.180963	0.269614	-4.62366	9.54461e-05	0.0364723	1.54147	-3.90189
168	cg03443439	37	8	145643553	0.307277	2.44557	4.08306	0.000197155	0.047346	0.736426	3.72263
169	cg01640591	37	11	45466789	-0.274323	3.14304	-5.79508	4.56241e-06	0.0128866	4.14758	-4.58396
170	cg10484566	37	17	78653711	0.250478	3.14001	6.09207	2.14037e-06	0.0114068	4.83304	4.7397
171	cg15355790	37	6	170365361	-0.285594	1.70317	-4.35492	0.00019161	0.0469597	1.52365	-3.72983
172	cg16322974	37	1	235978477	-0.239905	3.16143	-5.69421	5.91001e-06	0.0139141	4.34969	-4.52958
173	cg02156704	37	8	143995688	-0.393822	2.69033	-4.78337	6.28851e-05	0.0320943	2.44891	-4.00171
174	cg07202448	37	9	139064176	-0.397445	1.48506	-4.61327	9.80736e-05	0.0368313	1.60445	-3.89531
175	cg00137135	37	13	33160153	-0.261713	-3.22201	-4.04858	0.000189402	0.0467264	0.687859	-3.73275
176	cg15387143	37	3	45708477	-0.220469	1.43402	-5.18486	2.20715e-05	0.0215649	2.89429	-4.24283
177	cg17310897	37	11	3147872	-0.207406	-0.363209	-4.51387	4.99296e-05	0.0291608	1.91922	-4.05596
178	cg25571973	37	12	52347158	0.171845	1.74288	4.55241	0.00011497	0.0390717	1.30131	3.85661
179	cg07050715	37	14	99426616	-0.126431	0.588464	-4.61647	9.72555e-05	0.0367115	1.43795	-3.89734
180	cg20363171	37	19	9957544	-0.30098	4.3098	-4.18903	0.00013789	0.0415316	1.05539	-3.81192
181	cg12814984	37	13	50253445	-0.216467	1.63955	-5.53719	8.85582e-06	0.0157505	3.59198	-4.44338
182	cg19856259	37	22	44834914	-0.366477	3.51666	-4.43895	0.000154603	0.0431405	1.37139	-3.78356
183	cg17820822	37	6	31728428	0.203932	2.36185	4.08149	0.000194472	0.0471875	0.697391	3.72609
184	cg24563003	37	16	79804222	-0.267667	-3.2056	-4.59074	0.000104019	0.0378263	1.65077	-3.88102
185	cg11043888	37	10	126650102	0.261806	1.46252	5.67586	6.19555e-06	0.0141746	4.1402	4.5196
186	cg00693470	37	22	24569292	-0.263353	2.22035	-5.73242	5.35763e-06	0.0133736	4.1016	-4.55027
187	cg19636384	37	22	38506749	-0.260708	4.62498	-4.88882	4.77474e-05	0.0288192	2.26261	-4.06639
188	cg06015312	37	14	35332077	0.331806	2.55447	5.33491	1.49465e-05	0.019173	3.64129	4.32948
189	cg05126055	37	17	38457763	0.223658	2.22658	4.40021	7.22104e-05	0.0333872	1.60991	3.96888
190	cg11196506	37	14	38760181	-0.200204	0.324402	-4.35353	0.000193177	0.0470497	0.782822	-3.72778
191	cg22614120	37	19	41872285	0.25048	2.6271	4.56194	4.29787e-05	0.027566	2.05125	4.09085
192	cg27086116	37	19	17595867	0.437707	3.55489	5.20729	2.08205e-05	0.0210078	3.32749	4.25591
193	cg16409883	37	20	30376593	-0.22771	0.492029	-5.28754	1.69017e-05	0.0197376	2.96637	-4.30232
194	cg09660173	37	9	127232074	-0.216218	2.03149	-4.41573	0.000164255	0.0441298	0.987793	-3.76846
195	cg17807336	37	3	38046836	-0.300295	3.01791	-5.9282	3.24661e-06	0.0120024	4.97144	-4.65457
196	cg04447835	37	16	88955162	0.343283	3.50914	5.80643	4.43178e-06	0.0128866	4.64681	4.59003
197	cg26390509	37	5	515549	-0.426957	3.04666	-4.68126	8.21126e-05	0.034581	1.74485	-3.93815
198	cg17256681	37	1	90344715	0.339254	4.06258	4.04436	0.000216923	0.0487975	0.589898	3.69845
199	cg18284616	37	4	103477551	-0.286131	3.71215	-6.24601	1.45134e-06	0.0101466	5.78936	-4.81782
200	cg22038262	37	22	23053020	-0.328295	3.2932	-6.10039	2.09572e-06	0.0114068	6.12994	-4.74397
201	cg12122453	37	14	64971959	-0.234484	-4.18218	-4.07469	0.000174339	0.0451803	0.762059	-3.75356
202	cg20488627	37	17	78995230	-0.32411	1.94977	-5.30138	1.63055e-05	0.0196384	3.25685	-4.31027
203	cg02402150	37	12	11787148	-0.273392	2.63036	-5.51755	9.31628e-06	0.015878	3.50528	-4.43246
204	cg13035467	37	11	61369918	-0.282094	3.9446	-4.6305	9.37551e-05	0.0362321	1.89131	-3.90621
205	cg24007583	37	16	4421578	-0.43559	2.48798	-4.90352	4.59498e-05	0.0282656	2.35657	-4.07533
206	cg03543230	37	11	2442948	-0.254356	1.7793	-4.07071	0.00020044	0.0476397	0.698462	-3.71846
207	cg26286158	37	17	55785319	-0.253398	2.80191	-5.21036	2.06553e-05	0.0210078	3.374	-4.25769
208	cg05618022	37	11	116699523	-0.37748	2.50635	-5.45194	1.10382e-05	0.0173062	3.7303	-4.39577
209	cg10941775	37	12	107767729	-0.297059	-0.156086	-4.45492	0.000148294	0.0425523	1.0246	-3.79391
210	cg01425836	37	10	3824373	-0.301954	1.30658	-4.38344	0.000178689	0.0455446	0.910589	-3.74738
211	cg11072473	37	17	8707491	-0.244894	2.30492	-4.47514	0.000140669	0.0418451	1.54482	-3.80699
212	cg06652484	37	9	129242893	-0.28676	1.68271	-4.33056	0.000205092	0.0479389	0.829034	-3.71266
213	cg03122616	37	7	590324	-0.268137	3.81904	-4.07258	0.000175514	0.0452645	0.756042	-3.75188
214	cg14183988	37	14	68551537	0.19939	4.02811	4.21318	0.000111968	0.0389601	1.15892	3.86308
215	cg23756077	37	17	17645014	0.2436	4.08291	4.72128	7.39598e-05	0.0335998	2.0074	3.96317
216	cg17967403	37	14	105952066	-0.553776	2.07535	-4.43925	0.00015448	0.0431405	1.57947	-3.78376
217	cg15128633	37	13	44770082	0.442793	3.58094	4.55392	0.000114518	0.0390583	1.57448	3.85757
218	cg16703567	37	4	8593206	-0.331965	1.84627	-4.76711	6.56142e-05	0.0323979	1.9514	-3.99165
219	cg25169449	37	2	88844684	0.163395	4.40571	4.90721	1.13169e-05	0.0174128	3.2201	4.39035
220	cg21841085	37	17	79426353	-0.469881	2.06615	-4.7747	6.43257e-05	0.032366	1.96628	-3.99635
221	cg16067739	37	4	2063566	-0.286588	4.02705	-4.43113	0.000157787	0.0433882	1.43771	-3.77848
222	cg12660610	37	9	133769687	-0.419911	2.45518	-4.44174	0.000153479	0.043061	1.15642	-3.78537
223	cg09842926	37	11	46693849	-0.231454	4.10719	-4.53902	0.000119062	0.0394338	1.36066	-3.84805
224	cg24716423	37	12	65050514	0.300041	3.34217	4.10298	0.000182311	0.0458732	0.749296	3.74234
225	cg09531027	37	20	46292374	-0.199856	1.79296	-4.73309	7.17123e-05	0.0332919	1.82052	-3.97053
226	cg12000848	37	17	73268652	-0.186536	1.54531	-4.77622	6.40715e-05	0.0323635	1.87644	-3.99729
227	cg08357285	37	12	107147780	-0.230273	1.81351	-4.67723	8.29804e-05	0.0346516	2.27414	-3.93563
228	cg26643209	37	3	45818166	-0.295098	3.69673	-4.77101	6.49489e-05	0.0323979	2.24983	-3.99407
229	cg22247965	37	15	25460535	-0.503514	3.27115	-5.9216	3.30177e-06	0.0120024	4.94838	-4.65109
230	cg00221904	37	4	8136852	-0.407009	3.71729	-5.01693	3.41809e-05	0.0253887	2.48668	-4.14366
231	cg24323823	37	1	28450028	0.134313	-0.487002	5.04852	3.14779e-05	0.0246919	3.05337	4.1625
232	cg06543091	37	12	6831612	-0.245979	4.51362	-4.68756	8.07704e-05	0.0344113	2.2109	-3.9421
233	cg09130446	37	3	13922921	-0.439322	2.18598	-5.91146	3.38827e-06	0.0120024	5.10161	-4.64576
234	cg06662144	37	8	134696335	0.227182	0.885229	5.00315	3.5431e-05	0.0255359	2.3104	4.13542
235	cg03879587	37	15	79357162	-0.29729	3.91817	-5.6568	6.50682e-06	0.0143402	4.52774	-4.50921
236	cg08758734	37	20	24630947	0.192375	1.43852	4.3554	0.000192241	0.0470303	0.854573	3.729
237	cg20636335	37	21	33272966	-0.293274	3.49314	-4.29846	8.50166e-05	0.0350387	1.40602	-3.9298
238	cg07318523	37	20	62039671	-0.223479	2.04757	-4.51481	0.00012683	0.0402558	1.34663	-3.83253
239	cg08544510	37	17	73632704	-0.448801	3.79075	-6.19563	1.64705e-06	0.0104095	6.20896	-4.79251
240	cg21182457	37	6	142623720	-0.282423	-0.995359	-4.53234	0.000121155	0.0396073	1.22369	-3.84378
241	cg16837088	37	14	74742111	-0.290612	0.393653	-5.22221	2.00282e-05	0.0210078	2.83075	-4.26458
242	cg14468403	37	5	177037104	-0.330083	0.891755	-5.82486	4.22756e-06	0.0128866	4.27496	-4.59987
243	cg25323299	37	14	102519193	-0.346606	2.23123	-5.41138	1.22598e-05	0.0178796	3.84137	-4.37292
244	cg09129925	37	17	17035323	-0.279261	3.86201	-4.80985	5.86824e-05	0.0310879	2.35575	-4.01805
245	cg24714082	37	1	167595191	0.221576	1.62342	5.0441	3.18436e-05	0.0246919	2.77719	4.15986
246	cg07017063	37	5	52776254	0.171505	-3.62795	4.40703	0.000168029	0.0443789	0.928675	3.76279
247	cg23654358	37	6	43476087	-0.185061	2.27191	-4.30466	0.000219409	0.0489071	0.944655	-3.69555
248	cg00039945	37	1	202243698	-0.233414	0.921843	-5.12633	2.57027e-05	0.0227608	2.76164	-4.20854
249	cg01880360	37	6	35145291	-0.223968	2.31185	-4.36986	0.00018513	0.0462414	0.984736	-3.73849
250	cg13589427	37	18	21155436	-0.312267	3.11962	-5.36657	1.37689e-05	0.0186415	3.47226	-4.34751
251	cg04966714	37	14	106071722	-0.281286	1.42523	-4.76216	6.6469e-05	0.0324842	1.92316	-3.98858
252	cg06089406	37	22	30931217	0.167738	2.42479	4.47432	0.000140973	0.0418451	1.08324	3.80646
253	cg16681559	37	20	62788807	-0.405876	2.38827	-4.31799	7.97983e-05	0.034299	1.46289	-3.94501
254	cg08660021	37	3	126928138	-0.150772	0.57192	-4.34488	0.00019758	0.0473542	0.950556	-3.72209
255	cg09335354	37	9	140066445	-0.483069	3.79422	-4.62209	9.58394e-05	0.036486	1.71268	-3.90089
256	cg27350254	37	13	58565220	-0.293029	0.370901	-4.39961	0.00017131	0.0446738	0.910188	-3.75795
257	cg14293772	37	3	48457251	-0.27632	3.36166	-4.51071	0.000128196	0.0405353	1.65933	-3.8299
258	cg24058823	37	11	65133919	0.242707	-3.78916	4.77008	6.51074e-05	0.0323979	2.20077	3.99349
259	cg11769885	37	1	42384491	-0.281924	-0.845036	-5.81662	4.31764e-06	0.0128866	4.1953	-4.59548
260	cg02430840	37	22	26993176	0.12035	0.973731	4.05744	0.000212945	0.0484801	0.630592	3.70314
261	cg19839415	37	1	19259050	-0.272473	4.14094	-4.28398	0.000231545	0.0497949	1.03625	-3.68185
262	cg13748218	37	3	127398106	-0.332372	3.00137	-4.56309	0.000111806	0.0389448	1.57284	-3.86343
263	cg25644877	37	11	251188	0.260576	2.48922	4.10869	0.000156466	0.0432868	0.858942	3.78058
264	cg19930015	37	12	108307723	-0.202151	1.60425	-4.53323	0.000120877	0.039566	1.43208	-3.84434
265	cg19261974	37	8	143122627	0.278361	-3.34148	4.49997	0.00013184	0.0409366	1.96106	3.823
266	cg00164183	37	21	44480044	-0.344373	3.33902	-4.34178	0.000199179	0.0475039	1.3162	-3.72006
267	cg07884637	37	3	9030260	-0.199006	1.12052	-5.13093	2.53969e-05	0.022664	2.67364	-4.21124
268	cg11401074	37	12	53198751	-0.249347	3.9527	-4.62277	9.56703e-05	0.036486	1.69792	-3.90132
269	cg23792179	37	15	29418500	-0.375181	2.93376	-4.65227	8.85725e-05	0.0355251	1.9781	-3.91994
270	cg18844431	37	10	79365131	-0.320139	4.03465	-4.42313	0.000161116	0.043802	1.44759	-3.77328
271	cg15155631	37	1	24435115	-0.364477	3.55949	-4.46932	0.000142823	0.0420418	1.55005	-3.80323
272	cg14559083	37	14	105951604	-0.409337	2.55657	-4.45006	0.000150177	0.0427723	1.59684	-3.79078
273	cg24394121	37	10	50532970	-0.293054	0.776778	-4.75467	6.77817e-05	0.0327086	1.98685	-3.98394
274	cg15505944	37	19	23298818	0.189594	4.10867	4.31893	0.000211401	0.0484668	1.41034	3.70499
275	cg17118515	37	8	127509374	-0.129447	0.850875	-4.2951	0.000224936	0.0494215	0.645039	-3.68923
276	cg06277928	37	14	102056457	-0.208021	3.15895	-4.47803	0.000139614	0.0417308	1.40217	-3.80885
277	cg06095916	37	10	5819013	-0.194237	-0.084072	-4.08894	0.000166619	0.044298	0.802621	-3.76489
278	cg23995931	37	12	53973619	0.192366	4.61514	4.1338	0.000165887	0.0442397	0.889416	3.76599
279	cg23478292	37	11	119075962	0.145661	-1.40806	5.02124	3.37984e-05	0.0253249	2.48608	4.14624
280	cg25083962	37	5	145407561	-0.210672	1.16553	-5.51007	9.49809e-06	0.0160035	3.51286	-4.4283
281	cg14479638	37	11	35424344	0.133701	4.36518	3.98659	0.000230372	0.0497949	0.51263	3.68315
282	cg04232246	37	20	62845179	-0.273472	4.03142	-4.02631	0.000229959	0.0497949	0.557328	-3.6836
283	cg03705048	37	18	9488704	-0.252545	-1.16107	-4.2822	0.000232623	0.0498079	0.617261	-3.68067
284	cg21758338	37	16	3629978	-0.3344	1.97178	-5.16534	2.32213e-05	0.0220995	2.85265	-4.23143
285	cg05481201	37	7	1585452	-0.332013	2.07857	-5.05301	3.11124e-05	0.0246919	2.53847	-4.16517
286	cg09655134	37	5	55560175	-0.155815	0.2549	-4.79889	6.03872e-05	0.0315515	1.83919	-4.01129
287	cg11950141	37	1	31351689	-0.197218	0.337898	-4.52789	0.000122572	0.0398312	1.1956	-3.84092
288	cg09045731	37	16	7971698	-0.321303	2.51028	-4.70326	7.75251e-05	0.0340176	1.6118	-3.95192
289	cg05877727	37	2	95938759	-0.28294	3.09319	-4.45404	0.000148632	0.0426082	1.33097	-3.79334
290	cg08243655	37	3	126750580	-0.328114	4.15139	-4.56748	0.000110534	0.0386393	1.89423	-3.86622
291	cg11040505	37	3	126736853	-0.288514	4.00466	-4.29224	8.67464e-05	0.0352347	1.38794	-3.92495
292	cg17509516	37	6	135418393	0.301459	3.20086	4.80211	5.98813e-05	0.031343	2.05346	4.01328
293	cg04664595	37	14	95147289	-0.225062	1.55499	-5.78483	4.68386e-06	0.0128866	4.13652	-4.57847
294	cg19669163	37	19	45373956	0.266485	1.9237	5.72846	5.41231e-06	0.0133736	4.43987	4.54814
295	cg12380988	37	17	79851485	0.64417	3.21273	5.93141	0.00020928	0.0482067	5.65513	3.70754
296	cg21077120	37	22	31478744	-0.334037	1.26046	-5.33259	1.50371e-05	0.019189	3.43592	-4.32814
297	cg17717565	37	7	99507261	0.409732	2.54673	5.38211	1.32254e-05	0.0184159	4.34698	4.35634
298	cg02771649	37	1	31474920	0.13158	3.94427	4.08293	0.00019202	0.0470207	0.72263	3.72929
299	cg14488631	37	15	92516858	-0.27203	0.489575	-4.88746	4.7917e-05	0.0288192	2.27953	-4.06556
300	cg00838326	37	9	133305216	-0.229706	1.95359	-5.0506	3.13084e-05	0.0246919	2.80282	-4.16373
301	cg23202109	37	21	34696546	0.315018	-4.42014	4.25358	0.000114759	0.0390684	1.20134	3.85706
302	cg17322242	37	19	54961559	0.224853	2.09865	4.6815	8.20605e-05	0.034581	1.55435	3.9383
303	cg02279936	37	2	241871926	-0.468992	2.46601	-4.75103	6.84289e-05	0.0329037	2.17898	-3.98168
304	cg09087222	37	8	11720363	-0.269065	-0.147983	-4.50068	0.000131596	0.0408825	1.12847	-3.82345
305	cg03044066	37	8	130047260	-0.187477	1.21997	-4.84357	5.37367e-05	0.0300019	1.96067	-4.03875
306	cg11884741	37	11	134449995	-0.348708	3.04043	-5.17463	2.26668e-05	0.0218911	2.97951	-4.23686
307	cg01152023	37	5	176307323	-0.211787	1.30339	-5.53266	8.95989e-06	0.0158196	3.66715	-4.44086
308	cg09176174	37	3	31286469	0.276032	3.91233	4.45955	0.000146512	0.0424356	1.3929	3.79691
309	cg02212548	37	20	31240484	-0.417565	1.38661	-5.33623	1.48959e-05	0.01915	4.17318	-4.33022
310	cg15104456	37	8	129189014	-0.18738	1.38696	-4.40737	0.000167878	0.044371	0.911255	-3.76301
311	cg25938715	37	19	2108777	0.282796	4.01179	4.28055	0.000106737	0.0381772	1.27521	3.87474
312	cg21863351	37	16	3691656	-0.288936	2.90913	-4.72796	7.268e-05	0.0333872	1.69627	-3.96734
313	cg15864828	37	6	149767045	-0.257181	3.11106	-4.87161	4.9942e-05	0.0291608	2.12933	-4.0559
314	cg03975920	37	9	95878539	0.12679	-0.564348	4.53055	4.89192e-05	0.0289863	1.98593	4.06073
315	cg14686339	37	10	79171215	-0.279994	2.25044	-5.36841	1.37033e-05	0.0186067	3.88512	-4.34856
316	cg19407776	37	10	105419542	-0.460735	3.56431	-4.85379	5.23215e-05	0.02983	2.29592	-4.04501
317	cg00237086	37	8	6796499	-0.391703	1.20771	-7.1175	1.68393e-07	0.00543178	7.28463	-5.23122
318	cg16437030	37	10	135256350	-0.4614	1.86106	-4.79561	6.0907e-05	0.0316098	2.37609	-4.00927
319	cg18323449	37	18	11979244	0.293241	3.11669	4.54044	0.000118548	0.0394033	1.96876	3.84911
320	cg11061105	37	1	229546537	-0.271906	1.92242	-4.34717	0.000196408	0.0473244	0.781377	-3.72359
321	cg20328799	37	2	120985492	-0.208388	1.34128	-4.50617	0.000129726	0.0406861	1.16357	-3.82698
322	cg04546473	37	10	86096789	0.238106	2.73281	5.21246	2.05427e-05	0.0210078	3.03225	4.25891
323	cg26220952	37	18	7273138	-0.188383	0.621773	-5.75221	5.09239e-06	0.0130734	4.04095	-4.56095
324	cg14234520	37	2	121018789	0.184711	2.1658	5.38249	1.32124e-05	0.0184159	3.22935	4.35656
325	cg19773510	37	22	31257528	-0.230297	0.830086	-5.30293	1.62399e-05	0.0196384	3.05107	-4.31116
326	cg22462677	37	20	42197644	-0.228376	1.77069	-4.35874	0.000190572	0.0468747	1.00188	-3.7312
327	cg08829283	37	1	201029943	-0.200314	4.39763	-4.52265	0.000124262	0.0400083	1.4178	-3.83756
328	cg09331790	37	11	61772128	0.201757	-1.34931	5.18159	2.226e-05	0.0216969	2.86628	4.24093
329	cg14143324	37	12	124794846	-0.362388	2.45597	-4.98945	3.67201e-05	0.0256572	2.44166	-4.1272
330	cg13902037	37	5	131337660	-0.252472	1.8419	-4.60305	0.000100725	0.0371141	1.86996	-3.88884
331	cg13768937	37	5	149018181	-0.153304	1.92247	-4.50873	0.00012886	0.0406573	1.16197	-3.82863
332	cg13247329	37	20	45948586	-0.223304	0.593935	-5.85092	3.95488e-06	0.0127388	4.34565	-4.61374
333	cg00898123	37	10	50946810	-0.468143	2.51668	-5.38452	1.31432e-05	0.018391	3.57381	-4.35771
334	cg03530172	37	14	21944716	-0.253364	-3.67335	-4.31957	0.000211054	0.0484061	1.13004	-3.7054
335	cg27588075	37	5	96078437	-0.205287	0.401393	-4.57443	0.000108544	0.0384638	1.33337	-3.87065
336	cg26201316	37	11	1848006	-0.350347	1.39776	-4.64103	2.76063e-05	0.0234886	2.41716	-4.19236
337	cg01357001	37	19	58949548	0.204788	2.75378	5.19393	2.15717e-05	0.0213614	3.95688	4.24797
338	cg14303183	37	16	89213293	0.224411	4.23144	4.09418	0.000187269	0.0464393	0.748778	3.7356
339	cg25586488	37	10	44757334	-0.279969	1.69816	-4.80613	5.92563e-05	0.0312383	1.88625	-4.01575
340	cg10396632	37	3	126728707	-0.294674	3.76686	-4.82561	5.63216e-05	0.0307462	2.2824	-4.02771
341	cg18368565	37	13	52533943	-0.146787	0.959842	-4.87216	4.98707e-05	0.0291608	2.00631	-4.05623
342	cg04134244	37	22	39216249	-0.310447	2.29487	-4.55835	0.000113202	0.0389809	1.37721	-3.8604
343	cg16530324	37	17	3824599	0.556705	3.8303	4.32951	9.07292e-05	0.0356709	1.39891	3.91413
344	cg01349792	37	16	57661517	-0.372662	2.5304	-4.52691	0.000122886	0.039902	1.77195	-3.8403
345	cg10517815	37	11	5529215	-0.222686	4.07289	-4.60968	9.89957e-05	0.0369409	1.75767	-3.89304
346	cg21607106	37	13	71860344	-0.239454	-0.103751	-4.45404	0.000148634	0.0426082	1.47858	-3.79334
347	cg19787543	37	16	17416019	-0.164193	-0.0650422	-4.13728	0.000142822	0.0420418	0.940699	-3.80323
348	cg04259443	37	17	16192830	0.253131	3.47352	4.28745	0.000229465	0.0497949	1.11732	3.68415
349	cg02529309	37	4	76912383	-0.277695	0.259329	-6.77148	3.91792e-07	0.00699634	6.30045	-5.0729
350	cg05723902	37	14	104577028	-0.390011	1.37648	-4.55365	3.68778e-05	0.0256827	2.15664	-4.12622
351	cg19218526	37	1	7306253	-0.284937	3.04155	-4.53041	0.000121769	0.0396803	1.3967	-3.84254
352	cg07320252	37	1	235068943	0.536399	3.51696	4.73221	2.53039e-05	0.022664	2.54697	4.21207
353	cg20639011	37	5	132657596	-0.232939	2.34705	-4.53078	0.00012165	0.0396803	1.28301	-3.84278
354	cg01894436	37	9	137271104	-0.433387	2.44011	-4.34403	0.000198022	0.0473542	1.4013	-3.72153
355	cg02606526	37	3	52541666	-0.278756	2.02789	-5.05078	3.12971e-05	0.0246919	2.9016	-4.16382
356	cg12455427	37	16	88919719	0.338488	3.4811	4.96714	3.89209e-05	0.0262014	2.85425	4.11379
357	cg25418380	37	15	77917306	-0.255795	1.73855	-4.41078	0.000166393	0.0442931	0.974458	-3.76523
358	cg15284020	37	2	238492901	-0.368848	3.59205	-5.28908	1.68341e-05	0.019736	3.95663	-4.30321
359	cg23513000	37	1	15530445	-0.178002	0.968822	-5.59064	7.7155e-06	0.0149372	3.72943	-4.47293
360	cg20078800	37	11	1151516	-0.218934	0.233725	-4.44468	0.000152307	0.0429206	1.21942	-3.78728
361	cg21305036	37	22	38042684	0.220285	2.98406	4.87785	4.91346e-05	0.0290364	2.42146	4.05971
362	cg15069289	37	13	30939636	0.214308	1.82142	5.02944	3.30837e-05	0.0250253	2.51518	4.15113
363	cg07639213	37	12	133370700	0.237895	4.02486	4.72902	2.51846e-05	0.022664	2.52591	4.21314
364	cg23383318	37	8	6785707	-0.337972	0.919499	-6.04137	2.43419e-06	0.0115775	4.76116	-4.71357
365	cg18113566	37	7	105985487	0.4144	-0.234747	4.29394	0.000100923	0.0371141	1.30156	3.88836
366	cg11590902	37	20	31903455	-0.306925	1.88651	-4.34345	0.00019832	0.0473762	1.1533	-3.72115
367	cg06336319	37	4	7168810	-0.21996	1.09143	-5.27624	1.74074e-05	0.0199311	3.02406	-4.29579
368	cg17107472	37	3	50611699	-0.282079	0.903162	-4.04411	0.000192104	0.0470216	0.675181	-3.72918
369	cg16865151	37	7	99999701	0.306738	2.02063	5.6433	6.73656e-06	0.0144658	5.27035	4.50185
370	cg01997144	37	17	74419900	0.307627	2.78994	4.99582	3.61148e-05	0.0256297	2.53898	4.13103
371	cg16182457	37	7	75592134	0.412278	3.46959	5.39522	1.27839e-05	0.0180585	3.63737	4.36377
372	cg00617719	37	17	1203767	-0.336937	2.42066	-5.85651	3.8988e-06	0.0127388	4.54585	-4.61671
373	cg12231799	37	8	101387728	-0.278097	2.98408	-4.43881	0.000154659	0.0431405	1.01965	-3.78347
374	cg05414125	37	8	37409511	-0.241537	3.05158	-4.39816	0.000171959	0.0447634	0.94939	-3.75701
375	cg06308130	37	1	55074090	-0.36929	3.45336	-4.62742	9.45138e-05	0.0364039	1.89511	-3.90426
376	cg08426097	37	12	109725504	-0.237437	2.81601	-4.95579	4.00904e-05	0.0266464	2.77636	-4.10696
377	cg09248019	37	21	42732441	-0.248258	4.34045	-4.40319	0.000169719	0.0445262	0.94694	-3.76029
378	cg06192155	37	11	45178027	-0.293409	3.52159	-4.31161	8.14684e-05	0.0345287	1.4443	-3.94004
379	cg09844357	37	9	116918181	-0.27318	-4.28926	-5.29044	1.67751e-05	0.0197075	4.28366	-4.30399
380	cg15197753	37	2	232798330	-0.252441	2.33329	-4.8767	4.92822e-05	0.0290785	2.17253	-4.05901
381	cg12241552	37	3	196044003	-0.263105	0.00150752	-4.8932	4.7203e-05	0.028735	2.05091	-4.06906
382	cg22035374	37	17	78680606	-0.378694	3.68144	-4.63625	2.80485e-05	0.0235908	2.40286	-4.18876
383	cg23447221	37	11	93672497	-0.281255	3.81571	-4.78386	6.28047e-05	0.0320943	1.85578	-4.00202
384	cg24789321	37	1	155428192	0.28551	2.7571	4.04213	0.000219545	0.0489071	0.578446	3.6954
385	cg26232188	37	11	10822059	0.210427	2.18852	4.28419	0.000231421	0.0497949	0.897632	3.68199
386	cg27192625	37	19	15892170	-0.405561	1.67694	-4.56904	0.000110085	0.0385738	1.38312	-3.86722
387	cg00419990	37	7	158068657	-0.273077	2.46467	-4.34415	0.00019796	0.0473542	0.833985	-3.72161
388	cg05481397	37	19	34190796	-0.257392	1.226	-4.58675	0.000105106	0.0379644	1.33151	-3.87849
389	cg25998594	37	14	24632095	0.271054	3.55463	5.84514	4.01379e-06	0.0127881	4.46313	4.61067
390	cg01525337	37	11	44972881	-0.204426	1.51675	-4.58041	0.000106863	0.038199	1.71519	-3.87446
391	cg05942505	37	17	78940512	-0.181693	1.52107	-4.39162	0.000174919	0.0452327	0.974086	-3.75273
392	cg16957374	37	8	42596672	0.292559	2.84167	5.56342	8.27633e-06	0.0154027	3.77071	4.45791
393	cg11468663	37	22	44840013	-0.334481	3.86269	-4.49009	0.000135285	0.0412205	1.5336	-3.81663
394	cg17807510	37	3	53651666	-0.208377	1.10976	-4.41043	0.000166545	0.044298	1.02874	-3.76501
395	cg09665301	37	22	21348562	-0.400782	3.49874	-5.30875	1.59971e-05	0.019416	3.72667	-4.31449
396	cg08574105	37	9	126137259	-0.244581	1.05143	-4.80691	5.91358e-05	0.0312316	2.42506	-4.01623
397	cg05045540	37	17	18051089	-0.279294	1.92578	-4.31635	0.000212827	0.0484801	1.13678	-3.70328
398	cg26673619	37	16	11540839	-0.28649	3.56375	-4.98886	3.67769e-05	0.0256663	2.56412	-4.12685
399	cg01316116	37	19	3849610	-0.319893	3.29442	-4.519	0.000125451	0.0400997	1.42919	-3.83522
400	cg25324989	37	20	39970806	-0.393405	3.22067	-4.63795	9.19493e-05	0.0358638	1.62726	-3.91091
401	cg23799426	37	22	46761435	-0.279487	2.01337	-4.23045	0.000105913	0.0380729	1.20879	-3.87663
402	cg10056332	37	9	137129341	-0.295077	3.77409	-4.28089	0.000233419	0.0498494	0.861477	-3.6798
403	cg15200837	37	11	134389021	-0.364861	3.72565	-4.76783	6.54905e-05	0.0323979	2.5445	-3.9921
404	cg24780200	37	20	58583578	-0.256815	1.91937	-5.09577	2.78319e-05	0.0235099	3.02191	-4.19052
405	cg20433238	37	2	158183334	0.351569	3.86582	4.40338	0.000169634	0.0445262	1.38119	3.76041
406	cg08083349	37	1	53557926	-0.265349	2.41984	-4.53301	0.000120946	0.039566	1.54793	-3.8442
407	cg24981621	37	16	23406409	0.152537	4.18916	4.01196	0.000212663	0.0484801	0.584189	3.70348
408	cg21744514	37	20	61868069	-0.468415	2.7931	-4.98258	3.73836e-05	0.0258436	2.57273	-4.12308
409	cg00813334	37	20	33379348	0.216532	4.11627	4.03153	0.000227743	0.0496872	0.550299	3.68607
410	cg19548511	37	18	25617941	-0.139484	0.875194	-4.56857	0.000110219	0.0385738	1.29212	-3.86692
411	cg24339370	37	1	20644147	-0.231974	1.43404	-5.17005	2.29384e-05	0.0220085	2.8188	-4.23418
412	cg12220322	37	8	17489181	-0.307229	2.67132	-4.72168	7.38825e-05	0.0335998	1.80584	-3.96342
413	cg17725627	37	1	17305262	-0.435852	1.53169	-4.62433	9.528e-05	0.0364723	2.0877	-3.90231
414	cg02745476	37	8	128737488	-0.205439	3.83533	-4.83398	5.50981e-05	0.0304718	2.09409	-4.03288
415	cg07792357	37	11	71033243	-0.307117	2.3246	-4.02968	0.000226948	0.0496269	0.581176	-3.68696
416	cg10185468	37	7	1507690	-0.488672	1.80547	-4.7301	7.22755e-05	0.0333872	2.67495	-3.96867
417	cg23509969	37	8	54793308	-0.244297	-4.96516	-4.5474	4.44409e-05	0.0278339	2.05949	-4.08309
418	cg00285537	37	6	40445150	-0.152665	1.14015	-4.88527	4.81919e-05	0.0288192	2.05813	-4.06423
419	cg15922204	37	6	151004102	-0.18877	1.8371	-4.03694	0.000223984	0.0493632	0.567893	-3.69031
420	cg20299496	37	2	233233089	-0.212021	1.54896	-4.29494	0.000225036	0.0494215	0.724078	-3.68911
421	cg10398407	37	1	40783792	0.200174	3.46564	4.0727	0.000175448	0.0452645	0.756379	3.75197
422	cg23628888	37	7	130002796	-0.257205	2.88455	-4.32524	0.000207955	0.0480904	0.839918	-3.70915
423	cg04050888	37	9	38734844	-0.241728	3.28438	-4.50157	0.000131291	0.0408312	1.14411	-3.82402
424	cg06197284	37	9	86916791	-0.187563	0.402472	-4.44504	0.000152164	0.0429206	1.11105	-3.78751
425	cg02898825	37	14	100762903	-0.265054	2.06053	-4.37192	0.000184135	0.0460862	0.84514	-3.73984
426	cg10624649	37	21	20323804	-0.258198	2.27109	-6.16672	1.77185e-06	0.0104095	5.13409	-4.77784
427	cg13873343	37	6	97731658	-0.387696	1.82868	-4.79287	6.13438e-05	0.0317681	1.85238	-4.00758
428	cg07287961	37	20	25040106	-0.375808	2.37056	-5.77721	4.77616e-06	0.0128866	4.49251	-4.57439
429	cg05532283	37	9	139249030	-0.30533	3.82529	-4.75874	6.70653e-05	0.0325777	2.16075	-3.98646
430	cg10888911	37	22	30969767	-0.185435	0.986944	-4.63252	9.32615e-05	0.0361709	1.59453	-3.90749
431	cg23145996	37	12	2303908	-0.186029	1.07274	-4.40112	0.000170637	0.0445577	0.892476	-3.75894
432	cg11024484	37	11	2448765	-0.350759	2.11324	-6.32927	1.17648e-06	0.00956474	5.34103	-4.85956
433	cg05053394	37	22	31277544	-0.204134	0.93601	-4.9411	4.16575e-05	0.0270891	2.29829	-4.09809
434	cg04593396	37	20	2160367	-0.224254	1.35531	-4.75837	6.71305e-05	0.0325777	1.88195	-3.98623
435	cg18759202	37	12	2024492	-0.368386	3.5875	-4.16664	0.000130013	0.0406861	1.02492	-3.82643
436	cg25774490	37	15	101401957	-0.191656	3.10602	-4.12737	0.000168163	0.0443864	0.883547	-3.76259
437	cg02810916	37	11	66027170	0.218821	2.79031	4.62487	3.55446e-05	0.0255359	2.23636	4.13468
438	cg22905769	37	10	80071275	-0.177274	0.139286	-5.01425	3.442e-05	0.0253887	2.60958	-4.14206
439	cg01345338	37	22	45949437	-0.252051	3.62226	-4.41317	5.85208e-05	0.0310879	1.74147	-4.0187
440	cg26225827	37	2	98329399	-0.241366	1.23977	-5.01895	3.40015e-05	0.0253249	2.96298	-4.14486
441	cg19618385	37	15	42983823	-0.276432	0.985113	-5.04266	3.19632e-05	0.0246919	3.44357	-4.15901
442	cg01328890	37	3	43020440	-0.209266	2.33712	-5.45841	1.08549e-05	0.0171158	3.37057	-4.3994
443	cg15905623	37	11	70602390	-0.266525	2.09085	-4.6928	7.96724e-05	0.034299	1.97226	-3.94538
444	cg22192710	37	11	19363946	-0.203939	1.05394	-4.71333	7.5512e-05	0.033843	1.63021	-3.95821
445	cg09616464	37	3	10994648	-0.32986	1.36463	-4.8342	1.44726e-05	0.0190265	2.99856	-4.33657
446	cg07074461	37	3	53293446	-0.261092	2.52545	-4.44064	0.000153922	0.0431026	1.17299	-3.78466
447	cg18306816	37	22	44992473	-0.312042	3.5054	-4.24177	0.00011858	0.0394033	1.1788	-3.84904
448	cg26503398	37	9	116503594	-0.296706	2.90743	-4.96707	3.89278e-05	0.0262014	2.27991	-4.11375
449	cg20264620	37	18	44481667	0.15864	4.35566	4.34581	0.000197103	0.047346	1.28125	3.7227
450	cg26483669	37	2	113717037	-0.177103	1.8729	-4.35864	0.000190624	0.0468747	0.937911	-3.73113
451	cg19051933	37	21	47613975	0.485788	4.01014	4.36891	6.76195e-05	0.0327067	1.61162	3.98451
452	cg25465603	37	1	212801051	0.161505	3.945	4.37555	0.000182404	0.0458732	1.4883	3.74222
453	cg03984269	37	10	43726142	-0.265748	1.45482	-4.92607	4.33232e-05	0.0276708	2.18608	-4.089
454	cg16057243	37	16	776762	0.300285	-3.2426	4.60622	9.98945e-05	0.037064	1.63849	3.89085
455	cg08969114	37	14	101492354	-0.258322	2.07318	-4.49618	0.000133153	0.041009	1.40372	-3.82055
456	cg22576378	37	20	60138869	-0.25109	4.10542	-4.96531	3.91072e-05	0.0262443	2.42726	-4.11269
457	cg15288285	37	22	19032913	-0.186122	4.28358	-4.3256	0.000207759	0.0480904	0.962152	-3.70939
458	cg18134292	37	7	27210274	0.200765	1.32232	4.69001	8.02558e-05	0.0343168	1.61964	3.94363
459	cg16514068	37	17	17445183	-0.321494	1.01538	-4.76703	6.56275e-05	0.0323979	1.97654	-3.99161
460	cg04539326	37	1	168074263	-0.304886	4.48235	-5.64974	6.6261e-06	0.0143838	4.47657	-4.50536
461	cg16502726	37	16	75282608	-0.2651	1.5434	-4.32466	7.80898e-05	0.0341376	1.48233	-3.95019
462	cg16677621	37	6	157313826	0.323533	3.12316	5.55291	8.50374e-06	0.0155786	4.73756	4.45209
463	cg24111794	37	11	67267668	0.228137	3.94706	5.23651	1.92975e-05	0.0205775	3.079	4.27287
464	cg09742268	37	3	13277369	-0.269676	3.58353	-4.78504	6.26125e-05	0.0320943	2.33606	-4.00274
465	cg07087821	37	1	20490579	-0.370625	2.50586	-4.76648	6.57231e-05	0.0323979	1.75649	-3.99126
466	cg20958328	37	17	54755456	-0.262952	3.35947	-5.28533	1.69993e-05	0.0197868	3.51211	-4.30105
467	cg05737677	37	19	18725583	-0.434495	2.01437	-4.71894	7.44128e-05	0.0336317	1.72052	-3.96172
468	cg17112727	37	9	101333114	-0.146946	-0.399769	-5.03782	3.23684e-05	0.0247245	2.38958	-4.15613
469	cg12999086	37	20	1907219	-0.292229	4.02355	-4.64977	8.91518e-05	0.0355277	1.58561	-3.91836
470	cg19364144	37	22	39162746	0.302257	3.48563	4.76153	6.65772e-05	0.0324842	2.00541	3.9882
471	cg26283734	37	10	112087770	0.150827	4.40175	4.84141	1.41259e-05	0.0188257	3.0204	4.3419
472	cg22195730	37	2	95939398	-0.357737	3.35586	-5.4086	1.23485e-05	0.0178796	3.65406	-4.37134
473	cg05438152	37	9	127044991	-0.279956	2.23348	-4.63594	9.24322e-05	0.0360043	1.60072	-3.90964
474	cg04081163	37	4	38891138	0.224566	3.68067	4.10075	0.000181878	0.0458732	0.763205	3.74294
475	cg06391431	37	5	149232756	-0.203023	-0.448156	-5.65064	6.61064e-06	0.0143838	3.84171	-4.50585
476	cg02620417	37	16	622502	-0.379421	3.62148	-4.33807	0.000201117	0.0476397	1.15831	-3.71761
477	cg10586266	37	11	67199428	0.310834	3.69657	4.51525	5.02647e-05	0.0292618	1.94068	4.05439
478	cg16688137	37	11	61575219	0.247059	3.55725	4.72498	2.6152e-05	0.0228688	2.56334	4.20462
479	cg08816150	37	10	129816308	-0.716142	2.80287	-4.54035	0.00011865	0.0394033	1.22278	-3.8489
480	cg20216726	37	22	47798027	-0.226732	1.70551	-4.39759	0.000172218	0.0447989	0.8875	-3.75663
481	cg02460232	37	14	97066135	-0.318987	3.40863	-5.06768	2.99454e-05	0.0243818	2.81665	-4.17388
482	cg20645466	37	16	87079011	-0.278184	2.58663	-5.29282	1.6672e-05	0.0196653	3.06735	-4.30535
483	cg16895370	37	19	38182381	-0.209593	1.74607	-4.95807	3.98526e-05	0.0265788	2.20456	-4.10833
484	cg11761190	37	12	14211024	-0.25829	0.754841	-5.49795	9.80036e-06	0.0160035	3.45055	-4.42153
485	cg10517319	37	2	227660451	-0.245258	3.32275	-4.16411	0.000131074	0.0408312	1.01764	-3.82443
486	cg03219453	37	3	138175073	-0.206985	0.772999	-5.63092	6.95485e-06	0.0145094	4.3497	-4.49507
487	cg13399698	37	12	53443059	-0.339364	2.40767	-4.51824	0.000125701	0.040136	1.37691	-3.83473
488	cg25968721	37	16	10674992	-0.272951	2.60934	-4.70832	7.65069e-05	0.033875	1.73794	-3.95509
489	cg13446436	37	19	12792152	0.325673	-2.86305	4.68626	2.90605e-05	0.0240045	2.544	4.18071
490	cg00070241	37	1	2631547	-0.236034	0.738911	-5.1649	2.32477e-05	0.0220995	3.46843	-4.23117
491	cg07600452	37	20	50112712	-0.199003	0.657663	-4.33966	0.00020029	0.0476397	0.804459	-3.71865
492	cg11858698	37	12	77795067	-0.312091	2.29423	-4.29489	0.000225059	0.0494215	0.646451	-3.68909
493	cg17613812	37	16	30686894	-0.326879	4.55633	-4.77876	6.36475e-05	0.0323328	2.2323	-3.99886
494	cg22805515	37	1	20513808	-0.249886	1.68814	-4.40979	0.000166864	0.044343	1.29306	-3.76453
495	cg25994626	37	1	179787762	0.224335	4.24226	3.99137	0.000226927	0.0496269	0.526108	3.68698
496	cg01790320	37	3	13731250	-0.187227	0.720575	-5.04251	3.19758e-05	0.0246919	2.7922	-4.15892
497	cg00056692	37	10	134947537	-0.352178	2.03639	-4.47265	0.000141561	0.0419128	1.84055	-3.80542
498	cg11030388	37	11	95431136	-0.149878	-0.409692	-4.28122	0.000233218	0.0498305	0.855172	-3.68002
499	cg16689797	37	11	123417460	-0.223481	3.74478	-4.29213	0.000226684	0.0496223	0.883023	-3.68726
500	cg08957280	37	18	20965182	0.20611	4.91973	4.78754	2.09157e-05	0.0210466	2.84305	4.25488
501	cg02506606	37	14	105241881	-0.263312	3.52885	-4.39942	0.000171394	0.044676	1.39425	-3.75783
502	cg10056463	37	11	65374379	0.429319	3.09708	6.49058	7.91937e-08	0.00515841	7.818	5.36896
503	cg25168850	37	2	72124437	-0.156016	0.5855	-4.45011	0.000150167	0.0427723	1.029	-3.79079
504	cg17624978	37	1	246175109	0.199499	3.97918	4.97089	3.85417e-05	0.0261811	2.46059	4.11605
505	cg15467280	37	10	106099569	0.219974	-0.213869	4.76106	6.66594e-05	0.0324842	1.74687	3.9879
506	cg13029885	37	19	43878785	-0.372553	2.81524	-4.42777	0.000159178	0.0435941	1.08386	-3.7763
507	cg14534474	37	9	134627754	-0.234137	1.43748	-4.55501	3.67121e-05	0.0256572	2.16069	-4.12725
508	cg10751537	37	1	161137858	0.247036	3.78999	4.74183	7.00937e-05	0.0330366	1.88184	3.97597
509	cg06335316	37	16	68412522	-0.385238	1.84164	-4.9141	4.46982e-05	0.0279053	2.57146	-4.08175
510	cg06988642	37	9	132274000	0.265326	2.07655	4.36635	0.000186828	0.0464105	0.824513	3.73619
511	cg15751980	37	11	69531253	-0.268959	4.0113	-4.38401	0.000178424	0.045497	0.896897	-3.74775
512	cg01024862	37	7	1934948	-0.342915	3.90311	-5.58236	7.88183e-06	0.0150595	4.29658	-4.46837
513	cg10362874	37	11	68431046	0.235288	4.27561	4.71702	7.47885e-05	0.0337037	2.52684	3.96051
514	cg27405812	37	17	80180987	0.264393	-0.258723	5.10917	5.70393e-06	0.0136482	3.83734	4.53708
515	cg11819703	37	9	139640317	-0.429235	2.81077	-4.31711	0.000212399	0.0484801	0.785402	-3.70379
516	cg07084721	37	7	100200749	0.306306	3.79094	4.38241	0.000179168	0.0456034	1.11509	3.74671
517	cg10058105	37	17	48738695	-0.354534	3.44732	-5.95817	4.50701e-07	0.00699634	6.26165	-5.04619
518	cg19787788	37	11	70426153	-0.34236	3.31223	-4.37519	0.000182573	0.0458961	1.0529	-3.74198
519	cg15665949	37	16	30196549	-0.456337	1.83076	-4.64807	8.95508e-05	0.0355277	2.01836	-3.91729
520	cg06271131	37	4	38238883	-0.147416	0.884356	-4.31393	0.000214174	0.0484801	0.970888	-3.70168
521	cg15813533	37	19	33998598	-0.416597	4.08392	-5.65111	6.60277e-06	0.0143838	5.47521	-4.50611
522	cg18838259	37	9	140718981	-0.211559	4.3577	-4.41189	0.000165909	0.0442397	1.2422	-3.76596
523	cg06123361	37	22	45623520	-0.365584	1.42079	-4.92422	4.35334e-05	0.0276708	2.50198	-4.08788
524	cg20595735	37	10	122848375	-0.396992	3.02247	-5.27021	1.76798e-05	0.0199707	2.95366	-4.29234
525	cg17965730	37	14	101016373	-0.36317	1.27369	-5.27699	1.73713e-05	0.0199287	3.06491	-4.29625
526	cg03029232	37	22	38436879	-0.426466	1.76791	-5.06305	6.67383e-06	0.0143838	3.69585	-4.50383
527	cg15588783	37	14	105638963	-0.58706	1.92546	-5.09333	2.80096e-05	0.0235908	3.72126	-4.18907
528	cg05051811	37	8	130315086	0.19211	4.23638	4.19931	0.000117075	0.0393311	1.11891	3.85217
529	cg04397490	37	22	46659434	0.258875	4.04768	4.84248	5.38885e-05	0.0300295	2.72902	4.03809
530	cg15881027	37	1	40532772	0.34855	3.26215	4.30061	9.85748e-05	0.0369033	1.30338	3.89407
531	cg19081224	37	19	48140296	0.408224	3.75225	5.00257	1.05996e-05	0.0168853	3.3453	4.40457
532	cg01334024	37	2	121112483	-0.188085	1.37197	-4.44317	0.000152911	0.0429854	1.26442	-3.78629
533	cg18726696	37	1	224889275	0.198275	4.05879	4.57785	3.40414e-05	0.0253249	2.22863	4.1446
534	cg12632948	37	12	121647808	0.207738	-4.41293	4.09721	0.000162292	0.0439649	0.826193	3.77147
535	cg24405307	37	5	146889763	-0.223724	-4.2272	-4.86751	5.04793e-05	0.0292994	2.29204	-4.0534
536	cg09964650	37	9	140066259	-0.439022	2.51153	-4.21936	0.000109765	0.0385349	1.17674	-3.86793
537	cg02241615	37	9	33928837	-0.378758	3.67943	-5.35558	1.41667e-05	0.018832	3.58929	-4.34126
538	cg04404773	37	3	39217727	0.340375	2.66664	4.41274	0.000165513	0.0442397	1.53219	3.76656
539	cg19154687	37	19	19600745	-0.212762	1.25634	-4.35007	0.000194927	0.047223	1.14604	-3.7255
540	cg17568732	37	19	39691138	-0.386825	2.84979	-4.73276	7.17741e-05	0.0332919	1.70146	-3.97033
541	cg01596284	37	17	34067733	-0.303731	3.03038	-4.92111	4.38909e-05	0.0276966	2.77409	-4.08598
542	cg11796208	37	9	138285596	-0.280445	1.60455	-5.01413	3.44312e-05	0.0253887	2.36784	-4.14199
543	cg03897631	37	9	124346183	-0.284442	3.44076	-4.71086	7.60012e-05	0.033843	1.99827	-3.95667
544	cg06386814	37	9	137219673	-0.335023	1.13282	-4.50638	4.3099e-05	0.027613	2.01644	-4.09021
545	cg05836790	37	8	143548395	-0.454436	2.48072	-4.55987	0.000112752	0.0389809	1.42359	-3.86137
546	cg01510933	37	14	102088158	-0.323337	2.17088	-4.4362	6.45915e-05	0.0323913	1.71744	-3.99538
547	cg04100284	37	22	39486356	-0.268157	1.78525	-4.35614	0.000191868	0.0470033	1.24527	-3.72949
548	cg11441834	37	15	77306057	-0.308721	1.30689	-4.33213	7.62184e-05	0.0338496	1.50411	-3.95599
549	cg12933556	37	1	173883686	-0.277303	3.16204	-4.71509	7.51667e-05	0.0337889	1.81895	-3.95931
550	cg00805076	37	11	2966156	-0.138777	0.26151	-4.36172	0.000189097	0.0466909	1.12576	-3.73315
551	cg00926047	37	12	96390912	0.224732	3.35253	4.06444	0.000180108	0.0456524	0.732905	3.7454
552	cg08604036	37	1	54085983	-0.214539	3.65357	-5.14682	2.4368e-05	0.0225319	2.8061	-4.22058
553	cg08865182	37	17	35028504	0.147672	2.69003	4.58618	0.000105263	0.0379945	1.57659	3.87813
554	cg14311763	37	13	96084861	0.255968	1.44182	5.13162	2.5351e-05	0.022664	3.06581	4.21165
555	cg26879800	37	15	25446170	-0.581338	3.59311	-4.39234	0.000174587	0.0452029	1.3457	-3.75321
556	cg25927771	37	11	65061627	0.246743	3.00738	4.71237	7.57001e-05	0.033843	1.78395	3.95762
557	cg06557107	37	1	178972696	-0.319815	1.81729	-4.99903	3.58145e-05	0.0256093	2.6518	-4.13294
558	cg04977356	37	11	34888103	-0.207431	-0.169751	-4.84293	1.40542e-05	0.0188104	3.02498	-4.34301
559	cg19877033	37	1	17699644	-0.295047	2.96313	-4.4083	0.000167471	0.044371	1.19047	-3.76362
560	cg24636669	37	22	50218012	-0.445145	2.32408	-5.72989	9.59319e-07	0.00956474	5.70255	-4.8998
561	cg09350692	37	5	10460489	-0.406295	2.84011	-4.42464	0.000160484	0.0437582	0.964861	-3.77426
562	cg11570083	37	5	184602	-0.257972	4.05714	-4.45057	0.000149984	0.0427652	1.53474	-3.7911
563	cg03568769	37	11	1800837	-0.385007	1.60639	-4.26175	0.000109692	0.0385349	1.24744	-3.86809
564	cg04979283	37	15	58572140	0.423897	3.75363	4.5066	0.000129578	0.0406861	1.36167	3.82726
565	cg12559532	37	1	3299642	-0.339978	2.78422	-4.55857	0.000113136	0.0389809	1.62246	-3.86054
566	cg19333495	37	2	67131478	-0.29659	3.45548	-4.43145	0.000157656	0.0433882	1.09599	-3.77869
567	cg00756136	37	1	32000685	-0.432591	2.3524	-4.55497	0.000114205	0.0390583	1.25243	-3.85824
568	cg21688118	37	14	92999032	0.138023	-0.0778895	4.28194	0.000232781	0.0498079	0.627013	3.6805
569	cg20874256	37	15	25436411	-0.269039	1.67069	-5.00416	3.53377e-05	0.0255266	2.35623	-4.13602
570	cg12555568	37	11	3145347	-0.31032	3.70657	-4.1724	0.000145311	0.0423519	0.961931	-3.79895
571	cg25995898	37	3	49674759	-0.249065	1.23872	-4.70778	7.66143e-05	0.033897	1.96753	-3.95475
572	cg11065501	37	15	78193130	-0.416646	2.82314	-4.02754	0.000202445	0.047708	0.628251	-3.71595
573	cg05493881	37	1	37093141	-0.198802	2.58807	-4.2994	0.000222434	0.0491923	0.681441	-3.69207
574	cg18074323	37	16	67915664	-0.321978	3.80405	-4.71013	7.61458e-05	0.033843	2.06813	-3.95622
575	cg12350057	37	14	23768690	0.222617	0.724677	5.34386	1.46039e-05	0.0190265	3.10766	4.33458
576	cg25738198	37	2	1077595	-0.206535	0.934822	-4.89556	4.69145e-05	0.0286438	2.78011	-4.07049
577	cg14048571	37	11	114107611	-0.221133	2.71226	-4.76415	6.61237e-05	0.0323979	2.11517	-3.98982
578	cg01680303	37	11	87776411	-0.351316	-1.28816	-5.15725	2.37152e-05	0.0223412	2.66464	-4.22669
579	cg13608465	37	5	14183036	0.195456	2.41698	4.38426	0.000178309	0.045497	1.10599	3.74792
580	cg05367715	37	22	47594232	-0.496974	3.41506	-4.28456	0.000231195	0.0497949	0.705011	-3.68224
581	cg02932978	37	9	126978469	-0.195326	1.35909	-4.88399	4.83533e-05	0.0288363	2.34313	-4.06345
582	cg17712576	37	3	57066272	-0.131374	0.608982	-4.34788	0.000196043	0.0472871	0.77624	-3.72406
583	cg13828216	37	22	19808207	-0.428745	3.10268	-4.59326	0.000103335	0.0376955	2.03574	-3.88262
584	cg23862339	37	11	125221452	-0.318262	2.58726	-4.73631	7.11132e-05	0.0332132	1.74366	-3.97253
585	cg04201752	37	3	50360397	-0.256937	0.827937	-4.43124	0.000157744	0.0433882	1.13759	-3.77855
586	cg10653710	37	10	118934007	-0.200226	1.10431	-5.71479	5.60573e-06	0.0135795	3.94805	-4.54074
587	cg25262464	37	14	96006954	0.228947	4.01918	4.30267	0.00022055	0.048993	0.929422	3.69424
588	cg27371289	37	20	31667301	-0.293001	2.74406	-4.82431	5.65077e-05	0.0307462	1.95165	-4.02694
589	cg20190127	37	12	2791611	0.190824	3.79526	4.31648	8.01915e-05	0.0343168	1.45848	3.94383
590	cg09753199	37	9	127072385	-0.225843	3.74758	-4.36224	0.000188844	0.0466909	1.06356	-3.73349
591	cg20725915	37	1	26139732	-0.385522	1.79946	-5.90791	3.41914e-06	0.0120024	4.73885	-4.64389
592	cg27526577	37	11	43812279	0.260648	3.43085	4.3215	7.88946e-05	0.0342328	1.47312	3.94773
593	cg09572265	37	1	24435132	-0.348928	3.46601	-4.81663	5.76534e-05	0.0309223	2.32975	-4.02221
594	cg25898680	37	9	140051288	0.37818	-2.41903	4.45209	0.000149392	0.0427128	1.03191	3.79208
595	cg04770417	37	2	99529523	-0.278836	3.6339	-5.1738	2.27155e-05	0.0219021	2.9245	-4.23638
596	cg11378044	37	20	31592893	0.341669	3.38258	4.43349	6.40945e-05	0.0323635	1.72154	3.99721
597	cg12524307	37	14	75765352	0.190413	-0.436781	5.756	5.04312e-06	0.0130734	4.98395	4.56299
598	cg15327954	37	19	48827854	0.262164	1.86734	4.28195	0.000232771	0.0498079	0.75803	3.68051
599	cg05244369	37	10	105308523	-0.309103	3.59899	-4.70955	2.19738e-05	0.0215465	2.62255	-4.24383
600	cg13616945	37	2	131553329	-0.171531	0.424938	-4.91054	4.51151e-05	0.0279357	2.17226	-4.07959
601	cg22183241	37	11	118039454	-0.2686	1.51472	-4.33383	0.000203353	0.047761	1.07581	-3.71481
602	cg05081050	37	14	105639533	-0.424982	3.99618	-6.51713	7.35473e-07	0.00937295	6.04731	-4.95175
603	cg20688401	37	16	30385964	0.220774	3.96854	4.23325	0.000120118	0.039566	1.1724	3.84589
604	cg10577561	37	10	126855551	-0.39368	3.34714	-4.5229	0.000124179	0.0400083	1.19121	-3.83772
605	cg20936142	37	2	236406027	-0.413776	1.53431	-5.12266	2.59493e-05	0.0228688	2.82254	-4.20638
606	cg00047873	37	1	9656919	-0.321401	3.00757	-4.66781	8.50523e-05	0.0350387	2.04201	-3.9297
607	cg08960127	37	11	61263782	-0.304382	2.80402	-4.48448	0.00013728	0.0413799	1.73434	-3.81302
608	cg11708297	37	15	45406643	0.215919	-3.6872	4.41804	0.000163272	0.044027	1.01692	3.76996
609	cg01006398	37	22	20126345	-0.323901	3.81529	-4.48516	0.000137042	0.0413799	1.60933	-3.81345
610	cg02383703	37	5	169913434	-0.194116	3.56095	-4.45704	0.000147472	0.0425523	1.37732	-3.79529
611	cg07557045	37	6	170462947	-0.197964	1.359	-4.32623	0.000207419	0.0480613	0.849297	-3.7098
612	cg05616242	37	12	54783416	0.172455	3.41041	5.01036	3.47715e-05	0.0254278	2.39484	4.13973
613	cg20844821	37	1	18433794	0.176028	-2.5477	4.50713	0.000129399	0.0406861	1.19971	3.8276
614	cg26201988	37	2	129126062	-0.454164	3.79386	-5.8329	4.14144e-06	0.0128866	5.10925	-4.60416
615	cg05200998	37	2	242497924	0.247842	1.00121	4.46098	0.00014597	0.0424043	1.04508	3.79783
616	cg14055168	37	17	76129331	-0.162562	-0.165382	-5.20859	2.07511e-05	0.0210078	2.97609	-4.25665
617	cg07035951	37	22	49587222	-0.424614	3.10526	-4.99246	3.6433e-05	0.0256572	2.43194	-4.12901
618	cg13858223	37	14	95913857	0.227493	4.41613	4.64152	9.10952e-05	0.0357401	2.02995	3.91316
619	cg10054763	37	2	69828510	0.392659	3.87484	4.71531	2.6607e-05	0.0230803	2.50695	4.20072
620	cg15653779	37	15	32268494	-0.197741	2.77949	-4.3163	0.000212855	0.0484801	0.81251	-3.70325
621	cg04573157	37	6	160490730	-0.160734	1.89987	-4.76376	6.61917e-05	0.0323979	1.7606	-3.98958
622	cg23329648	37	5	90037148	-0.288698	1.97343	-4.38174	0.000179482	0.0456055	0.851379	-3.74627
623	cg12911915	37	11	1588478	-0.590038	3.52338	-4.84399	5.36772e-05	0.0300019	2.72418	-4.03901
624	cg19126198	37	1	246160826	-0.121773	0.364337	-4.68172	8.20127e-05	0.034581	1.61808	-3.93844
625	cg17034091	37	22	18917176	-0.205882	0.749127	-4.94945	4.0759e-05	0.0267002	2.27459	-4.10313
626	cg17555919	37	18	34920694	-0.366158	2.30722	-4.45267	0.000149165	0.0426976	1.16582	-3.79246
627	cg25474687	37	1	223871750	-0.240422	0.507958	-4.67658	8.31223e-05	0.0346516	1.55231	-3.93521
628	cg20987349	37	21	40758589	-0.312917	3.18674	-4.91732	4.43241e-05	0.0278274	2.22306	-4.0837
629	cg15800161	37	5	53607772	-0.27097	-3.21153	-4.3785	0.000181006	0.0458259	1.45441	-3.74415
630	cg21908542	37	21	44866469	-0.384613	2.62837	-4.77426	6.44e-05	0.032366	2.06102	-3.99608
631	cg01996125	37	12	52371703	0.201639	3.33195	5.04124	3.20817e-05	0.0246919	2.55799	4.15816
632	cg01593826	37	15	75405025	0.159856	-0.441043	4.32967	0.000205569	0.047974	1.21314	3.71207
633	cg11093292	37	3	57204673	-0.161255	-0.950256	-4.83874	5.44181e-05	0.0302671	1.92725	-4.03579
634	cg12718884	37	11	44759028	-0.23394	0.153014	-4.34855	0.000195703	0.0472321	1.05199	-3.7245
635	cg09347941	37	1	152690296	-0.246601	2.32077	-4.5236	0.000123955	0.040004	1.21978	-3.83817
636	cg08859830	37	7	152262007	-0.201357	-0.536609	-5.18582	2.20171e-05	0.0215477	2.73276	-4.24339
637	cg02989971	37	11	77706032	-0.236509	-5.20923	-4.67488	2.96875e-05	0.0242054	2.37751	-4.17585
638	cg16850951	37	13	111997258	-0.393162	1.70012	-5.93006	3.23128e-06	0.0120024	4.53601	-4.65554
639	cg09515410	37	8	143857492	-0.296481	3.22097	-4.888	4.78502e-05	0.0288192	2.57964	-4.06589
640	cg03572525	37	16	4332683	0.198506	1.89305	4.66124	8.65199e-05	0.0352265	1.54058	3.92558
641	cg27295905	37	22	23271715	-0.328399	2.51616	-4.21167	0.000112515	0.0389809	1.15455	-3.86189
642	cg07981074	37	20	34326973	-0.2069	3.14748	-4.15265	0.000135972	0.0413223	0.984751	-3.81538
643	cg18061611	37	11	34570864	-0.201241	2.10272	-4.58461	0.000105698	0.0380729	1.56381	-3.87713
644	cg01256914	37	21	45749759	-0.267914	0.583575	-4.33568	0.000202374	0.047708	1.23251	-3.71603
645	cg18400471	37	20	48885160	0.286247	2.69504	4.331	8.96346e-05	0.0355283	1.42976	3.91706
646	cg00481927	37	9	128134889	-0.210625	4.52237	-4.44951	0.0001504	0.0427723	1.11657	-3.79041
647	cg24916360	37	17	18011281	-0.384223	2.48668	-4.55376	0.000114564	0.0390583	1.69881	-3.85748
648	cg26643325	37	10	43699267	-0.32464	1.93191	-5.00805	3.49813e-05	0.0254746	2.33632	-4.13835
649	cg13832237	37	6	112852356	-0.4751	4.14291	-4.53731	0.000119594	0.0395055	1.22938	-3.84696
650	cg21992556	37	17	17079244	-0.327012	2.86717	-4.53316	0.000120899	0.039566	1.44894	-3.8443
651	cg24063062	37	1	151680543	-0.350937	3.99887	-4.65406	8.81603e-05	0.0355203	2.31431	-3.92106
652	cg11700897	37	7	155009703	-0.225268	1.2177	-4.7775	6.38574e-05	0.0323602	1.88324	-3.99808
653	cg15013192	37	8	22434945	-0.266454	2.53534	-4.73039	2.48024e-05	0.022664	2.57206	-4.21659
654	cg00393533	37	22	26801377	-0.160138	0.95943	-4.29794	0.000223283	0.0493012	0.664776	-3.6911
655	cg25461369	37	1	54618804	-0.13944	0.397836	-4.67968	8.24522e-05	0.0345958	1.64815	-3.93716
656	cg01603740	37	10	121095770	-0.18639	1.10793	-4.65037	8.90142e-05	0.0355277	1.80841	-3.91874
657	cg12853461	37	19	54384844	-0.173494	-1.55459	-4.43489	0.000156248	0.0432868	0.979544	-3.78092
658	cg05401125	37	11	61364006	-0.159549	1.03475	-4.73111	7.20856e-05	0.0333872	1.85752	-3.9693
659	cg27147526	37	17	5185102	-0.162489	-1.25191	-4.87463	4.95504e-05	0.0291608	2.02009	-4.05774
660	cg15369466	37	22	24124070	-0.398942	2.54199	-4.68645	8.10068e-05	0.0344619	2.27105	-3.9414
661	cg11247522	37	8	99438016	-0.372648	2.62533	-5.25232	1.85211e-05	0.020151	3.4232	-4.28201
662	cg02749623	37	21	45725119	-0.142933	1.09495	-4.81304	5.8196e-05	0.031069	1.87711	-4.02001
663	cg14228940	37	7	543509	-0.364982	2.45729	-4.4664	0.000143916	0.0421419	1.54433	-3.80134
664	cg24229009	37	8	60961322	-0.209191	2.23422	-4.37563	0.000182364	0.0458732	0.857987	-3.74227
665	cg01262045	37	5	141993010	-0.152378	0.927364	-4.86694	5.05549e-05	0.0293143	2.00283	-4.05305
666	cg20113744	37	11	63680588	0.328619	2.44098	4.61175	3.848e-05	0.0261811	2.25064	4.11642
667	cg07123846	37	11	119076106	0.178202	-0.30841	5.78736	4.65359e-06	0.0128866	4.69525	4.57983
668	cg14264355	37	1	41898321	-0.251415	3.49828	-4.53372	0.00012072	0.039566	1.40469	-3.84466
669	cg09271580	37	19	8934553	-0.287596	3.94373	-4.29099	0.000100416	0.0370698	1.36572	-3.88958
670	cg16295400	37	11	761851	0.212403	1.75701	4.2103	0.000133854	0.0411047	1.12948	3.81926
671	cg03503840	37	7	73061395	-0.275938	3.36538	-4.70712	7.67475e-05	0.0339077	1.68982	-3.95434
672	cg07778428	37	21	34130201	0.482748	2.9492	5.5392	8.80987e-06	0.0157505	4.86799	4.44449
673	cg25175271	37	1	27437169	-0.282199	3.44296	-4.8902	4.75759e-05	0.0288091	2.12486	-4.06723
674	cg06573146	37	13	27203539	-0.315796	2.74738	-4.7089	7.63914e-05	0.033875	1.65297	-3.95545
675	cg05204618	37	1	2953283	-0.370786	3.4234	-4.92447	4.35056e-05	0.0276708	2.86024	-4.08803
676	cg12075669	37	13	111316145	0.408916	2.19176	6.3798	1.03644e-06	0.00956474	6.2946	4.88459
677	cg01044002	37	5	173098435	0.215705	1.46548	4.54462	0.000117333	0.0393511	1.27214	3.85163
678	cg00708203	37	19	3740489	0.374245	2.76305	6.07933	2.21061e-06	0.0114679	5.73708	4.73315
679	cg03921155	37	19	11139558	-0.411908	3.19434	-4.18148	0.000123975	0.040004	1.06756	-3.83813
680	cg19819341	37	15	83991082	-0.240185	-0.185051	-5.66341	6.39711e-06	0.0142654	3.84	-4.51282
681	cg22158603	37	16	387629	0.290113	2.45121	4.56125	0.000112347	0.0389809	1.56547	3.86225
682	cg02086071	37	16	89879494	-0.156612	4.32172	-4.45501	0.000148259	0.0425523	1.25306	-3.79397
683	cg16429782	37	15	31781633	-0.305479	3.56544	-4.9053	4.57365e-05	0.0281935	2.72986	-4.07641
684	cg07710095	37	11	34260251	0.202208	4.79475	4.61211	9.83706e-05	0.0369033	1.69858	3.89458
685	cg17557552	37	14	102028833	-0.305362	0.917036	-5.78232	4.71444e-06	0.0128866	4.10421	-4.57711
686	cg01104261	37	19	54657360	0.248881	2.75009	4.52343	4.87645e-05	0.028977	1.97226	4.06147
687	cg04228836	37	14	101016389	-0.379081	1.04955	-5.21653	2.03265e-05	0.0210078	3.13851	-4.26127
688	cg12590011	37	17	77308178	-0.279346	4.00111	-4.31807	0.000211877	0.0484764	0.731109	-3.70442
689	cg05013677	37	12	52290521	0.327474	3.66537	4.06813	0.000178014	0.045497	0.743377	3.74833
690	cg25441287	37	11	124952773	-0.234007	3.0751	-4.40826	0.000167487	0.044371	1.11316	-3.7636
691	cg08250031	37	15	66308755	0.266068	3.66505	4.29767	8.52356e-05	0.0350872	1.40371	3.92918
692	cg19562453	37	6	97731671	-0.225738	0.6239	-4.48611	0.000136701	0.0413799	1.13264	-3.81406
693	cg19752768	37	11	9773938	0.264772	3.04202	4.3174	0.000212245	0.0484801	0.780283	3.70398
694	cg18922196	37	2	106360864	-0.245018	-3.59455	-4.31406	0.000214099	0.0484801	1.19679	-3.70177
695	cg03277499	37	9	37936386	0.191952	2.91394	4.33604	0.000202186	0.047708	0.854489	3.71627
696	cg10203699	37	22	38321228	-0.295499	2.29564	-4.39107	6.29043e-05	0.0320943	1.67656	-4.00164
697	cg24444035	37	5	167660614	-0.250787	0.992823	-4.31143	0.000215572	0.0485683	0.690454	-3.70003
698	cg17286076	37	8	38785410	0.215823	3.16872	4.65769	8.73266e-05	0.035327	1.83717	3.92335
699	cg14672173	37	2	82766427	-0.368875	2.57665	-4.7044	7.7293e-05	0.0340076	1.60633	-3.95264
700	cg20207705	37	7	45219620	-0.453353	3.25484	-4.49325	0.000134173	0.0411444	1.41137	-3.81867
701	cg18012057	37	1	32041287	-0.370012	2.04293	-6.29226	1.29115e-06	0.00980611	5.70239	-4.84111
702	cg12661951	37	22	19125491	-0.412097	3.59869	-5.68537	6.04558e-06	0.0140083	5.07394	-4.52479
703	cg02634245	37	8	10800129	-0.357785	2.47591	-4.7344	7.14685e-05	0.0332919	2.21288	-3.97134
704	cg10272534	37	16	23192711	-0.25217	1.18199	-5.63628	6.85965e-06	0.0145094	3.79758	-4.498
705	cg06089467	37	6	113292677	0.265747	4.08929	5.90547	3.63863e-07	0.00699634	6.31508	5.08695
706	cg01797834	37	12	76945353	0.256768	3.37703	4.17747	0.00014465	0.0422706	0.999953	3.80008
707	cg03045516	37	6	34056530	-0.29664	2.67232	-4.52101	0.000124794	0.0400645	1.37992	-3.83651
708	cg17381365	37	11	121964939	-0.230476	1.0038	-4.96898	3.87347e-05	0.0261908	2.25292	-4.1149
709	cg11393549	37	4	7000195	0.24504	3.22785	5.311	1.59033e-05	0.0193635	3.70872	4.31579
710	cg05342276	37	7	101149983	-0.352129	2.13807	-5.94973	3.07328e-06	0.0120024	4.77287	-4.66586
711	cg04212764	37	14	56534753	-0.251894	4.15297	-4.5466	0.000116729	0.0392625	1.28844	-3.8529
712	cg14729068	37	8	135512101	-0.272632	3.66502	-4.88469	4.82653e-05	0.0288192	2.87025	-4.06387
713	cg21454015	37	12	57005806	0.266897	3.92779	4.03749	0.000196173	0.0472871	0.656418	3.72389
714	cg04411403	37	11	334334	0.246396	0.874863	5.26042	1.81352e-05	0.020025	3.27233	4.28669
715	cg14304787	37	1	19972777	-0.164313	-0.217212	-4.32419	0.000208525	0.0481463	0.721754	-3.70846
716	cg16007403	37	20	60286015	-0.282078	3.33404	-4.76595	6.58134e-05	0.0323979	1.84671	-3.99093
717	cg07183539	37	11	66140389	0.183977	0.945915	5.0588	3.06466e-05	0.0246354	2.47163	4.16861
718	cg20883720	37	22	44288641	-0.298158	2.22849	-4.52225	0.000124391	0.0400083	1.21203	-3.83731
719	cg02067801	37	22	44834993	-0.284873	3.0901	-4.77043	6.50481e-05	0.0323979	1.99353	-3.99371
720	cg02133084	37	9	4850209	0.235284	2.78697	4.68465	8.13872e-05	0.0345287	1.80444	3.94028
721	cg11690122	37	10	89825036	0.209025	1.72008	4.38407	0.000178397	0.045497	1.32231	3.74779
722	cg14671663	37	8	142247667	0.267483	2.9976	5.26179	4.50261e-06	0.0128866	4.16757	4.58672
723	cg01500266	37	5	176283546	-0.228895	3.66376	-4.32805	0.000206442	0.0480438	0.969563	-3.711
724	cg12126479	37	9	138475461	-0.236701	2.7962	-4.58387	0.000105901	0.0380729	1.5903	-3.87666
725	cg20898865	37	10	54709967	-0.261301	1.94465	-5.85518	3.9121e-06	0.0127388	4.27071	-4.616
726	cg23791803	37	10	80763727	-0.34043	2.67787	-4.62203	9.58471e-05	0.036486	2.21793	-3.90087
727	cg26812574	37	6	137860321	-0.238394	2.3473	-5.5408	8.7737e-06	0.0157505	3.57194	-4.44538
728	cg16054349	37	17	45078519	-0.186786	2.01483	-4.74644	6.92548e-05	0.0329806	1.75951	-3.97883
729	cg22439317	37	1	5541844	-0.428523	2.62289	-4.71888	7.4426e-05	0.0336317	2.34547	-3.96167
730	cg06860438	37	9	117196483	0.225344	4.15319	4.15464	0.000135107	0.0412205	0.990471	3.81696
731	cg19461782	37	11	9167164	0.173334	4.29674	4.17241	0.000148805	0.0426364	0.972128	3.79305
732	cg17708685	37	20	62666933	-0.462612	2.21256	-5.30731	2.89491e-06	0.0116299	4.44836	-4.67814
733	cg05763710	37	19	29909391	-0.386181	3.25179	-6.94934	2.53373e-07	0.00550127	7.19038	-5.15519
734	cg03911977	37	10	74026031	0.350017	3.35493	4.00871	0.000214851	0.0484803	0.575028	3.70088
735	cg21643316	37	2	82766453	-0.372926	1.93993	-5.63243	6.9279e-06	0.0145094	3.76211	-4.49589
736	cg25175108	37	7	127998214	-0.236886	0.612665	-4.37416	0.000182196	0.0458732	1.62325	-3.7425
737	cg11940431	37	16	89231524	0.234623	3.7191	4.04347	0.000192493	0.0470303	0.673368	3.72867
738	cg15118314	37	20	34019699	-0.223695	3.60704	-4.60469	0.000100294	0.0370698	1.73041	-3.88988
739	cg11053273	37	9	35859400	-0.163427	1.79575	-4.70226	7.77282e-05	0.0340303	1.70647	-3.9513
740	cg12387333	37	9	37431500	-0.251879	3.82589	-4.07276	0.000175414	0.0452645	0.756555	-3.75202
741	cg08058756	37	19	56833959	0.315996	2.63256	4.16289	0.00015206	0.0429206	0.922859	3.78768
742	cg26408896	37	20	50129405	0.245756	1.92693	4.57087	4.22387e-05	0.0273609	2.09602	4.09488
743	cg14329495	37	15	75505495	-0.323287	2.03352	-4.58002	3.37974e-05	0.0253249	2.2351	-4.14624
744	cg12820587	37	15	29965716	-0.271284	1.40213	-4.73272	7.17824e-05	0.0332919	1.71293	-3.9703
745	cg04336107	37	19	1977793	0.275846	3.49968	4.63167	3.48378e-05	0.0254333	2.26088	4.13929
746	cg11398659	37	1	156124471	0.184807	0.528164	4.69189	7.98633e-05	0.034299	1.71504	3.94481
747	cg08983526	37	4	153557118	0.16247	-0.438973	4.03616	0.000222404	0.0491923	0.566755	3.69211
748	cg21317164	37	1	24427425	0.258453	4.25968	4.24202	0.000102034	0.0373329	1.24226	3.8857
749	cg26587221	37	2	128398961	-0.316621	1.45277	-4.55754	0.000113439	0.0389809	1.48656	-3.85989
750	cg08702692	37	1	36877863	-0.126711	-0.310108	-4.30928	0.000216785	0.0487852	0.679136	-3.69861
751	cg26058746	37	11	117072280	-0.273989	1.87598	-4.09939	0.000161167	0.043802	0.83242	-3.7732
752	cg18630390	37	12	116996479	0.205194	1.9512	4.36608	0.00018696	0.0464105	0.903588	3.73601
753	cg10066043	37	7	158118570	0.255712	1.84172	4.82646	5.61915e-05	0.0307462	1.90039	4.02826
754	cg19160030	37	1	20098656	-0.289347	3.07299	-5.09896	2.76014e-05	0.0234886	2.6311	-4.1924
755	cg07441888	37	22	35707011	-0.214477	1.59447	-3.98863	0.000228899	0.0497912	0.518368	-3.68478
756	cg23338316	37	11	93456334	0.309331	2.83916	5.11744	2.63049e-05	0.0229474	2.99784	4.2033
757	cg25072046	37	12	52963000	-0.288145	3.46894	-5.62373	7.08477e-06	0.014522	4.21421	-4.49113
758	cg16720605	37	20	47267174	-0.246121	3.46492	-4.36657	0.000186723	0.0464105	1.10966	-3.73633
759	cg20123403	37	13	110881828	0.226539	3.76622	4.28306	8.93659e-05	0.0355277	1.36123	3.91779
760	cg20305683	37	8	20647436	-0.413112	-0.342093	-4.85213	5.25476e-05	0.02983	1.94966	-4.044
761	cg23309631	37	7	105017585	0.209085	3.88634	4.30419	9.77599e-05	0.0368078	1.31676	3.89609
762	cg21017112	37	22	36875332	0.20827	4.39888	4.46187	5.92567e-05	0.0312383	1.77579	4.01575
763	cg05050953	37	10	104298769	0.286115	4.07442	4.55753	3.64071e-05	0.0256572	2.16819	4.12917
764	cg17153540	37	9	131117379	0.21644	2.79488	4.30365	9.73244e-05	0.0367115	1.33577	3.89717
765	cg02716183	37	6	1465466	-0.178796	1.11067	-4.53343	0.000120812	0.039566	1.22515	-3.84447
766	cg11787141	37	6	129479832	-0.303496	2.77222	-4.29152	0.000227044	0.0496269	0.660293	-3.68685
767	cg01473729	37	11	892898	-0.336754	4.24275	-5.7102	5.67213e-06	0.0136277	4.33372	-4.53826
768	cg07849049	37	9	80070353	-0.193397	-0.995885	-5.86106	3.8537e-06	0.0127388	4.28218	-4.61912
769	cg14009027	37	12	132402711	-0.285693	3.72372	-4.29533	0.000224817	0.0494215	1.26655	-3.68936
770	cg05056419	37	17	74402188	0.463159	4.11291	4.41889	6.78663e-05	0.0327181	1.64727	3.98364
771	cg00058235	37	9	139745287	-0.498662	2.94058	-4.45674	0.000147592	0.0425523	1.60221	-3.79509
772	cg14217431	37	2	26801935	-0.137731	1.04458	-4.49294	0.000134281	0.0411444	1.12654	-3.81847
773	cg18182820	37	4	185712241	0.291121	3.76454	4.55619	4.39597e-05	0.0277102	2.04044	4.08562
774	cg05948321	37	11	68848277	-0.395563	1.90958	-4.46655	0.000143858	0.0421419	1.13077	-3.80144
775	cg09384830	37	17	43924929	-0.352755	2.55607	-6.14545	1.86975e-06	0.0106418	5.05037	-4.76702
776	cg10160350	37	17	41455140	0.357576	3.5348	4.14186	0.000140746	0.0418451	0.953822	3.80685
777	cg19806342	37	1	55523180	-0.206293	1.27703	-4.51914	0.000125404	0.0400997	1.37686	-3.83531
778	cg13519834	37	6	143145810	0.272114	3.61464	4.94183	4.15773e-05	0.027082	2.53055	4.09854
779	cg18338027	37	1	60282150	-0.274793	2.89908	-4.98332	3.73118e-05	0.0258244	2.30315	-4.12353
780	cg20769275	37	16	29910621	0.247728	-4.81738	4.28458	0.000231184	0.0497949	1.04101	3.68225
781	cg14907439	37	22	29611269	-0.293928	4.1906	-4.40315	0.000169735	0.0445262	1.30644	-3.76026
782	cg08574008	37	1	21639741	0.13538	1.78042	4.33125	0.000204724	0.0479101	0.800989	3.71312
783	cg04578416	37	12	34518567	-0.471251	2.1932	-5.0126	3.45691e-05	0.0253887	2.4209	-4.14107
784	cg18936222	37	1	41826028	-0.455355	2.58226	-5.31206	1.58599e-05	0.0193635	3.66032	-4.31639
785	cg01911996	37	4	171418860	-0.258039	1.6435	-4.57897	0.000107265	0.0382882	1.31681	-3.87354
786	cg00952905	37	5	3218843	-0.342408	2.37755	-4.24122	0.000117978	0.0394033	1.17345	-3.85029
787	cg05362749	37	9	136327144	-0.157342	0.863245	-5.23648	1.92993e-05	0.0205775	3.15399	-4.27285
788	cg16330225	37	10	129860424	0.306679	3.02431	4.69227	7.97832e-05	0.034299	1.94666	3.94505
789	cg12154164	37	1	28484534	0.368099	2.37367	5.04387	3.18625e-05	0.0246919	3.42174	4.15973
790	cg00887734	37	10	72083403	-0.349971	2.68101	-4.47543	0.000140563	0.0418451	1.32228	-3.80718
791	cg00042637	37	8	134308784	-0.311934	-4.17668	-4.36365	8.02096e-05	0.0343168	1.55038	-3.94377
792	cg01686420	37	12	117800970	-0.312368	1.60958	-4.67945	8.25018e-05	0.0345958	1.56111	-3.93701
793	cg23533734	37	15	31453743	-0.284852	4.05367	-4.05339	0.000186532	0.0464105	0.70153	-3.73659
794	cg01479099	37	20	61091292	-0.377575	2.45409	-3.98099	0.000234468	0.0499517	0.496869	-3.67865
795	cg08793487	37	16	19715928	-0.153558	0.223953	-5.10318	2.73001e-05	0.0234734	3.38913	-4.19489
796	cg04796349	37	20	61855124	-0.44953	1.95724	-5.26946	1.77143e-05	0.0199707	3.38036	-4.29191
797	cg04504060	37	14	73563652	0.226013	4.19434	4.49706	0.000132847	0.041009	1.27285	3.82112
798	cg24590565	37	3	24284034	-0.220314	0.651837	-6.16932	1.76026e-06	0.0104095	5.09991	-4.77916
799	cg16618654	37	6	82602730	0.302822	3.70621	4.76828	2.19648e-05	0.0215465	2.67996	4.24392
800	cg15969000	37	20	11910646	-0.242349	0.65536	-4.42176	0.000161694	0.0438453	0.95196	-3.77239
801	cg10473257	37	10	88719111	-0.409601	1.19255	-5.21047	2.06489e-05	0.0210078	3.54915	-4.25776
802	cg04889481	37	1	168415425	0.20003	1.73157	4.82784	5.59901e-05	0.0307332	1.90715	4.0291
803	cg12081233	37	17	79078695	-0.467476	3.13753	-5.00395	3.53575e-05	0.0255266	2.71731	-4.13589
804	cg20110364	37	15	74726906	-0.301209	1.62893	-4.82155	5.69207e-05	0.0308439	2.3731	-4.02523
805	cg12383361	37	22	40405066	-0.240724	1.25305	-6.17704	1.72625e-06	0.0104095	5.25338	-4.78309
806	cg01472821	37	3	42822769	0.240418	3.17228	6.10037	2.09583e-06	0.0114068	5.18693	4.74396
807	cg14991022	37	1	203255003	0.37277	3.56749	5.73313	9.52449e-07	0.00956474	5.49156	4.90122
808	cg11015284	37	13	47274074	0.270686	4.05293	4.02436	0.000234392	0.0499517	0.558499	3.67874
809	cg02440658	37	20	61959711	-0.377113	1.71494	-4.69346	7.95353e-05	0.034299	1.86382	-3.9458
810	cg27645492	37	9	124623967	-0.381162	3.27392	-6.00938	2.64021e-06	0.0116299	5.44265	-4.69699
811	cg10813946	37	22	47104071	-0.367705	4.18298	-5.90985	3.4022e-06	0.0120024	4.82035	-4.64491
812	cg21226512	37	6	36257179	0.207872	4.5847	4.13585	0.000163806	0.0440567	0.845426	3.76915
813	cg09826558	37	5	128429577	0.215847	4.25366	4.44519	5.26973e-05	0.02983	1.83567	4.04333
814	cg23713311	37	15	32050552	-0.318173	-2.52945	-4.33487	0.000202802	0.047708	0.785924	-3.7155
815	cg22845113	37	11	2219198	-0.294301	2.36559	-4.36173	0.000189093	0.0466909	1.43503	-3.73316
816	cg00511755	37	4	57523706	-0.20388	1.12159	-4.6632	8.60797e-05	0.0351844	1.51432	-3.92681
817	cg08298283	37	10	72539836	-0.214011	0.497588	-4.41939	0.000162696	0.0439932	1.18834	-3.77084
818	cg22792350	37	5	170288678	-0.307878	2.61057	-4.28698	0.000229742	0.0497949	0.676055	-3.68384
819	cg11453336	37	1	238014584	-0.309392	2.69487	-4.96217	3.94288e-05	0.0263561	2.22104	-4.1108
820	cg21882791	37	11	1587311	-0.473989	2.45187	-5.97968	2.84753e-06	0.0116299	4.90183	-4.68152
821	cg24337975	37	2	233876260	-0.251378	1.59733	-5.75854	5.01039e-06	0.0130734	4.22745	-4.56435
822	cg13726531	37	4	187147481	-0.268977	3.2113	-4.55084	0.000115442	0.0390973	1.51029	-3.85561
823	cg16259985	37	5	9467915	-0.269845	3.51412	-4.4155	0.000164356	0.0441305	0.934102	-3.76831
824	cg06150437	37	14	101363051	-0.149	1.05991	-5.0959	2.78227e-05	0.0235099	2.51934	-4.19059
825	cg07777360	37	11	209586	-0.257415	1.74475	-4.29693	0.00022387	0.0493566	1.22413	-3.69044
826	cg17097757	37	19	16147881	-0.545408	2.52493	-4.41199	6.84308e-05	0.0329037	1.71097	-3.98168
827	cg09025908	37	19	49126940	0.256326	1.82886	4.35058	0.000194669	0.0471981	1.32226	3.72584
828	cg11444975	37	20	62747801	-0.394163	2.42732	-5.73503	9.44614e-07	0.00956474	5.5558	-4.90284
829	cg02836667	37	11	64647594	0.262044	0.857059	4.27696	0.000106321	0.0380729	1.25595	3.87569
830	cg01602332	37	2	241171798	-0.187597	4.30758	-4.69607	7.89951e-05	0.0342328	1.74346	-3.94743
831	cg15051316	37	1	43213947	-0.115936	1.43556	-4.34182	0.000199165	0.0475039	0.79964	-3.72007
832	cg04126205	37	4	2835751	-0.375471	4.08163	-4.53218	0.000121208	0.0396073	1.75897	-3.84367
833	cg13625614	37	12	123467326	-0.362967	2.93199	-6.42547	9.24491e-07	0.00956474	5.71201	-4.90707
834	cg03911619	37	8	17207717	-0.152316	0.882683	-4.34312	0.000198491	0.0473975	1.03101	-3.72093
835	cg00023916	37	16	19485518	-0.260368	1.95492	-4.9568	3.99846e-05	0.0266125	2.4412	-4.10757
836	cg03707556	37	17	42395567	-0.320902	4.14603	-4.51144	4.23878e-05	0.0273795	2.0314	-4.09406
837	cg01694519	37	19	47128970	-0.337551	1.52431	-5.9227	3.29255e-06	0.0120024	4.78806	-4.65167
838	cg07464200	37	15	28248229	-0.23459	2.88922	-4.10532	0.000158154	0.0434346	0.84933	-3.7779
839	cg11103467	37	9	128811648	-0.287509	1.44764	-4.4046	0.000169097	0.0444883	1.21903	-3.76121
840	cg11885602	37	5	179638561	-0.396344	2.93362	-4.40277	0.000169904	0.0445449	1.48992	-3.76001
841	cg23971451	37	19	42656292	0.164014	2.16368	4.35864	8.29941e-05	0.0346516	1.47143	3.93559
842	cg12510568	37	6	106957384	0.152372	0.575771	4.3616	0.00018916	0.0466909	0.80347	3.73307
843	cg13907633	37	1	157386488	-0.204199	1.74999	-4.2858	0.000230453	0.0497949	0.739677	-3.68306
844	cg00536589	37	12	108285962	-0.167426	0.835758	-5.48568	1.01158e-05	0.0162918	3.4268	-4.41468
845	cg08077975	37	22	31643141	0.257496	3.95338	4.96505	1.19346e-05	0.0178093	3.22606	4.37878
846	cg02753826	37	11	119041910	0.213661	3.17045	4.03082	0.000229644	0.0497949	0.566939	3.68395
847	cg03314009	37	11	1888965	-0.236093	4.32803	-4.82375	5.65907e-05	0.0307462	2.12933	-4.02659
848	cg15018149	37	4	8288935	-0.298396	1.65203	-5.0781	2.91434e-05	0.0240045	2.57354	-4.18006
849	cg21480319	37	7	134107771	-0.241563	3.67359	-4.33445	0.000203026	0.0477415	1.04303	-3.71522
850	cg10844679	37	2	98530972	0.271327	4.45522	4.71079	2.70789e-05	0.0233447	2.49281	4.19674
851	cg13789639	37	1	47746081	0.254071	2.73388	4.94479	4.12581e-05	0.026964	2.77441	4.10032
852	cg08578503	37	8	142870964	-0.390568	3.6521	-4.86735	1.59208e-05	0.0193635	3.06731	-4.31555
853	cg22173016	37	2	10506956	-0.25546	3.52575	-4.41689	0.00016376	0.0440567	1.23707	-3.76922
854	cg04888316	37	12	3472024	-0.19337	1.57482	-4.57294	0.000108968	0.0384787	1.35176	-3.8697
855	cg22782940	37	3	126071777	-0.271307	2.80948	-4.17955	0.000124742	0.0400645	1.06203	-3.83661
856	cg05731191	37	8	143096469	-0.425137	2.32241	-4.98475	3.7173e-05	0.0257629	2.30378	-4.12438
857	cg12565756	37	7	100696227	-0.2474	1.80032	-4.43704	0.000155375	0.0432412	1.0031	-3.78232
858	cg20132655	37	17	5996637	-0.272983	3.09181	-4.4588	0.000146797	0.0424763	1.50398	-3.79643
859	cg03914713	37	12	49218881	-0.280452	2.50004	-4.44006	0.000154155	0.0431154	1.20659	-3.78428
860	cg09105665	37	16	30785121	-0.332045	3.41504	-4.01577	0.000210114	0.0483059	0.594976	-3.70653
861	cg20261379	37	17	19439098	0.203226	0.468453	4.7337	7.15996e-05	0.0332919	1.67337	3.97091
862	cg01969412	37	20	25202356	-0.147996	1.87771	-5.40572	1.24411e-05	0.0178796	3.39235	-4.36971
863	cg01811164	37	4	3831144	-0.29769	2.07468	-4.73945	7.05315e-05	0.033082	1.82424	-3.97449
864	cg17587948	37	14	101103461	-0.275089	3.76616	-4.30708	0.000218028	0.048863	0.896998	-3.69716
865	cg03301404	37	7	158180953	-0.376215	3.23127	-4.38432	0.00017828	0.045497	1.02381	-3.74796
866	cg02616251	37	22	43387925	-0.194141	3.78741	-4.65116	8.88301e-05	0.0355277	1.65626	-3.91924
867	cg22408586	37	10	105471229	-0.391512	1.98763	-5.06328	6.66867e-06	0.0143838	3.69655	-4.504
868	cg16503440	37	4	2275327	-0.320572	3.5741	-4.42322	0.000161077	0.043802	1.35874	-3.77334
869	cg03515040	37	12	57935396	0.237634	1.20767	4.2742	0.000108233	0.0383993	1.26172	3.87135
870	cg02290349	37	1	118153944	0.44699	3.31039	4.55203	4.49356e-05	0.0279053	2.02745	4.08052
871	cg19640770	37	5	134467635	-0.297948	1.44929	-4.92757	4.31537e-05	0.0276178	2.57042	-4.08991
872	cg06602054	37	10	73409742	-0.151511	0.613825	-4.31169	0.000215429	0.0485637	0.715804	-3.7002
873	cg00423647	37	6	37499782	0.207617	3.5807	4.02409	0.000204663	0.0479101	0.618499	3.71319
874	cg04198778	37	5	170208605	-0.209047	1.68982	-4.95022	4.06777e-05	0.0267002	2.18306	-4.1036
875	cg14663509	37	11	65592035	0.316047	4.06779	4.46891	5.87014e-05	0.0310879	1.78644	4.01797
876	cg01918428	37	10	113943656	-0.263835	-4.23697	-7.24548	1.2368e-07	0.00543178	7.80954	-5.28797
877	cg02095129	37	1	209540370	-0.245867	1.18007	-6.01758	2.58585e-06	0.0115775	4.80374	-4.70124
878	cg18619151	37	3	172166280	0.370967	-4.31642	4.55085	0.000115439	0.0390973	1.4366	3.85561
879	cg11252736	37	22	24036399	-0.301375	2.95539	-4.61823	9.68108e-05	0.0366703	2.03084	-3.89845
880	cg20670547	37	12	122042381	0.276511	3.42335	4.32039	9.37587e-05	0.0362321	1.36208	3.9062
881	cg14301389	37	15	76498319	-0.375638	3.81681	-7.09326	1.78569e-07	0.00543178	7.4072	-5.22037
882	cg12752121	37	13	96375809	0.162044	1.11353	5.39292	1.28601e-05	0.018079	3.84996	4.36247
883	cg07240236	37	9	140205100	-0.443599	1.97394	-4.57739	0.000107707	0.0383814	1.79523	-3.87254
884	cg27212396	37	7	75621787	0.198401	2.88037	4.43643	6.44307e-05	0.032366	1.68939	3.99597
885	cg03872375	37	9	126232501	-0.348067	2.06411	-4.17634	0.000126034	0.0401984	1.05279	-3.83408
886	cg23367919	37	2	199180751	-0.209268	0.546631	-4.91427	4.4678e-05	0.0279053	2.11819	-4.08185
887	cg04459751	37	4	153499517	0.304074	2.22079	4.34883	8.53666e-05	0.0350872	1.44132	3.92881
888	cg24169332	37	11	35671767	-0.498434	2.60479	-4.77083	6.49801e-05	0.0323979	1.76122	-3.99396
889	cg21394258	37	6	41001766	-0.256222	1.82105	-4.41473	0.00016468	0.0441323	1.63418	-3.76782
890	cg03621258	37	6	31613356	0.295819	4.2002	4.83297	5.52439e-05	0.0305091	2.57395	4.03226
891	cg08751217	37	17	41955297	-0.404992	4.17807	-5.53781	8.84175e-06	0.0157505	4.39275	-4.44372
892	cg03546183	37	11	128584167	0.254039	2.62063	4.94088	4.16806e-05	0.0270891	2.25291	4.09796
893	cg04141377	37	10	132876698	-0.392841	2.85312	-4.4752	0.000140655	0.0418451	1.30173	-3.80701
894	cg02052154	37	3	127796507	-0.293498	0.803071	-4.7954	1.64873e-05	0.0196384	2.88119	-4.30782
895	cg27381179	37	15	90302565	-0.201814	1.26933	-4.34614	0.000196934	0.047346	0.799229	-3.72292
896	cg07795954	37	19	16133453	-0.37343	3.63929	-6.01256	2.61905e-06	0.0116299	4.84745	-4.69864
897	cg12861916	37	22	24039780	-0.344391	3.97058	-6.33754	1.21194e-07	0.00543178	7.6258	-5.29169
898	cg26495008	37	6	35619239	0.312366	3.40616	5.53673	8.86628e-06	0.0157505	3.84057	4.44312
899	cg01927686	37	12	96617777	-0.380018	0.197826	-4.68518	8.12753e-05	0.0345287	1.55961	-3.94061
900	cg00544605	37	2	121838313	-0.315029	3.9353	-4.13521	0.000143768	0.0421419	0.934778	-3.80159
901	cg09739442	37	17	7387543	-0.314196	-4.15705	-4.20391	0.000133431	0.0410179	1.06346	-3.82004
902	cg01613414	37	10	126693304	-0.317722	2.3417	-4.46468	0.000144564	0.0422683	1.4187	-3.80023
903	cg00152777	37	11	60638190	-0.457202	1.81651	-5.00593	3.51757e-05	0.0255209	3.01291	-4.13708
904	cg14792774	37	16	11833132	-0.276034	2.14057	-4.48545	0.000136935	0.0413799	1.43195	-3.81364
905	cg21228004	37	2	133280980	-0.149949	3.20569	-4.3444	0.000197832	0.0473542	0.777461	-3.72177
906	cg08632558	37	3	43811468	-0.272355	2.82367	-4.74282	6.99132e-05	0.0330366	1.83915	-3.97658
907	cg08897510	37	19	12793468	-0.246302	5.46631	-5.00451	3.53055e-05	0.0255266	2.48755	-4.13623
908	cg09809434	37	1	225653291	-0.325106	1.68112	-4.09616	0.000162838	0.0440111	0.823185	-3.77063
909	cg17541779	37	6	158115021	-0.229451	3.26934	-4.92555	4.33827e-05	0.0276708	2.13227	-4.08868
910	cg06274109	37	22	47798088	-0.12931	-0.904038	-4.62988	9.39071e-05	0.0362416	1.42806	-3.90582
911	cg00436527	37	11	45184890	-0.401681	2.45789	-6.28809	1.30474e-06	0.00980611	5.79954	-4.83903
912	cg13252716	37	10	135109640	0.233861	2.76903	4.28574	0.000230487	0.0497949	1.22833	3.68302
913	cg03238055	37	7	1517915	-0.289606	4.15075	-4.321	0.000210266	0.048308	1.02443	-3.70635
914	cg07009489	37	2	241661844	-0.326512	1.79372	-4.13046	0.000145967	0.0424043	0.921179	-3.79783
915	cg17697897	37	20	31349254	-0.241548	2.60499	-5.21986	2.01512e-05	0.0210078	2.87989	-4.26321
916	cg02543454	37	17	37054349	-0.283768	1.74537	-5.76921	8.34696e-07	0.00956474	5.6669	-4.92708
917	cg04021444	37	7	155609435	-0.261167	1.99778	-4.60794	9.94485e-05	0.0369449	1.44964	-3.89193
918	cg11474637	37	21	44751968	-0.304798	3.13071	-4.36574	0.000187109	0.0464194	1.37846	-3.73581
919	cg11866019	37	17	21200252	-0.245151	1.77148	-5.01885	3.40102e-05	0.0253249	2.35373	-4.14481
920	cg18988219	37	20	58712100	-0.20499	3.44087	-4.38079	0.000179926	0.0456437	0.906794	-3.74565
921	cg06482865	37	19	29704382	-0.259179	-3.37047	-4.12642	0.000147863	0.0425523	0.909615	-3.79463
922	cg05204638	37	15	42283086	-0.227829	1.34928	-4.34638	0.000196811	0.0473436	1.08842	-3.72308
923	cg23676869	37	15	98437489	-0.253047	-4.00014	-5.20977	4.045e-06	0.0128105	4.14698	-4.60906
924	cg18878921	37	14	66973157	0.171227	4.67966	4.90158	4.6184e-05	0.0283501	2.34201	4.07414
925	cg20674073	37	4	2801717	-0.308231	0.447315	-4.49015	0.000135267	0.0412205	1.42256	-3.81667
926	cg25423386	37	3	182881639	-0.193867	3.39707	-4.44117	0.000153709	0.0430935	0.989104	-3.785
927	cg17103472	37	3	9432060	0.274249	3.38253	6.71899	4.45898e-07	0.00699634	6.41147	5.04824
928	cg10929246	37	3	50612972	-0.325096	1.65508	-4.28193	0.000232783	0.0498079	1.13	-3.68049
929	cg09053843	37	4	89379007	0.169747	-0.5798	4.55923	0.000112939	0.0389809	1.31062	3.86097
930	cg13275407	37	2	71150491	-0.208229	1.50017	-4.4928	0.000134334	0.0411444	1.25405	-3.81837
931	cg16729074	37	19	2599160	-0.180194	-3.2659	-4.50476	0.000130201	0.0406861	1.8558	-3.82608
932	cg05870200	37	17	80185327	-0.425784	2.92642	-4.49867	0.000132291	0.041009	1.33892	-3.82215
933	cg15762198	37	8	143781204	-0.166715	0.985092	-5.6472	6.6693e-06	0.0143838	3.79227	-4.50398
934	cg24999259	37	3	193989356	-0.355108	3.0588	-4.81272	5.82449e-05	0.031069	2.31002	-4.01981
935	cg04572289	37	4	8394657	0.197463	4.36622	4.70102	7.79801e-05	0.0341151	1.70403	3.95052
936	cg26254210	37	20	44982033	-0.329331	3.26928	-4.71409	2.61757e-05	0.0228688	2.58602	-4.20442
937	cg10463541	37	5	149432771	-0.334924	2.56502	-5.40087	1.2598e-05	0.0178796	3.59594	-4.36697
938	cg06736100	37	17	49024061	-0.297322	3.45852	-4.00985	0.00021408	0.0484801	0.578247	-3.7018
939	cg13675148	37	15	85324570	0.215417	4.12584	4.38641	0.000177311	0.0453907	1.37858	3.74933
940	cg08458314	37	14	101543182	-0.271265	3.56051	-4.6375	9.2057e-05	0.035882	1.82683	-3.91063
941	cg00777849	37	19	3196269	0.198638	4.08	4.48793	0.000136051	0.0413249	1.4604	3.81524
942	cg26993525	37	15	56657113	-0.217608	0.552916	-4.33391	0.000203312	0.047761	0.811838	-3.71487
943	cg18849603	37	18	52970567	0.147362	4.19079	4.33977	0.000200233	0.0476397	1.17543	3.71872
944	cg08965078	37	2	85791320	0.249962	2.82561	4.43717	0.000155322	0.0432412	1.21346	3.7824
945	cg04215375	37	11	117349678	-0.45167	3.00851	-5.32275	1.54259e-05	0.0193635	3.27516	-4.32252
946	cg25164385	37	17	80021043	-0.39682	3.9608	-4.33749	0.000201425	0.0476544	1.02006	-3.71722
947	cg16459149	37	2	239871152	-0.306839	2.5608	-4.60544	0.000100098	0.0370698	1.38501	-3.89035
948	cg25933645	37	4	5711255	-0.36738	1.37178	-5.66703	6.33783e-06	0.0142353	3.94763	-4.51479
949	cg24570656	37	8	144098507	-0.370187	2.99621	-5.53153	8.98612e-06	0.0158196	3.95059	-4.44023
950	cg25860664	37	4	669236	-0.227388	1.80484	-5.00767	3.50184e-05	0.0254746	2.62376	-4.13811
951	cg12578955	37	10	124265283	-0.233405	2.56013	-4.61808	9.68472e-05	0.0366703	1.51384	-3.89836
952	cg19792261	37	16	23518163	0.189311	1.42405	4.93504	4.23214e-05	0.0273795	2.7987	4.09443
953	cg06682010	37	2	10574257	-0.275314	1.94734	-4.48839	0.000135889	0.0413186	1.43585	-3.81553
954	cg10667267	37	7	26450563	0.350379	4.31183	4.08403	0.000169241	0.0444905	0.788639	3.76099
955	cg12800463	37	11	67007075	0.184924	-1.81795	4.33351	0.000203524	0.047763	0.9577	3.7146
956	cg07961282	37	16	3055636	0.618283	3.53929	6.48762	7.91583e-07	0.00956474	5.79466	4.93743
957	cg12023239	37	7	24948593	0.328917	2.37252	5.80123	4.4912e-06	0.0128866	4.82711	4.58725
958	cg14081257	37	2	102579270	-0.293972	3.14073	-4.65574	8.77717e-05	0.0354113	1.80174	-3.92212
959	cg09510190	37	14	67864188	-0.230286	2.03925	-4.51558	0.000126575	0.0402547	1.65262	-3.83303
960	cg00876687	37	7	133456470	0.153447	3.77634	4.15451	0.000161758	0.0438453	0.949462	3.77229
961	cg01962586	37	2	235920254	-0.550222	4.30419	-4.43184	0.000157496	0.0433882	1.0025	-3.77894
962	cg05340474	37	20	61934769	-0.371672	2.5296	-6.29536	1.28111e-06	0.00980611	5.30129	-4.84266
963	cg21577213	37	1	204388533	0.251322	2.30266	4.58302	0.000106136	0.0380729	1.57768	3.87612
964	cg07663211	37	1	230961244	-0.174865	0.104867	-4.54435	0.000117415	0.0393511	1.25231	-3.85146
965	cg09788030	37	1	8914860	0.188633	2.44495	5.33208	1.50572e-05	0.019189	3.31035	4.32785
966	cg06403557	37	1	35253701	-0.364343	2.35405	-5.12433	2.58367e-05	0.0228106	3.10316	-4.20736
967	cg09848303	37	19	7487151	0.24841	3.05359	4.12373	0.000170379	0.0445577	0.811607	3.75931
968	cg20889795	37	6	42942156	0.297799	2.61538	4.39507	0.000173349	0.044993	1.37061	3.75499
969	cg16431802	37	4	8505994	-0.286604	3.71822	-5.08718	2.84609e-05	0.0236715	3.06026	-4.18544
970	cg01507138	37	12	57918066	0.275373	1.99456	4.49714	0.00013282	0.041009	1.14698	3.82117
971	cg14074118	37	1	32147530	-0.206217	1.6117	-4.92324	4.36442e-05	0.0276708	2.26103	-4.08729
972	cg14348932	37	7	45905370	-0.177404	0.414661	-5.46472	1.06792e-05	0.016966	3.3965	-4.40294
973	cg18843585	37	1	205551307	-0.512886	2.95878	-6.3486	1.12077e-06	0.00956474	6.0924	-4.86915
974	cg21788100	37	14	24112113	-0.394114	2.5657	-4.80331	5.96937e-05	0.0313102	2.79229	-4.01402
975	cg12561303	37	7	148254334	-0.267868	3.41785	-4.37228	0.000183965	0.0460862	1.2538	-3.74008
976	cg13760126	37	17	18042277	-0.398939	3.28049	-4.41181	0.000165947	0.0442397	1.38331	-3.7659
977	cg12221474	37	20	37433936	0.165673	-2.97464	3.99093	0.000227247	0.0496343	0.524849	3.68663
978	cg09999490	37	1	200113901	0.160674	4.27756	4.35297	0.000193463	0.0470631	1.0345	3.7274
979	cg19999172	37	22	50752117	-0.238962	4.40501	-4.44966	0.000150342	0.0427723	1.18743	-3.7905
980	cg16716798	37	9	94616371	-0.209717	1.61758	-4.35993	0.000189983	0.0467761	0.888729	-3.73198
981	cg15498236	37	6	5458846	-0.247956	2.41246	-4.52998	0.000121906	0.0396806	1.39157	-3.84226
982	cg05112420	37	22	23521360	-0.177948	4.58748	-4.41573	0.000164255	0.0441298	1.07696	-3.76846
983	cg11019937	37	17	5488563	-0.295433	1.425	-4.72525	7.31973e-05	0.0334513	2.18538	-3.96565
984	cg07626909	37	2	240147952	-0.297614	2.63229	-3.99764	0.000222491	0.0491923	0.543769	-3.69201
985	cg26126053	37	10	127543885	0.282798	4.56492	4.20233	0.000115943	0.0391302	1.12763	3.85455
986	cg05328447	37	6	37482321	-0.486304	2.52768	-5.16821	2.30485e-05	0.022042	3.32617	-4.23311
987	cg16061132	37	22	45127200	-0.364761	2.3552	-5.27846	1.73051e-05	0.0198917	4.14318	-4.29709
988	cg17418138	37	8	144600955	-0.252251	0.92602	-5.03077	3.29692e-05	0.0249975	3.22098	-4.15192
989	cg14794592	37	16	30520569	0.320703	0.900811	5.40232	1.25509e-05	0.0178796	3.28476	4.36779
990	cg11096461	37	11	6567076	-0.293591	4.21796	-4.90389	1.40411e-05	0.0188104	3.18125	-4.34322
991	cg19917235	37	5	131594961	-0.282671	3.5004	-5.5195	9.26958e-06	0.015878	4.19496	-4.43355
992	cg10104151	37	20	19764710	-0.193689	1.35723	-4.32064	0.000210463	0.0483083	0.809217	-3.70612
993	cg13062104	37	2	23814896	-0.34868	2.90253	-4.85259	5.24857e-05	0.02983	2.02472	-4.04427
994	cg18728770	37	22	43325510	0.199244	-0.511528	4.46187	4.98905e-05	0.0291608	1.88487	4.05614
995	cg12395201	37	17	48626172	-0.277629	1.71085	-5.04455	3.18061e-05	0.0246919	2.56199	-4.16013
996	cg16576216	37	17	27909337	-0.300045	4.16411	-4.79677	6.0722e-05	0.0316098	2.04377	-4.00999
997	cg01096847	37	12	1910587	-0.167427	0.925338	-4.35446	0.000192709	0.0470323	0.838	-3.72839
998	cg13059715	37	13	51170885	-0.168906	1.77405	-4.5354	0.000120191	0.039566	1.279	-3.84574
999	cg15284816	37	19	33906972	-0.492337	2.74217	-5.50152	9.71024e-06	0.0160035	3.84765	-4.42353
1000	cg00027940	37	1	22741050	-0.122776	0.348057	-4.52832	0.000122436	0.0398091	1.2001	-3.8412
1001	cg02709175	37	4	2575384	0.232767	2.67911	4.79093	2.05632e-05	0.0210078	2.72238	4.25869
1002	cg02454592	37	13	47684579	-0.212236	0.0652874	-5.11322	2.6595e-05	0.0230803	3.21596	-4.20082
1003	cg23419296	37	16	85786118	-0.41338	2.02657	-4.58676	0.000105104	0.0379644	1.77715	-3.8785
1004	cg06244333	37	6	29555026	-0.33759	2.6194	-4.911	1.38317e-05	0.0186833	3.08717	-4.34652
1005	cg22270609	37	16	3630983	-0.204299	0.553783	-4.28053	0.000233644	0.0498795	1.05675	-3.67955
1006	cg09646713	37	11	2280392	-0.209632	3.23603	-4.54002	0.000118751	0.0394033	1.43655	-3.84869
1007	cg23975250	37	22	44757380	-0.279909	3.3669	-4.67564	8.33264e-05	0.0346516	1.70165	-3.93463
1008	cg14791371	37	1	173165887	-0.250449	1.89762	-4.64534	9.01907e-05	0.0356043	1.57785	-3.91557
1009	cg26184695	37	3	126073408	-0.413446	3.22963	-5.56037	8.3415e-06	0.015417	4.63774	-4.45623
1010	cg24042502	37	17	75776381	-0.319959	2.04771	-5.49857	9.78444e-06	0.0160035	3.51885	-4.42188
1011	cg09390381	37	7	149571673	-0.270194	1.66772	-5.72324	5.48534e-06	0.0134359	3.98148	-4.54531
1012	cg01988702	37	15	53093707	-0.224311	-1.31916	-4.47451	0.000140902	0.0418451	1.07567	-3.80658
1013	cg04499553	37	20	62491832	0.232511	1.66626	5.4897	1.00114e-05	0.016168	3.46418	4.41693
1014	cg23519794	37	22	31884762	-0.189736	1.45141	-4.38037	0.000180124	0.0456524	0.90081	-3.74538
1015	cg03572074	37	3	124395533	-0.185981	1.06413	-4.31841	0.000211688	0.0484764	0.892788	-3.70464
1016	cg05292938	37	15	25425476	-0.452653	2.14478	-4.28177	0.000232884	0.0498079	0.978133	-3.68038
1017	cg08084084	37	7	43593581	-0.321199	2.24542	-4.6951	7.91955e-05	0.0342632	1.59608	-3.94682
1018	cg06778355	37	1	211384530	0.173568	4.30223	4.46192	4.9883e-05	0.0291608	1.885	4.05617
1019	cg08754159	37	15	74484204	-0.224615	1.40974	-4.34378	0.000198147	0.0473542	1.03761	-3.72137
1020	cg04973399	37	16	48427925	0.2659	1.79781	5.607	7.3968e-06	0.0146641	4.30562	4.48194
1021	cg01266368	37	6	153453173	-0.296071	2.41493	-5.09626	2.77963e-05	0.0235099	2.63812	-4.19081
1022	cg18168882	37	16	80118818	-0.199864	2.07325	-5.66818	6.31914e-06	0.0142353	3.86297	-4.51542
1023	cg05525809	37	2	239447772	-0.420772	1.66006	-4.76439	6.60816e-05	0.0323979	2.05365	-3.98997
1024	cg09627841	37	10	73195160	-0.370616	3.77721	-6.98805	2.30557e-07	0.00543178	7.30149	-5.17284
1025	cg19119643	37	22	47193620	-0.41338	2.54974	-4.99538	3.61562e-05	0.0256297	2.87522	-4.13076
1026	cg22049065	37	12	123467593	-0.25892	2.45901	-4.50982	0.000128499	0.0406092	1.77346	-3.82932
1027	cg10245001	37	1	3264528	-0.313827	2.65346	-4.31542	0.000213344	0.0484801	0.871606	-3.70267
1028	cg00613369	37	1	28521427	-0.367739	2.47307	-4.38768	7.41601e-05	0.0335998	1.60108	-3.96253
1029	cg08212657	37	1	9664941	-0.267751	4.62749	-4.55399	0.000114497	0.0390583	1.6962	-3.85762
1030	cg21853334	37	10	88729292	-0.342042	3.11045	-5.04364	3.18815e-05	0.0246919	3.07219	-4.15959
1031	cg01086414	37	15	57113769	-0.156235	0.394341	-4.5578	0.000113364	0.0389809	1.25959	-3.86005
1032	cg16788025	37	10	81005505	-0.197248	0.456307	-4.31365	0.000214331	0.0484801	0.944402	-3.7015
1033	cg01622107	37	17	55633172	-0.270897	1.60191	-5.42168	1.19371e-05	0.0178093	3.34531	-4.37873
1034	cg16718136	37	4	41306412	-0.19717	1.71533	-5.29947	1.63866e-05	0.0196384	2.99182	-4.30917
1035	cg07473853	37	8	124524758	0.162256	1.17062	4.30206	0.000220903	0.0490124	1.00708	3.69383
1036	cg08664529	37	1	45277159	0.232375	3.0621	4.62566	9.49498e-05	0.0364202	1.74585	3.90315
1037	cg05114502	37	1	8571760	0.323483	2.93353	4.97121	3.85097e-05	0.0261811	2.23301	4.11624
1038	cg10127838	37	3	122713266	-0.187461	2.45459	-4.35139	0.000194258	0.0471621	0.841572	-3.72637
1039	cg20814213	37	16	858833	0.376081	3.48302	5.22507	1.988e-05	0.0210078	2.95519	4.26623
1040	cg27518742	37	15	81271780	-0.372692	2.04112	-4.64644	8.99323e-05	0.0355742	1.63085	-3.91626
1041	cg06920054	37	21	34696533	0.294059	-4.7382	4.31689	9.35453e-05	0.0362212	1.36165	3.90675
1042	cg07510596	37	4	38511195	-0.369886	2.14719	-4.84324	1.40392e-05	0.0188104	3.02594	-4.34325
1043	cg19350507	37	16	30780579	0.243798	3.11692	4.43585	0.00015584	0.0432564	1.6701	3.78157
1044	cg12111733	37	18	14964271	-0.309831	3.50386	-4.35366	0.000193111	0.0470497	0.792131	-3.72786
1045	cg06536773	37	2	233241181	-0.358403	3.27489	-4.59213	0.000103641	0.0377374	2.12346	-3.88191
1046	cg06656616	37	11	43778387	0.301218	3.88301	5.07795	2.91544e-05	0.0240045	2.66399	4.17997
1047	cg19255656	37	4	2816365	-0.510463	2.46936	-4.57274	0.000109024	0.0384787	2.02977	-3.86958
1048	cg03695678	37	7	22673653	-0.118923	0.606014	-4.28648	0.000230046	0.0497949	0.634724	-3.68351
1049	cg19030091	37	2	231915247	-0.237308	3.77392	-4.64024	9.14001e-05	0.0357845	1.58538	-3.91236
1050	cg03521652	37	1	874601	-0.386417	1.16671	-4.60248	0.000100877	0.0371141	1.60303	-3.88847
1051	cg16622018	37	8	145135026	0.303231	2.65451	4.10312	0.000183595	0.0460542	0.770697	3.74058
1052	cg09081628	37	11	69578007	-0.366975	1.52041	-5.78067	4.73399e-06	0.0128866	4.21706	-4.57624
1053	cg07380942	37	16	70780947	-0.328599	3.23547	-4.13502	0.000163201	0.044027	0.915829	-3.77007
1054	cg06832730	37	11	3182769	-0.374378	2.02469	-4.86504	5.08025e-05	0.029333	2.43713	-4.0519
1055	cg17506790	37	1	51763651	-0.296086	2.04522	-4.60861	9.92726e-05	0.0369449	1.91772	-3.89236
1056	cg02986287	37	11	2798509	-0.43429	2.67151	-4.3441	8.4603e-05	0.0349765	1.5178	-3.93097
1057	cg01867004	37	22	30669425	0.122277	-0.437611	4.74549	6.94265e-05	0.0329808	2.37862	3.97824
1058	cg00640635	37	22	24816681	-0.352542	2.71217	-4.44735	0.000151251	0.0428394	1.45235	-3.78901
1059	cg00333314	37	17	4854880	0.288198	3.47775	5.37138	1.35983e-05	0.018582	4.35564	4.35025
1060	cg07832778	37	11	111293109	-0.173805	1.19394	-6.31256	1.22692e-06	0.00959007	5.34563	-4.85124
1061	cg21714592	37	1	153407545	-0.290186	1.56393	-4.43436	0.000156465	0.0432868	1.16183	-3.78058
1062	cg13845570	37	15	51573586	-0.191923	1.28581	-5.0933	2.80116e-05	0.0235908	2.51588	-4.18906
1063	cg21255908	37	17	37463477	0.320247	3.14358	4.66067	8.66499e-05	0.0352265	1.82733	3.92522
1064	cg24866077	37	1	226119646	0.287955	3.46395	5.4344	1.15506e-05	0.0176335	4.22848	4.3859
1065	cg25835277	37	11	119212767	-0.473915	2.75165	-4.40864	5.9395e-05	0.0312559	1.72814	-4.0152
1066	cg18668092	37	20	48804024	0.169828	0.856363	4.37281	0.000183711	0.0460635	1.0531	3.74042
1067	cg24600621	37	10	91262748	0.293632	3.49079	5.19847	2.13038e-05	0.0212742	2.90844	4.25077
1068	cg08566501	37	21	30333223	0.23984	4.54068	4.45202	6.08752e-05	0.0316098	1.75855	4.00939
1069	cg12485645	37	16	88230076	-0.282342	2.05018	-4.76751	6.55462e-05	0.0323979	2.17567	-3.9919
1070	cg19968134	37	7	128454628	0.144271	0.74033	4.36628	0.000186865	0.0464105	0.88161	3.73614
1071	cg21455883	37	5	32148438	-0.165572	0.0235146	-4.36933	7.83305e-05	0.0341671	1.53218	-3.94945
1072	cg25161908	37	8	95865949	0.312339	3.69878	4.15294	0.000156167	0.0432858	0.884509	3.78105
1073	cg11193634	37	14	106322760	-0.455931	2.80889	-4.27566	9.15292e-05	0.0357845	1.33977	-3.91202
1074	cg06438053	37	5	176951102	0.296545	4.49635	5.8215	4.26398e-06	0.0128866	5.11548	4.59808
1075	cg23652927	37	2	55479688	-0.746957	1.29047	-5.3395	1.47699e-05	0.0191109	4.10867	-4.33209
1076	cg03941773	37	11	67187352	-0.929099	4.11757	-4.5765	0.000107959	0.0383814	1.41982	-3.87197
1077	cg03926342	37	1	201334795	-0.395945	2.02737	-4.85304	5.2424e-05	0.02983	2.02648	-4.04455
1078	cg00366860	37	10	95654551	-0.302044	1.75745	-5.12636	2.57004e-05	0.0227608	2.76912	-4.20856
1079	cg08833255	37	11	134594313	-0.175032	-0.14715	-5.61038	7.33263e-06	0.0146211	3.725	-4.4838
1080	cg23705760	37	4	114686063	0.239967	3.87407	4.2507	0.000114329	0.0390583	1.22215	3.85798
1081	cg05963597	37	9	139870908	-0.311554	0.740105	-4.67481	8.35065e-05	0.0346516	1.82557	-3.93411
1082	cg16936992	37	11	7686665	-0.372216	4.04165	-5.5891	7.74599e-06	0.0149372	3.86266	-4.47209
1083	cg26363542	37	17	7742949	0.299546	0.588843	5.13486	2.51385e-05	0.022664	2.62728	4.21355
1084	cg21147683	37	6	130923954	-0.28419	-1.22834	-5.4181	1.20483e-05	0.0178796	3.52934	-4.37671
1085	cg01119724	37	11	86739848	0.191739	3.25863	4.45802	0.000147097	0.042521	1.52419	3.79592
1086	cg03507336	37	11	1150298	-0.367937	1.58498	-4.71632	7.49243e-05	0.033709	2.36614	-3.96008
1087	cg17348138	37	1	10974667	-0.312476	2.31576	-5.10171	2.74045e-05	0.0234734	3.08964	-4.19403
1088	cg15502160	37	6	4983587	-0.21728	1.36135	-5.01984	3.39221e-05	0.0253249	2.49166	-4.1454
1089	cg22696728	37	9	138504958	-0.568704	2.83651	-4.5335	0.00012079	0.039566	1.67812	-3.84452
1090	cg21018739	37	5	71522950	0.332748	3.07182	4.66565	8.5529e-05	0.0350872	1.85865	3.92835
1091	cg09350801	37	1	15391073	-0.334014	2.64006	-4.21193	0.000127969	0.0404854	1.12961	-3.83033
1092	cg25223143	37	19	30185832	-0.290773	0.963298	-4.56841	0.000110264	0.0385738	1.31236	-3.86682
1093	cg16712736	37	2	242437671	-0.47709	3.55845	-6.16772	1.76739e-06	0.0104095	6.12349	-4.77835
1094	cg00807737	37	14	90379392	0.198564	-0.763108	5.27982	1.72446e-05	0.019861	2.96764	4.29787
1095	cg13759594	37	10	102775173	-0.196498	0.517401	-4.44751	0.000151186	0.0428394	1.00218	-3.78911
1096	cg01318702	37	14	24898033	-0.217539	3.16723	-4.86193	5.12205e-05	0.0294671	2.20091	-4.04999
1097	cg23692219	37	14	104571156	-0.430056	3.55363	-6.60886	5.85539e-07	0.00780137	6.65464	-4.99593
1098	cg12313954	37	14	71198723	-0.378801	3.31015	-5.29383	1.66282e-05	0.0196531	3.23447	-4.30594
1099	cg25472451	37	1	227068130	0.139938	4.37849	4.05577	0.000207898	0.0480904	0.67884	3.70922
1100	cg16062983	37	17	18050658	-0.3815	2.92517	-4.36315	0.000188396	0.0466399	1.0409	-3.73409
1101	cg10131124	37	14	74685548	-0.288074	1.84439	-4.63259	9.32449e-05	0.0361709	1.45386	-3.90753
1102	cg19209943	37	20	31105538	-0.315833	3.08166	-4.79795	6.05351e-05	0.0316006	2.202	-4.01072
1103	cg01800406	37	22	44839159	-0.231428	2.05014	-4.31287	0.000214767	0.0484801	0.799181	-3.70098
1104	cg20816076	37	6	95967089	-0.231191	2.11217	-4.68088	8.21931e-05	0.0345901	1.59532	-3.93791
1105	cg01091322	37	19	7915168	-0.434658	2.31217	-4.78545	6.25442e-05	0.0320943	1.83454	-4.003
1106	cg10186336	37	1	45910779	0.259416	1.57717	5.25218	1.85275e-05	0.020151	2.88162	4.28193
1107	cg01739794	37	1	71094821	-0.313147	2.83518	-4.83266	5.52894e-05	0.0305091	1.9502	-4.03206
1108	cg20707568	37	14	65508118	0.15959	4.39412	4.28351	0.000231831	0.0498007	0.906711	3.68154
1109	cg23379913	37	17	55173424	-0.371991	3.89742	-4.49774	5.292e-05	0.0298875	1.97505	-4.04234
1110	cg04783587	37	6	91014238	0.19963	2.12995	5.08711	2.84673e-05	0.0236715	2.52945	4.18539
1111	cg12106833	37	20	39958643	-0.273572	0.777863	-4.38579	0.000177597	0.0454442	0.909528	-3.74892
1112	cg03063365	37	1	36939085	0.320926	4.21584	4.50716	0.000129391	0.0406861	1.379	3.82762
1113	cg13054642	37	11	2937184	-0.517668	2.42909	-5.43989	1.13877e-05	0.0174303	4.0426	-4.38899
1114	cg00647966	37	1	152844007	-0.277527	0.530161	-6.47642	8.14016e-07	0.00956474	5.68826	-4.93198
1115	cg15618473	37	11	71939744	-0.473011	3.20189	-5.7468	5.16357e-06	0.013104	4.37824	-4.55803
1116	cg00428781	37	2	42612710	-0.278567	2.52928	-4.39221	0.000174649	0.0452029	1.07247	-3.75312
1117	cg15747177	37	5	179246794	-0.339589	1.3055	-4.3136	0.000214356	0.0484801	1.02998	-3.70147
1118	cg10812836	37	17	52977043	-0.304977	2.75729	-4.54657	0.000116737	0.0392625	1.45334	-3.85288
1119	cg03935546	37	1	11592301	-0.372651	3.22862	-5.22309	1.99827e-05	0.0210078	3.24695	-4.26508
1120	cg25279222	37	4	8475187	-0.281971	4.15715	-4.53814	0.000119334	0.0394816	1.52001	-3.84749
1121	cg11192937	37	16	54199125	-0.212264	1.68116	-5.86719	3.79387e-06	0.0126983	4.38319	-4.62237
1122	cg21006034	37	16	48558849	-0.3853	2.36947	-5.04662	7.05723e-06	0.0145163	3.64553	-4.49196
1123	cg00980362	37	1	39820405	-0.12313	0.747736	-4.44731	0.000151268	0.0428394	1.01353	-3.78898
1124	cg00919014	37	2	241083975	-0.290622	2.50547	-5.21404	2.04585e-05	0.0210078	2.80738	-4.25983
1125	cg17305620	37	7	100825310	0.342142	2.41192	4.56835	0.000110281	0.0385738	1.30338	3.86678
1126	cg11576100	37	19	33879323	-0.356395	3.77437	-4.96708	3.89292e-05	0.0262014	3.07601	-4.11374
1127	cg22297882	37	10	125984389	-0.266424	2.95548	-4.29017	0.000227842	0.0496904	0.716821	-3.68596
1128	cg06618082	37	18	56916831	-0.301959	1.80988	-4.35757	0.000191156	0.0469465	0.811722	-3.73043
1129	cg21708013	37	19	1389843	0.244133	4.45258	4.68961	8.0341e-05	0.0343282	1.99692	3.94338
1130	cg21651541	37	15	59583205	0.233822	0.712448	4.54016	0.000118709	0.0394033	1.22741	3.84878
1131	cg15753725	37	15	25476712	-0.385682	2.13052	-6.9797	2.35299e-07	0.00543178	6.79907	-5.16904
1132	cg05422967	37	3	131258048	0.199381	4.46186	6.03037	2.50318e-06	0.0115775	4.82084	4.70787
1133	cg11003792	37	3	196715245	-0.228858	2.84352	-4.81154	5.84239e-05	0.0310879	1.93486	-4.01909
1134	cg19288362	37	20	31550762	-0.397127	3.526	-5.61785	7.19294e-06	0.0146178	4.66475	-4.4879
1135	cg25240561	37	16	58496104	-0.349042	2.38119	-4.20434	0.000115199	0.0390973	1.1334	-3.85612
1136	cg04088088	37	7	44282027	-0.260104	0.857373	-4.07644	0.000173378	0.044993	0.76701	-3.75495
1137	cg14446709	37	11	72315744	-0.155181	0.531081	-5.13032	2.54369e-05	0.022664	2.77315	-4.21089
1138	cg10587778	37	10	70867510	0.328648	3.12841	4.59792	0.000102084	0.0373329	1.83001	3.88558
1139	cg23684546	37	17	77411311	-0.321916	1.80953	-5.33365	1.49959e-05	0.019189	3.08086	-4.32875
1140	cg13941783	37	22	47016175	-0.336875	-0.255319	-4.75177	1.90823e-05	0.0205636	2.74958	-4.27537
1141	cg05573264	37	11	44629670	0.188318	4.88737	4.6825	2.40483e-05	0.0223884	2.54135	4.22355
1142	cg07048171	37	2	231861218	-0.23926	2.61721	-4.71075	7.6024e-05	0.033843	1.68433	-3.9566
1143	cg03278365	37	3	52877203	-0.126632	-0.088977	-4.07034	0.00017677	0.0453764	0.74966	-3.75009
1144	cg20841733	37	14	52711497	0.161686	2.90498	4.4666	0.000143841	0.0421419	1.09823	3.80147
1145	cg13547329	37	20	39792734	-0.23822	3.85858	-4.38078	0.000179934	0.0456437	1.09703	-3.74564
1146	cg00032391	37	18	35157669	-0.410156	3.30232	-5.57134	8.10881e-06	0.0153915	4.44781	-4.46229
1147	cg16587582	37	5	131770410	0.321801	2.95727	4.47854	5.64728e-05	0.0307462	1.84116	4.02708
1148	cg21217280	37	10	135269589	-0.332112	3.38519	-5.97213	2.90284e-06	0.0116299	5.01408	-4.67758
1149	cg21421170	37	1	42217814	0.105144	-0.857267	4.34018	0.000200015	0.0476258	0.869049	3.719
1150	cg10435493	37	11	66617832	-0.316129	3.28316	-4.09512	0.000184681	0.0461882	0.790091	-3.7391
1151	cg27384253	37	6	29496542	-0.340657	3.87464	-5.05877	3.06489e-05	0.0246354	3.20793	-4.16859
1152	cg12845286	37	20	62843420	-0.168289	0.734623	-4.50475	0.000130205	0.0406861	1.18235	-3.82607
1153	cg17963648	37	3	3103016	0.332865	2.98111	4.7041	7.73556e-05	0.0340076	1.62203	3.95245
1154	cg02925118	37	14	75766014	0.223284	-0.389427	4.87935	1.54849e-05	0.0193635	3.09699	4.32167
1155	cg13532099	37	13	51889887	-0.325282	2.32896	-5.09703	2.77405e-05	0.0235099	2.58917	-4.19126
1156	cg09087674	37	11	68706041	-0.384884	3.34831	-4.77177	6.48186e-05	0.0323979	2.33089	-3.99455
1157	cg25596917	37	3	66343644	0.250523	4.45266	4.46547	4.93049e-05	0.0290785	1.89548	4.0589
1158	cg01434383	37	5	669624	-0.281189	-0.0519612	-6.31973	1.20502e-06	0.00956474	5.31878	-4.85481
1159	cg10933035	37	19	1274060	0.331356	2.86906	4.17453	0.000146366	0.0424356	0.977844	3.79716
1160	cg14364424	37	12	65324821	-0.387955	2.90428	-5.35659	1.41298e-05	0.0188257	3.45732	-4.34183
1161	cg11875994	37	3	52333479	0.229423	2.12966	5.88448	3.62988e-06	0.0124051	4.64644	4.63152
1162	cg21541804	37	11	17631484	-0.585543	2.49237	-8.67074	5.93082e-05	0.0312383	8.85671	-4.01555
1163	cg18075721	37	1	116324197	0.180034	3.42752	5.80828	4.41076e-06	0.0128866	4.48313	4.59102
1164	cg10079294	37	10	44870603	-0.250643	1.50322	-4.91707	4.43531e-05	0.0278274	3.01361	-4.08355
1165	cg08980570	37	2	38056895	-0.145887	0.270361	-4.99214	3.64634e-05	0.0256572	2.28739	-4.12882
1166	cg04356159	37	7	98865574	-0.372143	3.86703	-5.21423	2.04483e-05	0.0210078	2.91378	-4.25994
1167	cg22107011	37	8	68814187	-0.218457	0.431872	-4.4918	0.000134683	0.0411655	1.10632	-3.81773
1168	cg02725599	37	6	44029617	-0.268094	2.85895	-5.25758	1.82697e-05	0.0200598	3.05948	-4.28505
1169	cg23763632	37	20	12975538	-0.147319	-0.215358	-4.3763	0.000182047	0.0458732	1.14845	-3.74271
1170	cg16365427	37	20	23861712	-0.212656	1.3802	-4.98661	3.69928e-05	0.0257251	2.28758	-4.1255
1171	cg14503079	37	22	36818773	0.455217	3.44657	4.76848	2.22806e-05	0.0216969	2.64024	4.24072
1172	cg21404373	37	3	129688843	-0.326356	2.63725	-4.75077	6.84759e-05	0.0329037	2.11655	-3.98152
1173	cg13576217	37	5	157159820	0.331375	4.23996	4.47081	0.000142272	0.0420286	1.5684	3.80418
1174	cg01367140	37	1	54618821	-0.170925	1.6602	-4.47035	0.000142441	0.0420418	1.11325	-3.80389
1175	cg20370900	37	20	44649524	0.250819	3.41073	4.57276	0.000109018	0.0384787	1.45681	3.86959
1176	cg15826952	37	11	119212949	-0.473002	3.76292	-4.83605	1.43831e-05	0.0189905	3.00415	-4.33793
1177	cg03414004	37	10	92672520	-0.251606	2.40346	-4.29047	0.000227666	0.0496872	0.639487	-3.68616
1178	cg16914717	37	1	249149801	0.24926	3.36669	5.24413	4.85807e-06	0.0128866	4.08706	4.57083
1179	cg03585667	37	2	99528589	-0.283035	1.96171	-4.49354	0.000134072	0.0411444	1.45621	-3.81886
1180	cg16924263	37	11	116429914	-0.260451	2.80131	-4.65239	8.85448e-05	0.0355251	1.65611	-3.92001
1181	cg06114465	37	11	47422380	0.130029	-0.920807	4.4405	0.000153979	0.0431026	1.42425	3.78456
1182	cg23544148	37	14	104571150	-0.324669	3.76362	-5.21027	2.066e-05	0.0210078	2.96945	-4.25764
1183	cg09660008	37	21	46847598	0.153785	2.67276	4.58881	0.000104543	0.0378783	1.34041	3.8798
1184	cg18555161	37	2	122055006	-0.243351	3.59471	-4.51727	0.00012602	0.0401984	1.39877	-3.83411
1185	cg16719605	37	12	113502194	-0.297895	2.83083	-4.69114	8.00195e-05	0.0343158	1.71005	-3.94434
1186	cg10541183	37	19	51872353	-0.267015	2.51185	-4.49011	0.000135278	0.0412205	1.29363	-3.81665
1187	cg04077175	37	19	10541271	-0.265287	-0.280817	-5.78362	4.69838e-06	0.0128866	4.14968	-4.57782
1188	cg01280850	37	16	1508041	-0.257839	0.610291	-4.72514	7.3217e-05	0.0334513	1.67912	-3.96558
1189	cg04582357	37	16	70725949	-0.442866	3.71816	-5.92757	3.25178e-06	0.0120024	5.36703	-4.65424
1190	cg02699135	37	16	10672284	0.168934	4.36931	4.22756	0.000125662	0.040136	1.19588	3.83481
1191	cg21777674	37	1	161180421	0.205635	4.45186	4.6574	3.18488e-05	0.0246919	2.36617	4.15983
1192	cg19271640	37	19	574881	0.2976	2.47712	4.60209	0.000100979	0.0371141	1.56189	3.88823
1193	cg09214777	37	15	70768053	-0.166581	1.26031	-4.66576	8.55044e-05	0.0350872	1.53492	-3.92842
1194	cg14922738	37	22	45335216	-0.117742	-0.367601	-4.38806	0.000176548	0.0453653	0.863001	-3.75041
1195	cg04236871	37	12	122826219	0.435647	3.11703	5.42601	1.18042e-05	0.0178093	4.22507	4.38117
1196	cg07047620	37	8	140761733	-0.403473	4.05739	-5.61578	7.23131e-06	0.0146178	4.69052	-4.48676
1197	cg13818049	37	19	3355159	0.240968	0.719709	6.33215	1.16801e-06	0.00956474	5.50519	4.86099
1198	cg15482420	37	15	81943330	-0.219019	4.09843	-5.10082	2.74685e-05	0.0234734	2.64638	-4.1935
1199	cg04129283	37	19	42925874	-0.375751	3.31284	-5.81521	4.98537e-07	0.00749377	6.03193	-5.02687
1200	cg17027626	37	20	35972070	-0.176079	1.99032	-4.33212	0.000204265	0.0478983	0.750576	-3.71368
1201	cg11908949	37	20	30770020	-0.224966	1.63966	-4.31565	0.000213216	0.0484801	0.931808	-3.70282
1202	cg26650599	37	14	35335417	0.285745	3.05853	4.72607	7.30407e-05	0.0334382	1.76441	3.96616
1203	cg00733660	37	11	8274959	-0.182895	1.36964	-4.54153	0.000118284	0.0394033	1.25739	-3.84966
1204	cg09168651	37	6	34070996	-0.280833	1.70366	-4.03943	0.000219766	0.0489116	0.576049	-3.69514
1205	cg21804481	37	2	98995795	-0.229538	2.20941	-4.35464	0.000192621	0.0470303	0.851969	-3.7285
1206	cg11217557	37	14	65812212	-0.241048	1.44135	-5.40678	1.24068e-05	0.0178796	3.34717	-4.37031
1207	cg00105515	37	17	1943561	-0.261461	4.26949	-4.16015	0.000150479	0.0427723	0.98184	-3.79028
1208	cg23597444	37	17	72541057	-0.315474	3.11734	-4.07351	0.000197552	0.0473542	0.756687	-3.72213
1209	cg08596875	37	3	47048785	-0.254132	3.60701	-4.09833	0.000161713	0.0438453	0.829392	-3.77236
1210	cg19101554	37	3	46759977	-0.36698	3.57209	-5.80353	4.46475e-06	0.0128866	4.97925	-4.58848
1211	cg11263413	37	8	144412554	0.272187	4.05548	4.60866	9.92615e-05	0.0369449	1.76235	3.89239
1212	cg11317520	37	17	4411998	-0.431194	2.4262	-4.63055	9.37433e-05	0.0362321	1.99732	-3.90624
1213	cg10498336	37	11	3242771	-0.329386	4.19645	-4.41704	0.000163697	0.0440567	1.15671	-3.76931
1214	cg11773006	37	14	73178414	-0.342575	4.03157	-4.65089	8.88923e-05	0.0355277	2.23998	-3.91907
1215	cg04854531	37	4	7193510	-0.335839	2.05707	-4.48585	0.000136791	0.0413799	1.27024	-3.8139
1216	cg22121952	37	11	8354780	-0.336374	2.31239	-4.71478	7.52286e-05	0.0337889	2.48118	-3.95911
1217	cg09129470	37	6	44034922	-0.397688	1.33862	-4.9131	4.48153e-05	0.0279053	3.16536	-4.08114
1218	cg06204577	37	6	44645167	-0.260924	2.41091	-4.28556	0.000230594	0.0497949	0.917712	-3.6829
1219	cg04003187	37	1	41315961	-0.20857	1.14241	-4.57683	0.000107865	0.0383814	1.3683	-3.87218
1220	cg26243953	37	22	49339066	-0.411517	3.40162	-5.17624	2.25717e-05	0.0218353	3.12007	-4.2378
1221	cg13143320	37	2	241907447	-0.37203	1.226	-5.25608	1.8341e-05	0.0200598	3.76436	-4.28418
1222	cg06882486	37	21	45844589	-0.382307	3.1747	-4.93675	4.21358e-05	0.0273244	2.7409	-4.09545
1223	cg21924767	37	13	113759210	-0.332148	1.76875	-4.55674	0.000113676	0.0390166	1.64603	-3.85938
1224	cg08423755	37	17	73972367	0.332573	4.1064	4.38546	7.69955e-05	0.0339698	1.57151	3.95356
1225	cg07686023	37	7	154778512	0.20986	4.21429	4.01115	0.000213207	0.0484801	0.581899	3.70283
1226	cg07993239	37	12	92489053	0.203711	4.07497	4.33354	0.000203508	0.047763	0.738754	3.71462
1227	cg11445695	37	3	54903982	-0.192213	-0.45047	-6.37407	1.05142e-06	0.00956474	5.43073	-4.88176
1228	cg21150037	37	7	1585840	-0.550226	3.30268	-5.19538	2.14753e-05	0.0213019	3.60492	-4.24897
1229	cg09478269	37	20	60239896	-0.323534	1.6282	-4.9215	4.38429e-05	0.0276961	2.27296	-4.08624
1230	cg04316356	37	10	50948838	-0.44551	2.68275	-6.25754	1.40902e-06	0.0100733	5.87586	-4.82372
1231	cg12878044	37	2	101541568	-0.303254	2.35854	-5.00123	3.5609e-05	0.0255407	2.30473	-4.13427
1232	cg15923527	37	11	76914179	-0.243638	4.11794	-4.89847	4.65593e-05	0.0284998	2.25951	-4.07226
1233	cg18517534	37	10	32939238	-0.13329	1.16996	-5.27098	1.76448e-05	0.0199707	2.99363	-4.29278
1234	cg01087533	37	21	46257638	-0.322232	3.41595	-4.33493	0.000202771	0.047708	1.14119	-3.71554
1235	cg18794793	37	16	4718904	0.379235	2.93104	6.02003	0.000164867	0.0441323	5.81119	3.76754
1236	cg03611996	37	3	64470527	-0.160681	0.263709	-4.44475	0.000152281	0.0429206	1.025	-3.78732
1237	cg09490604	37	10	43573894	-0.492474	2.87061	-5.66112	6.4348e-06	0.0142889	4.19504	-4.51158
1238	cg25149599	37	3	195820386	0.192552	-0.263852	4.34714	8.57901e-05	0.0351206	1.46871	3.92762
1239	cg01236404	37	6	168461589	-0.556866	2.64542	-4.95128	4.05645e-05	0.0267002	3.01332	-4.10424
1240	cg08639988	37	7	72141287	0.159787	4.22825	4.32658	0.000207233	0.0480613	0.804961	3.71003
1241	cg05642098	37	2	28550757	0.377761	4.07622	4.33519	0.000202636	0.047708	1.22619	3.71571
1242	cg15715903	37	1	68926823	-0.155674	-0.0637313	-4.28228	0.000232575	0.0498079	0.808697	-3.68072
1243	cg11538788	37	11	1503511	-0.291728	2.38068	-4.00925	0.000214487	0.0484801	0.576546	-3.70131
1244	cg00056508	37	9	133258535	-0.422941	3.25659	-4.7802	6.34095e-05	0.0322678	2.05049	-3.99975
1245	cg15782548	37	11	66617828	-0.555021	3.03437	-4.72747	7.27748e-05	0.0333872	1.69925	-3.96703
1246	cg02999604	37	5	133904232	-0.213554	1.78321	-4.31533	0.000213402	0.0484801	0.903144	-3.7026
1247	cg09807841	37	16	67469937	-0.373958	3.82875	-4.88654	4.8032e-05	0.0288192	2.73059	-4.065
1248	cg22354939	37	2	97633472	0.234897	2.80722	4.4756	0.000140499	0.0418451	1.69651	3.80729
1249	cg15295927	37	4	27096392	-0.300961	2.71027	-4.33946	0.000200395	0.0476397	1.1879	-3.71852
1250	cg01555183	37	3	133786671	-0.242594	2.65006	-4.33493	0.00020277	0.047708	1.00362	-3.71554
1251	cg19236733	37	1	1326578	-0.218447	4.68993	-5.07363	2.94843e-05	0.0241717	3.15221	-4.17741
1252	cg23294290	37	9	138605133	-0.183308	0.174596	-5.61274	7.2899e-06	0.0146211	3.72639	-4.48504
1253	cg06755692	37	2	38812997	0.311761	2.47813	4.76123	6.66299e-05	0.0324842	1.98645	3.98801
1254	cg12340301	37	1	100060046	-0.251105	0.293746	-4.31818	0.000211818	0.0484764	0.707893	-3.70449
1255	cg07484797	37	1	1871932	-0.457351	2.68762	-4.62503	9.51049e-05	0.03644	2.31681	-3.90275
1256	cg21677940	37	1	192596014	0.252682	2.63371	4.41065	0.00016645	0.0442931	1.0521	3.76515
1257	cg16569828	37	1	20306195	-0.147867	0.536793	-5.26575	1.78858e-05	0.0200099	2.98517	-4.28977
1258	cg05753392	37	10	43704732	-0.413296	3.15475	-5.05841	3.06772e-05	0.0246354	2.55539	-4.16838
1259	cg18570548	37	22	24514296	-0.183069	2.48469	-4.47358	0.000141243	0.0418609	1.3893	-3.80598
1260	cg08214907	37	15	78497166	-0.27353	3.56763	-4.71747	7.47975e-05	0.0337037	2.14428	-3.96049
1261	cg00321459	37	11	72858249	-0.276844	2.90376	-4.34642	0.000196792	0.0473436	1.14773	-3.7231
1262	cg19693677	37	1	100256409	0.127529	4.389	4.40129	7.16705e-05	0.0332919	1.58643	3.97067
1263	cg09918917	37	17	33456630	-0.188544	1.5114	-4.08308	0.000169756	0.0445262	0.785914	-3.76023
1264	cg17601695	37	15	77313652	-0.372761	1.22545	-4.19662	0.00011809	0.0394033	1.11117	-3.85006
1265	cg00211669	37	9	74556600	0.178369	4.2784	4.02971	0.00020106	0.0476397	0.634396	3.71768
1266	cg00371849	37	17	4388479	0.263115	2.76178	5.67492	6.21066e-06	0.0141746	4.49143	4.51909
1267	cg05439047	37	5	1036709	-0.426055	3.6499	-4.31428	0.000213979	0.0484801	0.921211	-3.70191
1268	cg20413675	37	2	47267812	-0.235203	3.97834	-5.0319	3.28719e-05	0.0249618	2.92647	-4.1526
1269	cg23131680	37	6	25609068	0.297034	3.628	4.30569	0.000218819	0.0488949	0.934784	3.69624
1270	cg11248502	37	9	129871850	-0.271054	2.19004	-4.36861	0.00018573	0.0463585	1.25812	-3.73767
1271	cg20963339	37	16	2262129	-0.292094	4.04643	-4.41986	0.000162497	0.043966	1.20998	-3.77115
1272	cg06433962	37	1	3413291	-0.648915	2.77002	-4.99599	8.38087e-06	0.015417	3.49066	-4.45522
1273	cg04781958	37	1	43529515	-0.183132	2.27109	-4.64872	8.9398e-05	0.0355277	1.50054	-3.9177
1274	cg09856520	37	22	38597077	-0.322826	1.29994	-4.82691	5.61261e-05	0.0307462	2.12286	-4.02853
1275	cg22972893	37	11	112149745	0.413898	3.42152	5.24319	1.89656e-05	0.0204754	3.02561	4.27673
1276	cg24853190	37	9	129883254	-0.244535	3.85992	-4.6431	2.74175e-05	0.0234734	2.42334	-4.19392
1277	cg00353393	37	5	3538280	-0.296684	4.15804	-5.98822	2.78634e-06	0.0116299	5.04257	-4.68597
1278	cg05124321	37	3	11074916	-0.488312	3.46264	-4.69887	7.84195e-05	0.0341671	1.6135	-3.94918
1279	cg25181525	37	2	130520677	-0.612272	3.41717	-5.49939	9.76377e-06	0.0160035	3.49498	-4.42234
1280	cg25984265	37	12	787702	0.274426	2.60349	4.84512	5.35182e-05	0.0300019	2.04798	4.03971
1281	cg11182600	37	22	23271838	-0.37719	2.70105	-3.98562	0.000231081	0.0497949	0.509881	-3.68236
1282	cg07384107	37	12	52404880	-0.118777	1.16875	-4.78767	6.21833e-05	0.0320704	1.82591	-4.00437
1283	cg14242727	37	14	68323655	-0.191091	3.42287	-4.2568	0.000112862	0.0389809	1.19537	-3.86113
1284	cg20803467	37	19	42594116	0.257565	3.41108	4.997	3.60045e-05	0.0256151	2.57685	4.13173
1285	cg10895889	37	6	33828330	-0.201114	1.0704	-4.29818	0.000223141	0.0492886	0.66076	-3.69127
1286	cg05627409	37	1	153937086	0.22235	0.856141	4.83047	5.56068e-05	0.03058	2.02339	4.03072
1287	cg03265662	37	22	46511083	-0.410617	1.92292	-4.7496	6.86846e-05	0.0329231	2.38785	-3.9808
1288	cg12723811	37	16	34968751	-0.372354	2.03493	-4.3438	0.000198136	0.0473542	0.772078	-3.72138
1289	cg00186468	37	5	86709228	-0.136913	-0.077498	-4.91681	4.4383e-05	0.0278274	2.10381	-4.08339
1290	cg10396345	37	3	49738081	-0.266435	4.24431	-5.17098	2.28827e-05	0.021991	3.02553	-4.23473
1291	cg15871419	37	7	149232512	0.302917	-0.128743	4.35294	0.000193477	0.0470631	0.781924	3.72738
1292	cg12905201	37	13	111809005	0.232322	3.44861	4.51969	0.000125226	0.0400991	1.26756	3.83566
1293	cg25883346	37	1	62736991	-0.236292	1.86861	-4.30711	0.000218014	0.048863	0.705677	-3.69717
1294	cg14247487	37	12	48144991	-0.205597	1.9146	-4.4185	0.000163074	0.044027	1.09051	-3.77027
1295	cg17287013	37	10	103139872	0.245715	3.06428	4.34985	0.000195037	0.0472243	0.932364	3.72536
1296	cg14304779	37	19	1411454	-0.325226	1.01164	-5.152	2.40466e-05	0.0223884	3.56236	-4.22357
1297	cg25001106	37	3	197408056	-0.2037	1.32699	-4.4119	0.000165906	0.0442397	1.0055	-3.76597
1298	cg13346178	37	3	53879251	-0.32369	2.70185	-4.28785	0.000229225	0.0497949	1.33143	-3.68442
1299	cg25163826	37	2	97529192	-0.271397	1.01951	-4.21194	0.000112417	0.0389809	1.15533	-3.8621
1300	cg10190679	37	1	228073247	-0.35034	1.16906	-4.54996	0.000115708	0.0390973	1.2993	-3.85505
1301	cg00222830	37	22	33382686	-0.288148	2.57299	-4.66356	8.59987e-05	0.0351814	1.56861	-3.92704
1302	cg16457614	37	10	43539598	-0.487308	1.9964	-4.60269	0.00010082	0.0371141	1.89261	-3.88861
1303	cg26030447	37	4	166127720	-0.325252	2.18954	-5.25834	1.82333e-05	0.0200598	2.92204	-4.28549
1304	cg18952253	37	17	18546078	-0.368209	2.83212	-4.44452	0.00015236	0.0429206	1.73442	-3.78719
1305	cg13885652	37	7	128853885	-0.264422	1.96698	-4.44811	0.000150952	0.0428182	1.17449	-3.7895
1306	cg14733016	37	10	129704599	-0.214652	1.27861	-4.70263	7.76524e-05	0.0340303	1.62101	-3.95153
1307	cg04578023	37	20	36761479	-0.279974	1.8836	-5.60528	7.42963e-06	0.0146641	3.87579	-4.48099
1308	cg10146132	37	2	202662961	0.202568	4.53223	4.23586	0.000120542	0.039566	1.13316	3.84502
1309	cg20037601	37	15	73652167	-0.194064	-0.821265	-4.48161	0.000138314	0.0415628	1.11053	-3.81116
1310	cg04608239	37	21	45562530	-0.568969	3.36132	-4.49197	0.000134641	0.0411655	1.93845	-3.81781
1311	cg26058544	37	19	44175158	0.345251	2.31765	5.27094	4.38876e-06	0.0128866	4.14638	4.59207
1312	cg03190251	37	10	45937940	-0.297445	2.05013	-5.04012	3.2175e-05	0.0246919	3.04953	-4.1575
1313	cg23874055	37	1	223252951	-0.256469	3.49811	-4.53975	0.000118836	0.0394033	1.6757	-3.84852
1314	cg22603971	37	15	38850128	0.331726	1.70168	6.04514	2.41098e-06	0.0115775	4.72838	4.71552
1315	cg18974685	37	10	71262124	-0.343795	2.45431	-4.43089	0.000157886	0.043393	1.41306	-3.77833
1316	cg02196385	37	1	203254962	0.507227	2.65126	7.17461	0.000129839	0.0406861	7.03428	3.82676
1317	cg08017314	37	11	65477552	0.288707	1.68838	6.0529	2.36398e-06	0.0115775	5.32783	4.71952
1318	cg07226324	37	15	84861043	-0.429339	2.88939	-4.65268	8.84788e-05	0.0355251	1.99156	-3.92019
1319	cg05300410	37	20	57390430	-0.327705	2.41679	-4.67979	8.24278e-05	0.0345958	1.6191	-3.93723
1320	cg21711343	37	12	8124127	0.31814	-2.49918	4.32227	0.000209574	0.0482405	0.836161	3.70719
1321	cg27208130	37	17	16591684	-0.291425	2.33473	-4.77039	6.50529e-05	0.0323979	2.02613	-3.99369
1322	cg23832749	37	10	43608967	-0.367702	2.93587	-4.77986	6.34657e-05	0.0322684	2.69633	-3.99954
1323	cg21058963	37	6	137543824	0.181936	-1.24007	4.40546	0.000168718	0.0444883	1.11365	3.76177
1324	cg26723365	37	1	3383424	-0.376455	2.26037	-4.32691	0.000207055	0.0480613	1.15599	-3.71025
1325	cg14985658	37	10	73244035	-0.356493	3.32574	-6.63742	5.45522e-07	0.00763319	6.51412	-5.00957
1326	cg07377571	37	1	22532411	-0.322596	2.39673	-4.40794	0.000167629	0.044371	0.919303	-3.76338
1327	cg17483351	37	18	70419177	0.20671	3.68189	4.42991	0.000158291	0.0434432	1.64752	3.77769
1328	cg04796012	37	7	137673929	0.243623	2.252	4.39	0.000175659	0.0452645	0.87036	3.75167
1329	cg18431399	37	8	117476140	-0.260144	2.72992	-5.01929	3.39718e-05	0.0253249	2.85012	-4.14506
1330	cg26657643	37	11	65764868	0.175963	1.14458	4.22453	0.000124619	0.0400522	1.08826	3.83686
1331	cg10704678	37	3	44928045	-0.356576	3.69975	-4.33747	0.000201436	0.0476544	1.35061	-3.71721
1332	cg22277984	37	16	4406933	0.297669	3.72807	4.80395	2.0047e-05	0.0210078	2.76604	4.26437
1333	cg14272204	37	2	233306057	-0.41757	2.50591	-4.30634	0.000218449	0.0488784	0.838798	-3.69667
1334	cg27501641	37	1	6270967	-0.280552	4.50341	-4.45524	0.000148168	0.0425523	1.42811	-3.79412
