# Supplementary material for: Age-related changes in DNA methylation in a sample of elderly Brazilians
Source: Clin Epigenetics. 2025 Feb 5;17:17. doi: 10.1186/s13148-025-01821-3 (PMC11796210; doi:10.1186/s13148-025-01821-3)
Supplement: Supplementary file 3 — Additional file3. [file 13148_2025_1821_MOESM3_ESM.xlsx]

## Sheet: Age-Associated DMRs
Age-Associated DMRs (aDMRs)
	seqnames	start	end	width	strand	no.cpgs	min_smoothed_fdr	Stouffer	HMFDR	Fisher	maxdiff	meandiff	overlapping.genes	DM_status
1	chr1	42383598	42385581	1984	*	16	3.72765e-62	2.03184e-08	0.0199746	1.53431e-07	-0.00841592	-0.00378136	HIVEP3	Hypo
2	chr3	24535538	24537801	2264	*	25	7.62399e-44	2.89881e-07	0.0524194	3.39905e-06	0.00589033	0.00249852	THRB-AS1, THRB, RP11-317L10.1	Hyper
3	chr7	49812430	49815181	2752	*	13	6.13005e-22	1.93771e-07	0.0197357	5.288e-06	0.00470341	0.00235879	VWC2	Hyper
4	chr10	129535378	129536818	1441	*	10	1.46567e-24	8.84644e-07	0.0295253	2.08316e-05	-0.00476723	0.000448933	FOXI2	Hyper
5	chr15	25454202	25455573	1372	*	6	4.97967e-23	1.75569e-05	0.00323875	3.12583e-05	-0.00390315	-0.00282579	SNHG14, SNORD115-22	Hypo
6	chr7	28996639	28998595	1957	*	19	3.12097e-30	4.57458e-06	0.0667358	9.61601e-05	0.00297869	0.00145503	AC005013.5, AC005013.1, TRIL	Hyper
7	chr16	857454	858833	1380	*	7	3.20948e-19	0.000179488	0.0135712	0.000123113	-0.00650449	-0.0037518	PRR25	Hypo
8	chr20	55840973	55842375	1403	*	14	1.43234e-33	6.91312e-05	0.0503461	0.000150831	0.00412822	0.00201397	RP4-813D12.3, BMP7	Hyper
9	chr14	101016266	101016389	124	*	3	6.08408e-19	5.29507e-05	0.0084405	0.000171531	-0.00505762	-0.00493976	BEGAIN	Hypo
10	chr4	75719320	75719709	390	*	3	2.8311e-17	0.000233781	0.00133736	0.000228393	0.00197904	0.00158128	BTC	Hyper
11	chr1	3567303	3568707	1405	*	19	1.78971e-35	0.000204312	0.0310439	0.000238957	0.00396236	0.0018084	WRAP73	Hyper
12	chr7	140340155	140340727	573	*	4	2.31711e-19	0.000375873	0.00475246	0.000287985	0.00452903	0.00207353	DENND2A	Hyper
13	chr2	154334651	154336045	1395	*	13	2.16641e-28	5.15055e-05	0.0366726	0.000309777	0.00343268	0.0012951	AC012501.2, RPRM	Hyper
14	chr3	154796861	154798159	1299	*	14	1.51654e-28	3.45193e-05	0.0507164	0.000386133	0.00377644	0.00209049	MME	Hyper
15	chr5	57755298	57756539	1242	*	11	1.47397e-25	0.00122944	0.00474149	0.000440785	0.00504898	0.00178645	PLK2	Hyper
16	chr19	12145947	12147014	1068	*	16	2.37242e-24	0.000104922	0.0703683	0.000539669	0.0029417	0.000957304	CTD-2006C1.2, ZNF433, CTD-2006C1.10	Hyper
17	chr18	28622200	28623390	1191	*	14	4.27169e-28	0.000141539	0.0341914	0.000571311	0.003835	0.0017878	DSC3	Hyper
18	chr3	193967745	193968886	1142	*	5	9.72869e-18	0.00234136	0.0137469	0.000628393	-0.00352211	-0.0019104	RP11-513G11.3, RP11-513G11.4	Hypo
19	chr10	118608138	118609842	1705	*	16	2.54733e-28	0.000334753	0.0686835	0.000665867	0.0038149	0.000976493	ENO4, RP11-539I5.1	Hyper
20	chr8	140715018	140715802	785	*	6	3.32749e-18	0.000118793	0.0352988	0.000691825	0.00344337	0.00169561	KCNK9	Hyper
21	chr4	166794753	166796212	1460	*	14	5.76463e-18	2.95696e-05	0.0917335	0.000762879	0.00297298	0.00135647	TLL1	Hyper
22	chr20	57874942	57875735	794	*	12	5.61689e-25	0.000361163	0.0436162	0.000804381	0.00343571	0.00167126	EDN3	Hyper
23	chr2	62797865	62798448	584	*	5	2.74813e-17	0.000969307	0.0152443	0.000813003	0.00273982	0.00177905	NA	Hyper
24	chr11	79150906	79152112	1207	*	11	3.52931e-26	0.000717333	0.0455015	0.000877113	0.0051188	0.00236284	TENM4	Hyper
25	chr19	46916520	46917727	1208	*	10	1.5115e-28	0.000601519	0.0341379	0.00101835	0.00484162	0.00193529	CCDC8	Hyper
26	chr15	56034801	56035616	816	*	9	2.67408e-21	0.00229774	0.0211103	0.0010331	0.00170461	0.00108459	PRTG	Hyper
27	chr15	45421578	45422849	1272	*	17	1.74442e-30	0.000131338	0.0589322	0.00115634	0.00526293	0.00163976	DUOX1, DUOXA1	Hyper
28	chr18	52989025	52990015	991	*	10	1.15063e-21	0.000594366	0.0209335	0.00123386	0.00328347	0.00144179	TCF4	Hyper
29	chr8	24771114	24772513	1400	*	17	1.41288e-21	3.10005e-05	0.109981	0.00127193	0.00408797	0.0018929	NEFM, GS1-72M22.1	Hyper
30	chr16	54964332	54965142	811	*	10	3.61961e-19	0.000144492	0.0747923	0.00137244	0.00536796	0.00254994	IRX5	Hyper
31	chr12	80084005	80085485	1481	*	10	1.30623e-30	0.000675111	0.062124	0.00144029	0.00275679	0.00121906	RP11-530C5.1, PAWR	Hyper
32	chr3	193988507	193989356	850	*	4	2.28879e-15	0.000900059	0.00646852	0.00144403	-0.00564908	-0.00302722	NA	Hypo
33	chr4	168154775	168155980	1206	*	14	1.20687e-23	8.53923e-05	0.0936512	0.00147796	0.00195452	0.00138831	SPOCK3	Hyper
34	chr1	92947035	92947588	554	*	3	3.03756e-16	0.00311172	0.00511903	0.00148111	-0.0027986	-0.00178067	GFI1	Hypo
35	chr13	27203226	27203560	335	*	3	2.11182e-12	0.000477019	0.0247965	0.00148567	-0.00235891	-0.00184968	WASF3, WASF3-AS1	Hypo
36	chr2	18059454	18060102	649	*	7	3.31634e-19	0.000288068	0.0418061	0.00148924	0.00345473	0.00189365	KCNS3	Hyper
37	chr13	107186476	107187232	757	*	5	3.77508e-16	0.000516041	0.0246964	0.00158338	0.0028835	0.00215745	EFNB2	Hyper
38	chr1	32826843	32828105	1263	*	12	7.15743e-24	0.000335801	0.0858425	0.00171714	0.00385002	0.00204625	TSSK3, FAM229A	Hyper
39	chr19	16830287	16830859	573	*	8	3.60085e-17	0.000163199	0.0798764	0.00181596	-0.003281	-0.0024722	NWD1	Hypo
40	chr11	113345686	113346299	614	*	4	1.64782e-15	0.000481803	0.0348678	0.00188705	0.00297585	0.00204662	DRD2	Hyper
41	chr1	57110052	57111499	1448	*	12	7.18358e-27	0.00138976	0.0517766	0.00195442	0.00484458	0.00225654	PRKAA2, PPAP2B	Hyper
42	chr2	106015594	106016215	622	*	7	6.57499e-19	0.0156753	0.0122346	0.00220307	0.00449723	0.00151139	FHL2	Hyper
43	chr19	58095155	58095659	505	*	10	6.45927e-19	0.000224484	0.0863442	0.00237557	0.00252462	0.00170071	ZIK1	Hyper
44	chr18	31803067	31804000	934	*	10	1.04366e-20	0.000260653	0.067327	0.00240682	0.00228803	0.00152343	RP11-379L18.1, NOL4	Hyper
45	chr16	77822350	77822989	640	*	5	3.43273e-15	0.00201694	0.0141653	0.00243675	0.00243817	0.000899955	VAT1L	Hyper
46	chr4	81186795	81188471	1677	*	12	1.81981e-33	0.00212582	0.0215186	0.00246673	0.00353857	0.000913469	FGF5	Hyper
47	chr15	26107508	26108948	1441	*	18	1.5115e-28	0.0128681	0.0258706	0.0026106	0.00169877	0.000832497	ATP10A	Hyper
48	chr4	96469286	96471143	1858	*	21	1.30148e-24	8.08757e-05	0.112649	0.00268244	0.00362825	0.00153126	RP11-710C12.1, UNC5C	Hyper
49	chr5	95295740	95296150	411	*	4	4.28068e-14	0.000795986	0.0398165	0.00276347	-0.00397972	-0.00313211	ELL2	Hypo
50	chr7	70597058	70597778	721	*	7	4.78352e-18	0.000879655	0.018368	0.0027774	0.00280542	0.00228973	WBSCR17	Hyper
51	chr11	7272653	7273735	1083	*	10	3.94395e-20	0.00674586	0.0639167	0.00277977	0.00625412	0.00380201	SYT9	Hyper
52	chr10	134599149	134601490	2342	*	23	2.47549e-24	0.000500784	0.0947233	0.0029164	0.00469474	0.00217181	NKX6-2	Hyper
53	chr15	89921898	89922792	895	*	4	1.19584e-20	0.0211857	0.00172008	0.00310266	0.00327987	0.0017507	LINC00925	Hyper
54	chr15	58357874	58358879	1006	*	17	2.45895e-29	0.000913957	0.11324	0.00316984	0.00446182	0.0019707	CTD-2330J20.2, ALDH1A2	Hyper
55	chr6	160241105	160241556	452	*	4	4.26831e-14	0.00111543	0.0409776	0.00361833	-0.00509766	-0.00389507	PNLDC1	Hypo
56	chr1	247171234	247171838	605	*	9	4.28919e-19	0.00159763	0.0622571	0.00362595	0.0026358	0.00118599	ZNF695, ZNF670	Hyper
57	chr20	61869032	61869537	506	*	4	1.19182e-14	0.00144132	0.0232181	0.00366868	-0.00571447	-0.00425664	BIRC7	Hypo
58	chr16	62069317	62070772	1456	*	12	9.16004e-18	0.000389586	0.0777054	0.00370249	0.00273742	0.00170781	CDH8	Hyper
59	chr2	9614471	9614722	252	*	5	5.33889e-16	0.00758041	0.026138	0.00372477	0.0023449	0.00119119	IAH1	Hyper
60	chr2	162279964	162280741	778	*	6	5.74506e-16	0.000719935	0.0678471	0.00377856	0.00326546	0.00211795	TBR1, AC009487.5, AC009487.4	Hyper
61	chr19	37997105	37998171	1067	*	15	8.59986e-22	0.00254079	0.0920482	0.00378118	0.00245326	0.00117283	ZNF793, CTD-3064H18.1	Hyper
62	chr4	41362843	41363320	478	*	3	2.08234e-14	0.0022664	0.0248629	0.00412256	0.00277238	0.00238825	LIMCH1	Hyper
63	chr16	75150456	75150880	425	*	8	6.00641e-18	0.00368071	0.0173214	0.00414413	-0.00557758	-0.00278918	LDHD	Hypo
64	chr20	9819272	9819820	549	*	8	2.16875e-21	0.000939984	0.0672299	0.00417171	0.00309947	0.00177612	PAK7	Hyper
65	chr2	105459775	105460263	489	*	3	2.34613e-14	0.00161834	0.031997	0.00425795	0.00376	0.00296726	LINC01158	Hyper
66	chr4	81951446	81952653	1208	*	10	4.50103e-22	0.00232016	0.0728068	0.00432746	0.00465291	0.00159304	BMP3	Hyper
67	chr15	41852193	41852638	446	*	3	4.13683e-14	0.00714844	0.0048774	0.00471345	-0.00618269	-0.00326547	TYRO3	Hypo
68	chr14	104570754	104571173	420	*	4	1.27177e-13	0.0201624	0.0195211	0.00502592	-0.00367563	-0.0017126	ASPG	Hypo
69	chr18	5629057	5630428	1372	*	11	5.75262e-18	0.000500561	0.108242	0.00516366	0.00373438	0.0016843	EPB41L3	Hyper
70	chr3	42306493	42306974	482	*	5	5.0517e-14	0.0013901	0.0612543	0.005326	0.00382861	0.0026881	CCK	Hyper
71	chr5	83679643	83680719	1077	*	11	3.22301e-18	0.000345902	0.122483	0.00537614	0.00415667	0.00255284	CTD-2269F5.1, EDIL3	Hyper
72	chr12	72665282	72665880	599	*	5	4.87889e-14	0.00120971	0.0645572	0.00541709	0.00202987	0.00179774	TRHDE, TRHDE-AS1	Hyper
73	chr18	10454538	10454989	452	*	4	1.48304e-14	0.00326119	0.0257181	0.00542409	0.00663486	0.00394769	APCDD1	Hyper
74	chr21	38070524	38072186	1663	*	17	7.82537e-18	0.00102548	0.0889459	0.00556093	0.00287944	0.00135355	SIM2, AP000697.6	Hyper
75	chr14	81687884	81688076	193	*	4	8.41678e-12	0.00503087	0.00938545	0.00572778	0.00253128	0.0015497	NA	Hyper
76	chr11	126152357	126152481	125	*	4	2.68226e-12	0.00268455	0.0325645	0.00583415	0.00312596	0.00250981	NA	Hyper
77	chr19	53696326	53697124	799	*	8	1.90263e-22	0.0495017	0.0218294	0.00610114	0.00461387	0.00179758	ZNF665	Hyper
78	chr2	133427813	133428836	1024	*	9	1.38326e-17	0.00339216	0.0200874	0.00640153	0.00266828	0.00140264	LYPD1	Hyper
79	chr20	55205225	55205819	595	*	5	1.46865e-14	0.00142849	0.0738417	0.00668308	0.00371263	0.00258371	TFAP2C	Hyper
80	chr1	209979111	209979377	267	*	4	2.61902e-12	0.00394428	0.0374046	0.00703824	0.00333876	0.00278912	IRF6	Hyper
81	chr1	248020337	248020812	476	*	6	1.62459e-14	0.00151143	0.0805727	0.00709092	0.00491803	0.00307811	TRIM58	Hyper
82	chr4	126237325	126238422	1098	*	10	1.91863e-18	0.00114427	0.061167	0.00715754	0.00205509	0.00122793	FAT4	Hyper
83	chr5	135415693	135416613	921	*	13	8.41272e-23	0.000741804	0.0867031	0.00730889	-0.00647034	-0.00400603	VTRNA2-1	Hypo
84	chr3	61546472	61547524	1053	*	12	3.69242e-18	0.00267956	0.0510247	0.00732964	0.00344682	0.00156963	PTPRG	Hyper
85	chr2	180725622	180726576	955	*	13	1.29351e-24	0.00730387	0.0489836	0.0074058	0.00415908	0.00153636	ZNF385B, MIR1258	Hyper
86	chr1	70033219	70034491	1273	*	14	1.84714e-20	0.000641034	0.123483	0.00745494	0.00422693	0.00174637	LRRC7	Hyper
87	chr6	30043273	30043597	325	*	5	2.04585e-13	0.00157271	0.0804642	0.00749553	0.00153139	0.00122879	RNF39	Hyper
88	chr1	116381475	116381660	186	*	3	4.59361e-12	0.00279543	0.0506585	0.00759621	0.00216117	0.0019502	NHLH2	Hyper
89	chr3	54155626	54155913	288	*	3	6.29097e-14	0.00439677	0.0346735	0.00774533	0.00519297	0.0028344	NA	Hyper
90	chr11	45928161	45928370	210	*	3	4.21256e-14	0.00334238	0.0392517	0.00779322	-0.00247966	-0.00227828	C11orf94	Hypo
91	chr2	206547144	206547237	94	*	3	3.64758e-14	0.0865867	0.0180383	0.00793796	0.000930329	0.000540937	NRP2	Hyper
92	chr22	46932642	46933090	449	*	3	2.38574e-13	0.00289042	0.0538208	0.00798598	0.0037632	0.00275975	CELSR1	Hyper
93	chr11	2291264	2292373	1110	*	8	2.27428e-17	0.00144523	0.0898812	0.00808525	0.0022045	0.00168916	ASCL2	Hyper
94	chr3	134369339	134370241	903	*	10	2.23368e-21	0.0151808	0.0547552	0.00819972	0.00471161	0.00136748	EPHB1, KY	Hyper
95	chr5	178450385	178451176	792	*	7	8.4024e-18	0.00276008	0.0800794	0.00823002	0.00361149	0.00135542	ZNF879	Hyper
96	chr5	57878188	57879402	1215	*	16	1.50388e-22	0.00304284	0.0764241	0.00857305	0.00230368	0.000970642	RAB3C	Hyper
97	chr10	18429034	18430144	1111	*	11	1.13083e-24	0.0106153	0.0255154	0.0085762	0.00334687	0.00166065	CACNB2	Hyper
98	chr17	53342602	53343827	1226	*	10	1.30317e-23	0.00442432	0.0392272	0.0087762	0.00291406	0.00110603	HLF	Hyper
99	chr17	28562685	28562813	129	*	4	1.165e-12	0.00323003	0.0564283	0.00878327	0.00264291	0.00167924	SLC6A4	Hyper
100	chr2	180129612	180129806	195	*	3	2.50844e-16	0.0758428	0.0137215	0.00885364	0.00146408	0.000862997	NA	Hyper
101	chr4	3486039	3486234	196	*	5	1.30809e-13	0.00257592	0.0694105	0.00897194	-0.00454527	-0.00358323	DOK7	Hypo
102	chr4	5709858	5711361	1504	*	12	1.29476e-19	0.00341286	0.107405	0.0092059	-0.00593812	0.000638009	EVC2	Hyper
103	chr17	57642721	57642763	43	*	4	1.89629e-11	0.00843625	0.011076	0.00924186	0.00407718	0.00288236	NA	Hyper
104	chr7	47621223	47622279	1057	*	12	1.57716e-16	0.00359802	0.117306	0.00924787	0.00527281	0.00120849	TNS3	Hyper
105	chr12	29936174	29936972	799	*	7	1.74298e-14	0.0011537	0.117369	0.00931373	0.00373244	0.00299887	TMTC1	Hyper
106	chr15	71184476	71184758	283	*	4	3.41026e-14	0.00548911	0.052981	0.00951218	0.00514949	0.00317943	LRRC49, THAP10	Hyper
107	chr10	125651034	125651391	358	*	4	1.5799e-11	0.0385388	0.0292658	0.00954688	0.00382914	0.0021812	CPXM2	Hyper
108	chr6	4775638	4775696	59	*	4	1.59712e-12	0.00470539	0.0500865	0.00971176	0.00176537	0.000815772	CDYL, RP3-430A16.1	Hyper
109	chr4	66535145	66536603	1459	*	16	1.71057e-17	0.00115889	0.132909	0.0102118	0.00432301	0.0022794	RP11-807H7.1, EPHA5	Hyper
110	chr12	99288473	99289032	560	*	6	1.49547e-13	0.00430603	0.0723126	0.0102773	0.00373649	0.00196813	ANKS1B	Hyper
111	chr13	113764871	113764985	115	*	3	9.96343e-12	0.00416636	0.0537815	0.0104595	0.00347111	0.00182305	F7	Hyper
112	chr15	68871352	68871574	223	*	5	1.6409e-12	0.0037892	0.062884	0.0104681	0.00236756	0.00114559	CORO2B	Hyper
113	chr4	20253922	20255082	1161	*	11	2.08636e-17	0.0071465	0.0788611	0.0107969	0.00348919	0.0019015	SLIT2	Hyper
114	chr6	125283726	125284359	634	*	10	8.5291e-18	0.000947213	0.132953	0.0112674	0.00547657	0.0027883	RNF217, RP11-510H23.1	Hyper
115	chr10	92631135	92631236	102	*	3	1.89846e-12	0.0658064	0.0246486	0.0113101	0.00247678	0.00150698	NA	Hyper
116	chr5	175223425	175223982	558	*	5	3.79261e-13	0.0126255	0.0579295	0.0114126	0.0036009	0.00219313	CPLX2	Hyper
117	chr11	20690223	20691429	1207	*	12	5.48889e-20	0.00474526	0.114659	0.0117341	0.00364991	0.00165968	NELL1	Hyper
118	chr4	145566975	145567373	399	*	5	4.16141e-13	0.00368387	0.0756169	0.0121446	0.0035096	0.00209603	HHIP, HHIP-AS1	Hyper
119	chr18	56940665	56941246	582	*	5	2.21811e-13	0.012624	0.0338205	0.0122081	0.00198814	0.00140415	RAX	Hyper
120	chr6	84418222	84419244	1023	*	15	5.23802e-19	0.000769314	0.14666	0.0123702	0.0036184	0.00242239	SNAP91	Hyper
121	chr8	41166990	41167278	289	*	5	2.35148e-12	0.00684117	0.0591767	0.0124677	0.00410112	0.00229538	SFRP1	Hyper
122	chr15	57668544	57668812	269	*	5	5.07045e-15	0.00280649	0.0968942	0.0124862	0.00171184	0.00109344	CGNL1	Hyper
123	chr16	69141345	69141478	134	*	5	2.80881e-12	0.00520794	0.0555307	0.0125399	0.00388058	0.0025176	HAS3	Hyper
124	chr5	127873873	127874587	715	*	5	2.56791e-13	0.00398657	0.0626354	0.0126378	0.00419468	0.00317265	SLC27A6, FBN2	Hyper
125	chr1	95392372	95393138	767	*	7	7.84046e-18	0.00220684	0.0995628	0.0127178	0.00295238	0.00187155	RP4-639F20.1, CNN3	Hyper
126	chr3	39851123	39851788	666	*	5	9.19092e-15	0.00718054	0.0297936	0.0127853	0.00445178	0.00295612	MYRIP	Hyper
127	chr18	24764966	24765490	525	*	6	2.08961e-13	0.00262242	0.103449	0.0133693	0.00378453	0.00260593	AQP4-AS1, CHST9	Hyper
128	chr1	65775059	65775772	714	*	9	8.99231e-15	0.00359487	0.103741	0.0134721	0.00311913	0.00148262	DNAJC6	Hyper
129	chr3	137483063	137483617	555	*	10	5.94374e-19	0.00140092	0.137977	0.01361	0.0024355	0.0012134	SOX14	Hyper
130	chr16	67427183	67427633	451	*	10	1.00123e-15	0.00404629	0.112091	0.0136679	0.00378207	0.00105437	TPPP3	Hyper
131	chr2	210636350	210636748	399	*	7	1.27722e-11	0.00222064	0.1174	0.0140053	0.00504226	0.00268381	UNC80	Hyper
132	chr22	31277246	31278089	844	*	7	2.71416e-14	0.00446035	0.0725071	0.0140575	-0.0041884	-0.00214613	OSBP2	Hypo
133	chr12	66582737	66583255	519	*	6	6.56037e-15	0.00837525	0.0589067	0.0144281	0.00229419	0.00119485	IRAK3	Hyper
134	chr14	33403743	33404466	724	*	8	8.20909e-15	0.0301501	0.0638533	0.0145038	0.00365023	0.00152102	NPAS3	Hyper
135	chr5	113697330	113698847	1518	*	16	1.23595e-16	0.000832738	0.135653	0.0153789	0.00262829	0.00162508	KCNN2	Hyper
136	chr18	35145473	35147162	1690	*	20	1.36172e-17	0.00548332	0.0838695	0.0154381	0.00258788	NA	CELF4	NA
137	chr10	54074040	54074524	485	*	6	3.67556e-14	0.00350555	0.111477	0.0158776	0.0028603	0.00226881	1	Hyper
138	chr4	171010728	171011502	775	*	9	2.71859e-15	0.00357198	0.083774	0.0159308	0.00356205	0.00203151	AADAT	Hyper
139	chr7	89840708	89841435	728	*	12	9.47839e-18	0.00311083	0.0965077	0.0161631	0.00174913	0.000994841	STEAP2, STEAP2-AS1	Hyper
140	chr2	73144283	73145006	724	*	5	2.35955e-13	0.00399242	0.0996016	0.0162851	0.00158653	0.00116023	EMX1	Hyper
141	chr4	46391392	46392253	862	*	9	1.68119e-14	0.0141913	0.0862307	0.016294	0.00355094	0.00111232	GABRA2	Hyper
142	chr9	85677921	85678496	576	*	8	8.53676e-15	0.00655567	0.111318	0.0164964	0.00556915	0.00242953	RASEF	Hyper
143	chr8	85095275	85096037	763	*	9	8.95683e-15	0.00276222	0.140405	0.0168123	0.00452818	0.00220751	RALYL	Hyper
144	chr11	89224282	89224381	100	*	3	1.34819e-11	0.0106152	0.0396978	0.0171167	0.00204796	0.00157431	NOX4	Hyper
145	chr2	213402433	213403859	1427	*	13	2.18113e-17	0.00192559	0.161886	0.0171539	0.00336332	0.00174815	ERBB4	Hyper
146	chr17	48046661	48046859	199	*	6	5.3164e-12	0.00835241	0.0668105	0.0172163	0.00209169	0.00140301	DLX4	Hyper
147	chr19	46801193	46801672	480	*	5	8.04728e-14	0.0282978	0.060619	0.0180912	-0.0052199	-0.00269203	HIF3A	Hypo
148	chr7	73184617	73184671	55	*	6	1.22519e-11	0.00539432	0.100913	0.0181449	0.00222131	0.00119455	NA	Hyper
149	chr3	62860710	62861796	1087	*	11	2.61009e-18	0.00596308	0.116695	0.0184799	0.00331596	0.00157708	CADPS	Hyper
150	chr5	11903441	11904442	1002	*	11	3.44872e-16	0.00320329	0.105482	0.0185163	0.00312915	0.00154899	CTNND2	Hyper
151	chr13	96742905	96743754	850	*	8	4.59221e-15	0.00489316	0.0963933	0.0186555	0.00256694	0.00148359	HS6ST3	Hyper
152	chr1	220863462	220863796	335	*	7	5.6023e-13	0.0141792	0.0605854	0.018852	0.00383351	0.00152053	C1orf115	Hyper
153	chr3	172166182	172166517	336	*	9	4.13683e-14	0.00369218	0.101947	0.0189818	0.00219491	0.00128891	GHSR	Hyper
154	chr11	94501636	94502388	753	*	5	7.42296e-17	0.00920504	0.0544661	0.019007	0.00120904	0.00096431	AMOTL1	Hyper
155	chr6	29691993	29692995	1003	*	13	1.94441e-23	0.169506	0.0217097	0.0192074	-0.00356957	-0.00111871	HLA-F	Hypo
156	chr16	46918160	46919098	939	*	10	2.48719e-18	0.0368215	0.0652504	0.0192352	0.00186496	0.00110804	GPT2	Hyper
157	chr3	96533413	96533530	118	*	5	1.04893e-11	0.00612718	0.0852903	0.0193298	0.0032359	0.00222037	EPHA6	Hyper
158	chr11	71955164	71955599	436	*	8	2.29648e-15	0.00584604	0.097843	0.0193986	0.00246859	0.000896916	PHOX2A	Hyper
159	chr2	14774265	14775187	923	*	11	1.52469e-15	0.00366996	0.144142	0.0198215	0.00469817	0.00215114	FAM84A	Hyper
160	chr7	20824556	20825216	661	*	5	5.71176e-13	0.0111601	0.0339349	0.0198409	0.0064784	0.00256673	SP8	Hyper
161	chr10	71561999	71562511	513	*	4	2.99541e-14	0.0335859	0.0111744	0.0199252	0.00287188	0.00089058	COL13A1	Hyper
162	chr10	88729175	88729861	687	*	6	3.92701e-13	0.0238452	0.072654	0.0199897	-0.00384097	-0.00183725	ADIRF, MMRN2, ADIRF-AS1	Hypo
163	chr13	88324570	88324879	310	*	4	3.21816e-14	0.0234055	0.0249685	0.0201813	0.00311039	0.00199577	SLITRK5	Hyper
164	chr1	13839913	13840712	800	*	6	1.00238e-14	0.0171563	0.0470986	0.020349	0.00355507	0.00178292	RP4-597A16.2, LRRC38	Hyper
165	chr4	5052795	5053504	710	*	8	2.01875e-16	0.00453195	0.126261	0.0204673	0.00418051	0.00179985	STK32B	Hyper
166	chr5	17216679	17217093	415	*	6	7.98875e-13	0.00488233	0.105846	0.0206301	0.00285076	0.0014047	BASP1, AC091878.1	Hyper
167	chr5	122371890	122372884	995	*	10	5.52871e-16	0.00611697	0.114958	0.0213457	0.00125057	0.000651791	RP11-359P5.1, PPIC	Hyper
168	chr1	229569670	229570288	619	*	8	2.5396e-14	0.00571238	0.117381	0.0214612	0.00293847	0.00190023	ACTA1	Hyper
169	chr11	111169795	111170104	310	*	3	1.12217e-14	0.0173358	0.0328563	0.0216147	0.00312818	0.00180939	COLCA2, COLCA1	Hyper
170	chr7	8473279	8473578	300	*	6	1.51543e-12	0.0109601	0.0405383	0.0216645	0.00143368	0.000843894	NA	Hyper
171	chr11	15136059	15136505	447	*	8	6.87691e-14	0.00543209	0.118109	0.021828	0.00400017	0.00193197	INSC	Hyper
172	chr10	102890886	102891568	683	*	8	8.5507e-15	0.0105799	0.0969504	0.0219741	0.00209382	0.00128336	TLX1	Hyper
173	chr15	71145252	71145762	511	*	6	8.37689e-13	0.0206619	0.0494791	0.0224407	-0.00251385	-0.00161801	LRRC49, LARP6	Hypo
174	chr11	98891211	98892283	1073	*	13	3.89006e-16	0.00875505	0.0302017	0.0225623	0.00357197	0.00100612	CNTN5	Hyper
175	chr18	11148510	11149068	559	*	8	9.18489e-16	0.0106578	0.110907	0.0225745	0.00460144	0.00241184	PIEZO2	Hyper
176	chr17	50235478	50236572	1095	*	9	1.31213e-16	0.015683	0.0838749	0.0228384	0.00565262	0.00229701	CA10	Hyper
177	chr2	43019484	43020264	781	*	8	5.20183e-15	0.00625518	0.0731507	0.0231588	0.00211499	0.00132703	HAAO	Hyper
178	chr16	12995554	12996889	1336	*	10	9.98235e-16	0.00541409	0.0975714	0.023166	0.00282997	0.00133267	SHISA9	Hyper
179	chr16	51184205	51185772	1568	*	23	8.4011e-24	0.00194839	0.135105	0.0232315	0.00321197	0.00154639	SALL1	Hyper
180	chr1	26372290	26372469	180	*	3	2.53857e-11	0.00983069	0.0823525	0.0234314	0.00144145	0.00112864	SLC30A2	Hyper
181	chr19	9473565	9474128	564	*	7	3.93057e-13	0.0345423	0.0369872	0.0237104	0.00237244	0.000970445	ZNF559-ZNF177, ZNF177	Hyper
182	chr6	34433412	34434076	665	*	7	8.66764e-15	0.0196319	0.0898397	0.0238489	0.000969311	0.000618615	PACSIN1	Hyper
183	chr2	107502615	107503736	1122	*	10	1.46981e-16	0.00438833	0.134488	0.0242862	0.0043563	0.00233509	ST6GAL2	Hyper
184	chr11	47399813	47400330	518	*	11	2.26398e-13	0.00319919	0.164649	0.0256367	0.00253625	0.00161084	SPI1	Hyper
185	chr2	189156425	189157566	1142	*	17	4.38994e-18	0.00202242	0.167631	0.0257249	0.00353331	0.00168824	GULP1	Hyper
186	chr8	109094793	109095572	780	*	5	1.23595e-16	0.00679875	0.115465	0.0258152	0.00274385	0.00166941	RSPO2	Hyper
187	chr1	31845923	31846089	167	*	5	1.61885e-11	0.0103538	0.060051	0.0258626	0.00227252	0.00145979	FABP3	Hyper
188	chr14	69725911	69727356	1446	*	18	5.20423e-23	0.00503541	0.144365	0.0260401	-0.00231381	0.000576981	GALNT16, RP11-363J20.2	Hyper
189	chr4	5889545	5889876	332	*	5	1.50348e-12	0.00752127	0.104623	0.0263933	0.00181844	0.00152086	CRMP1	Hyper
190	chr5	170736021	170736572	552	*	10	3.63967e-16	0.0240618	0.0920071	0.026442	0.00311797	0.00177735	TLX3	Hyper
191	chr13	38443634	38444227	594	*	9	1.13347e-12	0.00397641	0.133302	0.0267267	0.00262611	0.00156685	TRPC4	Hyper
192	chr12	59313817	59314530	714	*	12	6.45506e-16	0.00494696	0.152343	0.0268756	0.00385396	0.0016748	RP11-150C16.1, LRIG3	Hyper
193	chr21	31311797	31312333	537	*	8	6.99518e-15	0.00485848	0.141324	0.0271044	0.00591628	0.00217837	GRIK1	Hyper
194	chr5	146889027	146889763	737	*	10	7.64552e-14	0.032569	0.12324	0.0271349	0.00566387	0.00184856	DPYSL3	Hyper
195	chr1	202679504	202679768	265	*	8	2.28445e-13	0.255098	0.0323627	0.0273616	0.00161873	0.000627597	SYT2	Hyper
196	chr2	75426367	75427489	1123	*	10	9.64647e-18	0.00529612	0.116355	0.0278198	0.00198516	0.000921614	TACR1	Hyper
197	chr7	19812327	19813244	918	*	13	7.54054e-17	0.00998837	0.119618	0.0281449	0.00333922	0.00117022	TMEM196	Hyper
198	chr7	123672780	123673754	975	*	8	1.16771e-14	0.232472	0.0260831	0.0282593	0.00710962	0.0019765	RP5-921G16.1, TMEM229A	Hyper
199	chr1	220101368	220102043	676	*	12	1.92016e-14	0.0025515	0.173915	0.0282962	0.00410116	0.00158627	SLC30A10	Hyper
200	chr7	90225476	90226043	568	*	7	3.21153e-14	0.00548366	0.136704	0.0284327	0.00147753	0.000939286	CDK14, AC002456.2	Hyper
201	chr4	57975738	57976561	824	*	10	4.42117e-19	0.0184325	0.122959	0.0285322	0.00455664	0.00135723	IGFBP7-AS1, IGFBP7	Hyper
202	chr7	751830	752743	914	*	11	2.18805e-21	0.0940242	0.0455928	0.0285654	0.00348391	0.00113149	PRKAR1B	Hyper
203	chr15	35046610	35047411	802	*	10	1.23609e-14	0.012855	0.0655402	0.0290908	0.00665406	0.00222735	RP11-814P5.1, GJD2	Hyper
204	chr10	25464418	25465503	1086	*	11	1.57453e-16	0.0191922	0.0693775	0.0291901	0.00374073	0.00135234	GPR158, GPR158-AS1	Hyper
205	chr7	38670412	38671190	779	*	9	8.16728e-15	0.0562309	0.114499	0.0296289	0.00253345	0.000773321	AMPH	Hyper
206	chr12	95941571	95942287	717	*	8	1.16048e-12	0.00995404	0.0553711	0.0299574	-0.00168484	0.000279829	USP44	Hyper
207	chr9	137967290	137967411	122	*	5	2.06862e-11	0.0103147	0.101518	0.0300784	0.0028143	0.00170878	OLFM1	Hyper
208	chr11	13030637	13031415	779	*	8	1.60993e-12	0.0577785	0.0457349	0.030376	0.00373671	0.00109625	RASSF10, CTC-497E21.3	Hyper
209	chr1	207627372	207628182	811	*	10	1.19416e-17	0.0560486	0.053683	0.0304758	0.00241058	0.000908205	CR2	Hyper
210	chr1	86046307	86046805	499	*	10	7.63618e-15	0.0176255	0.0946005	0.0313271	0.00262096	0.00141729	CYR61	Hyper
211	chr13	28366427	28366814	388	*	8	1.65719e-12	0.0360999	0.0899564	0.0314125	0.00381054	0.00165238	GSX1	Hyper
212	chr10	118031632	118032759	1128	*	12	1.88259e-18	0.0183011	0.0300654	0.0315371	0.00291248	0.00104026	GFRA1	Hyper
213	chr15	30114291	30115299	1009	*	14	2.98541e-15	0.00483856	0.163496	0.0317296	0.00426348	0.00200226	RP11-680F8.3, TJP1	Hyper
214	chr5	168727752	168728270	519	*	9	5.61279e-13	0.0068486	0.140954	0.0319651	0.00409704	0.00186537	SLIT3	Hyper
215	chr15	93580022	93580312	291	*	4	1.41663e-11	0.025499	0.0651412	0.0322317	-0.00300898	-0.00191202	NA	Hypo
216	chr6	32116538	32117565	1028	*	17	1.32083e-18	0.0334687	0.107353	0.0323764	0.00344838	0.00140744	PRRT1	Hyper
217	chr13	110438578	110439781	1204	*	10	2.50437e-16	0.00576333	0.151097	0.0335154	0.00304292	0.00248916	IRS2	Hyper
218	chr5	128300671	128301488	818	*	11	8.05073e-13	0.00542738	0.143844	0.0335671	0.0027337	0.00141667	SLC27A6	Hyper
219	chr5	2751822	2752882	1061	*	11	1.11335e-15	0.00539637	0.168075	0.0336119	0.00455506	0.00218132	C5orf38, IRX2	Hyper
220	chr6	26987575	26988289	715	*	12	3.71495e-15	0.00619169	0.159769	0.0341917	0.00313919	0.00179765	LINC00240, TRNAI2	Hyper
221	chr12	63544752	63545523	772	*	8	1.7306e-14	0.0121726	0.0712057	0.0342011	0.00316986	0.00192706	NA	Hyper
222	chr6	101846603	101847656	1054	*	17	2.60076e-19	0.00619326	0.122765	0.0347166	0.00515083	0.00154479	GRIK2	Hyper
223	chr13	37005501	37006748	1248	*	15	3.38872e-18	0.010376	0.113311	0.0358675	0.00440027	0.00138343	CCNA1	Hyper
224	chr16	2907745	2908934	1190	*	13	1.0086e-14	0.00307465	0.185454	0.0362076	-0.00487913	-0.00266019	LA16c-325D7.1, PRSS22	Hypo
225	chr19	56879418	56879994	577	*	10	1.62424e-12	0.0111558	0.149683	0.0365734	0.00353299	0.0014906	ZNF542, ZSCAN5A, AC006116.21	Hyper
226	chr18	76739409	76740284	876	*	9	1.19469e-13	0.00917047	0.11141	0.0366027	0.00397843	0.0024967	SALL3	Hyper
227	chr19	11924686	11925679	994	*	12	9.98235e-16	0.00890661	0.133206	0.0367943	0.00278341	0.000969262	ZNF440	Hyper
228	chr16	68270129	68270882	754	*	11	2.21954e-14	0.0180595	0.136652	0.0369779	0.00404821	0.00165216	ESRP2, RP11-96D1.6	Hyper
229	chr12	7167313	7168545	1233	*	10	2.71798e-19	0.119634	0.0376494	0.0372837	-0.00444662	-0.00165214	C1S	Hypo
230	chr18	11752076	11752215	140	*	4	9.12154e-13	0.0279924	0.0935566	0.0373163	0.00265269	0.00144365	GNAL	Hyper
231	chr3	8543014	8543732	719	*	9	1.77433e-17	0.107694	0.0204284	0.0375395	0.00412632	0.00127894	LMCD1, LMCD1-AS1	Hyper
232	chr5	126626092	126626719	628	*	9	4.12507e-14	0.0123291	0.120617	0.0376369	0.00448078	0.0021531	MEGF10	Hyper
233	chr10	128994030	128994608	579	*	7	1.38279e-14	0.0108124	0.139501	0.0384601	0.0045987	0.0033792	DOCK1, FAM196A	Hyper
234	chr9	99145525	99146400	876	*	8	4.02958e-17	0.0496717	0.0784272	0.0385842	0.00296592	0.00110197	SLC35D2	Hyper
235	chr10	21462441	21463009	569	*	8	1.31391e-12	0.0094568	0.144063	0.0394219	0.00533959	0.00279052	NEBL-AS1, NEBL	Hyper
236	chr3	158288712	158289160	449	*	11	2.37539e-13	0.0256072	0.0593973	0.0401365	0.0020734	0.000941489	MLF1, RP11-538P18.2	Hyper
237	chr5	150051914	150052180	267	*	5	1.33254e-11	0.0201299	0.0731968	0.0405892	0.00112236	0.000912423	MYOZ3, CTC-345K18.2	Hyper
238	chr2	80530948	80531842	895	*	8	3.12824e-14	0.013335	0.159305	0.0408428	0.00222624	0.00136156	CTNNA2, LRRTM1	Hyper
239	chr5	140306054	140306458	405	*	10	2.97969e-12	0.0108256	0.118134	0.0412862	0.00287665	0.00156889	PCDHA1, PCDHA2, PCDHA3, PCDHA4, PCDHA5, PCDHA6, PCDHA7, PCDHA8, PCDHA9, PCDHA10, PCDHA11, PCDHA12, PCDHA13, PCDHAC1	Hyper
240	chr4	17783059	17783331	273	*	6	5.68924e-12	0.0351642	0.100035	0.0418942	0.00234961	0.00131403	FAM184B	Hyper
241	chr14	79745343	79745664	322	*	5	7.01327e-12	0.0119203	0.139534	0.0420983	0.00338632	0.00197592	NRXN3	Hyper
242	chr3	10857435	10858003	569	*	11	3.46991e-16	0.00972202	0.145597	0.0427227	0.0026933	0.0015776	SLC6A11	Hyper
243	chr1	17445809	17446162	354	*	8	1.1856e-11	0.0113006	0.152438	0.043154	0.00159679	0.000903407	PADI2	Hyper
244	chr2	56150549	56151179	631	*	7	6.54035e-13	0.0253362	0.105628	0.0436067	0.00269399	0.00157411	EFEMP1	Hyper
245	chr7	32338950	32339497	548	*	9	1.24248e-15	0.0357883	0.0934016	0.0453248	-0.0042873	-0.00217211	NA	Hypo
246	chr16	66612774	66613355	582	*	10	4.81059e-12	0.0418473	0.154903	0.0460012	0.0030676	0.00172985	CKLF-CMTM1, CMTM1, CMTM2	Hyper
247	chr1	220921611	220922046	436	*	6	1.63745e-12	0.0414508	0.078401	0.0466008	0.00566404	0.00276441	MARC2	Hyper
248	chr4	155664941	155665062	122	*	5	6.82865e-12	0.0183041	0.110924	0.0468607	0.00210541	0.00141694	LRAT	Hyper
249	chr6	127441151	127441605	455	*	3	7.96524e-13	0.1166	0.0474695	0.0474757	0.00161616	0.000960044	RSPO3	Hyper
250	chr13	108520039	108520566	528	*	6	9.215e-13	0.021794	0.117098	0.0474792	0.00278602	0.0014472	NA	Hyper
251	chr16	10276369	10277017	649	*	9	1.05627e-12	0.0210256	0.0838438	0.0485693	0.00172156	0.00102389	GRIN2A	Hyper
252	chr10	96162146	96162809	664	*	7	5.76686e-12	0.0299425	0.14122	0.0521328	0.00177267	0.000940655	TBC1D12	Hyper
253	chr7	115850041	115850441	401	*	6	5.40903e-15	0.0558397	0.0950844	0.0524415	0.00274821	0.00110905	NA	Hyper
254	chr14	85996202	85996873	672	*	10	4.33542e-12	0.0184138	0.143824	0.0545541	0.00289706	0.00144307	FLRT2, RP11-497E19.1	Hyper
255	chr8	55370171	55370579	409	*	9	4.7647e-13	0.0296829	0.104314	0.056472	0.00338469	0.00199076	SOX17	Hyper
256	chr20	9049273	9049694	422	*	7	2.22625e-12	0.0119298	0.171735	0.0566133	0.00411878	0.00184025	PLCB4	Hyper
257	chr3	132756867	132757610	744	*	10	1.57455e-13	0.0202239	0.171698	0.0585072	0.00317728	0.00142452	TMEM108	Hyper
258	chr15	75639770	75639998	229	*	6	5.21523e-14	0.0573556	0.0827985	0.0587453	0.00112	0.000679922	NEIL1	Hyper
259	chr8	101117902	101118899	998	*	13	6.6967e-16	0.0623421	0.135067	0.0618233	0.00347573	0.00133643	RGS22	Hyper
260	chr14	103988776	103989789	1014	*	10	1.40045e-14	0.143677	0.0597159	0.0618472	0.00264799	0.000984522	CKB	Hyper
261	chr6	72595944	72596698	755	*	10	6.98958e-15	0.0594982	0.0539846	0.0630535	0.00281068	0.00120548	RIMS1	Hyper
262	chr17	32483560	32484259	700	*	13	1.83132e-16	0.0654046	0.105299	0.0639	0.00302624	0.00105185	ASIC2	Hyper
263	chr14	104583245	104583799	555	*	6	3.24446e-12	0.034375	0.123955	0.0640997	0.0028943	0.00117418	MIR203	Hyper
264	chr3	129692836	129693791	956	*	13	1.54309e-15	0.139734	0.101983	0.0644301	0.00345266	0.00124987	TRH	Hyper
265	chr17	56832804	56833253	450	*	11	6.13453e-13	0.223499	0.0290493	0.0648759	0.00155789	0.00066445	PPM1E	Hyper
266	chr1	32930168	32931179	1012	*	14	5.9158e-19	0.0293288	0.17664	0.0658543	0.00322803	0.00116492	RP1-27O5.3, ZBTB8B	Hyper
267	chr7	116963193	116964012	820	*	9	1.16879e-12	0.0529665	0.130744	0.0674569	0.00345982	0.00194242	WNT2	Hyper
268	chr4	13546111	13546316	206	*	6	1.69679e-12	0.0249841	0.134201	0.0691296	0.00175257	0.000949648	NKX3-2	Hyper
269	chr2	155554348	155555157	810	*	9	2.04565e-15	0.022199	0.141273	0.069994	0.00226772	0.0013101	KCNJ3	Hyper
270	chr15	96873850	96874052	203	*	10	3.45473e-12	0.021408	0.104508	0.0707072	0.00144345	0.000927726	NR2F2	Hyper
271	chr1	32041287	32041507	221	*	4	1.15797e-11	0.26293	0.0213294	0.0719062	-0.00381364	-0.00141294	NA	Hypo
272	chr11	105480778	105481322	545	*	11	8.67236e-13	0.0105335	0.204261	0.0721623	0.00238671	0.00153065	GRIA4	Hyper
273	chr17	17109640	17110641	1002	*	10	1.20531e-15	0.0204452	0.167538	0.0733782	-0.00529467	-0.00286456	MPRIP, RP11-45M22.4	Hypo
274	chr1	177133536	177133737	202	*	4	2.93558e-12	0.0482124	0.0965758	0.0746892	0.00315999	0.00183983	ASTN1	Hyper
275	chr5	145718392	145718401	10	*	3	2.7298e-11	0.105998	0.0828178	0.0779477	0.00241883	0.00169693	RBM27, CTC-359M8.1	Hyper
276	chr3	6902432	6903327	896	*	10	4.0494e-14	0.0179889	0.168604	0.080904	0.00370216	0.00205843	GRM7	Hyper
277	chr8	132052702	132053262	561	*	8	9.67759e-13	0.0242152	0.15515	0.0867902	0.0030577	0.00166918	ADCY8	Hyper
278	chr7	122526502	122526940	439	*	12	5.21765e-14	0.0453378	0.173016	0.0897496	0.00397159	0.00166494	CADPS2	Hyper
279	chr2	241076131	241076416	286	*	9	1.41157e-11	0.0644819	0.143763	0.0907913	-0.00289016	-0.00168102	MYEOV2	Hypo
280	chr8	63160547	63161077	531	*	8	2.10305e-13	0.148792	0.0943152	0.0992785	0.00254973	0.00111131	NA	Hyper
281	chr20	13200931	13201353	423	*	13	1.51538e-11	0.0164617	0.223361	0.101191	0.00554721	0.00261564	NA	Hyper
282	chr16	55513148	55513415	268	*	3	5.40927e-12	0.0631193	0.140945	0.101543	0.00161627	0.000963756	MMP2	Hyper
283	chr3	164914575	164914812	238	*	4	1.33394e-11	0.0487871	0.167977	0.105304	0.00319707	0.00196897	SLITRK3	Hyper
284	chr18	5543801	5544208	408	*	9	3.66907e-12	0.0392219	0.17873	0.105474	0.00269496	0.00164308	EPB41L3	Hyper
285	chr5	148033882	148033896	15	*	3	2.50098e-11	0.0544377	0.174456	0.108597	0.00426789	0.00325792	HTR4	Hyper
286	chr4	172734031	172734507	477	*	8	2.76952e-12	0.0502679	0.205972	0.115618	0.00418023	0.00195435	GALNTL6	Hyper
287	chr7	27207996	27209131	1136	*	14	1.64301e-13	0.0443877	0.206662	0.121036	0.00222588	0.00109441	HOXA10-AS, HOXA9, RP1-170O19.20, MIR196B	Hyper
288	chr10	122216135	122216376	242	*	7	1.29385e-11	0.08247	0.154133	0.121755	0.00209413	0.000976374	NA	Hyper
289	chr3	125899086	125900180	1095	*	15	1.25588e-21	0.231683	0.130854	0.124335	0.00383858	0.00121371	ALDH1L1-AS2, ALDH1L1	Hyper
290	chr13	78492916	78493712	797	*	23	1.00269e-24	0.146506	0.200846	0.128429	0.00211704	0.000936052	EDNRB	Hyper
291	chr6	30653191	30653799	609	*	10	5.1833e-13	0.0717248	0.162327	0.132811	-0.00386909	-0.00158329	PPP1R18	Hypo
292	chr10	20105353	20105641	289	*	4	6.91804e-12	0.0635706	0.185068	0.132824	0.00296415	0.00179917	PLXDC2	Hyper
293	chr16	55690130	55690564	435	*	9	1.73534e-12	0.139207	0.177064	0.138602	0.00254457	0.000983024	SLC6A2	Hyper
294	chr6	133561716	133562776	1061	*	25	1.89441e-16	0.0260431	0.155742	0.159294	0.00330496	0.00139052	EYA4	Hyper
295	chr8	93977871	93978012	142	*	3	1.07969e-11	0.129875	0.155216	0.162233	0.00263954	0.00152926	CTD-3239E11.2, TRIQK	Hyper
296	chr10	60936383	60936626	244	*	3	1.41093e-11	0.0907993	0.213603	0.166443	0.00252587	0.00192727	PHYHIPL	Hyper
297	chr11	129245309	129245988	680	*	10	1.18595e-13	0.135193	0.17251	0.175638	0.00311189	0.00157965	BARX2	Hyper
298	chr3	79068292	79068441	150	*	4	2.00128e-11	0.0909512	0.214122	0.179426	0.00278843	0.00136147	ROBO1	Hyper
299	chr12	20521984	20522384	401	*	3	2.7921e-12	0.157285	0.183823	0.201852	0.0025072	0.00131923	PDE3A, RP11-284H19.1	Hyper
300	chr14	102026086	102026543	458	*	10	1.1804e-11	0.220358	0.184616	0.210152	0.00215913	0.00103641	DIO3OS	Hyper
301	chr4	110223959	110224247	289	*	8	1.02034e-11	0.288627	0.185247	0.28179	0.00190551	0.000918983	AC004051.2	Hyper
302	chr18	74961724	74961968	245	*	10	4.0574e-12	0.305415	0.201672	0.364218	0.00162653	NA	NA	NA
303	chr6	33282418	33283158	741	*	19	1.12825e-12	0.162809	0.292981	0.368891	0.00400086	0.00149268	ZBTB22	Hyper
304	chr12	115134886	115135700	815	*	20	1.22187e-13	0.315186	0.245016	0.448711	0.00253777	0.000941897	NA	Hyper
305	chr6	32063835	32065043	1209	*	38	2.05136e-14	0.481801	0.235556	0.659978	-0.00649369	-0.0026469	TNXB	Hypo

## Sheet: Timepoint-Associated DMRs
Timepoint-Associated DMRs (tpDMRs)
	seqnames	start	end	width	strand	no.cpgs	min_smoothed_fdr	Stouffer	HMFDR	Fisher	maxdiff	meandiff	overlapping.genes	DM_status
1	chr21	45559838	45561490	1653	*	6	2.74864e-24	4.21249e-06	0.0206611	4.31049e-05	-0.0547824	-0.0400563	C21orf33	Hypo
2	chr1	42383598	42385662	2065	*	17	1.86481e-54	4.3146e-05	0.0489426	0.000172091	-0.0775339	-0.0343898	HIVEP3	Hypo
3	chr15	25454202	25455573	1372	*	6	1.0267e-25	0.000175925	0.00660779	0.000203641	-0.0487762	-0.0299275	SNHG14, SNORD115-22	Hypo
4	chr14	104569519	104571173	1655	*	9	1.37564e-20	5.22795e-05	0.0347279	0.000329574	-0.0497058	-0.0265541	ASPG	Hypo
5	chr14	101016266	101016389	124	*	3	4.43247e-17	0.000143979	0.0180953	0.000510222	-0.056397	-0.0509123	BEGAIN	Hypo
6	chr17	7742126	7743410	1285	*	7	9.06725e-19	0.000408195	0.0501631	0.000767683	0.0489099	0.0282312	KDM6B	Hyper
7	chr14	105638590	105640389	1800	*	9	2.16393e-23	0.000135235	0.0414173	0.00102759	-0.0633719	-0.0295115	RP11-44N21.4, NUDT14	Hypo
8	chr10	88728572	88730324	1753	*	9	1.29624e-19	0.000545757	0.0537093	0.00107327	-0.0460327	-0.022894	ADIRF, MMRN2, ADIRF-AS1, RP11-96C23.15	Hypo
9	chr11	2018635	2020560	1926	*	30	8.00702e-44	1.49241e-05	0.108975	0.00109703	-0.0671755	-0.0317331	H19	Hypo
10	chr5	131408461	131409637	1177	*	7	5.26214e-18	0.000261513	0.0511118	0.00117006	-0.0611812	-0.032413	CSF2	Hypo
11	chr7	130129946	130132422	2477	*	41	9.52769e-47	0.00116256	0.107538	0.00125476	-0.0473107	-0.0196638	MEST	Hypo
12	chr3	193967745	193968886	1142	*	5	1.13228e-17	0.000531181	0.026962	0.00126053	-0.0372991	-0.0186576	RP11-513G11.3, RP11-513G11.4	Hypo
13	chr11	2720229	2722713	2485	*	30	3.57172e-34	0.000102672	0.0989758	0.00127039	-0.0742501	-0.0308062	KCNQ1, KCNQ1OT1	Hypo
14	chr11	1587197	1588478	1282	*	4	2.52048e-13	0.000463872	0.0262622	0.00143392	-0.0408927	-0.0301162	DUSP8	Hypo
15	chr11	66617512	66618609	1098	*	8	4.29824e-17	0.000125292	0.073358	0.00145691	-0.0326123	-0.0188083	PC	Hypo
16	chr10	129536394	129536818	425	*	4	2.55696e-17	0.000454071	0.026407	0.00156136	-0.0450221	-0.030269	FOXI2	Hypo
17	chr16	85786110	85787176	1067	*	4	8.6716e-11	0.000498528	0.0295796	0.00165026	-0.0435987	-0.0326984	NA	Hypo
18	chr9	140197798	140197890	93	*	3	3.87269e-18	0.000612305	0.0236088	0.00171928	-0.0493165	-0.0446924	NA	Hypo
19	chr17	80189381	80190154	774	*	6	2.89598e-19	0.000224375	0.063292	0.00176957	0.0463346	0.0296242	SLC16A3	Hyper
20	chr7	1585359	1586056	698	*	8	1.33557e-19	0.00269856	0.0449148	0.001886	-0.0431434	-0.0279341	TMEM184A	Hypo
21	chr11	1949032	1949130	99	*	5	3.32788e-13	0.000378901	0.0648563	0.00241202	-0.0480528	-0.0361735	TNNT3	Hypo
22	chr14	102022513	102023493	981	*	4	7.50558e-13	0.000655104	0.042009	0.0024611	-0.0250529	-0.020315	DIO3OS	Hypo
23	chr20	62366755	62368256	1502	*	9	2.07998e-18	0.00081826	0.075717	0.00261702	-0.0727104	-0.0425209	ZGPAT, RP4-583P15.15, LIME1	Hypo
24	chr1	3412753	3413291	539	*	3	1.5315e-12	0.00112938	0.024549	0.00267563	-0.0457877	-0.0398164	MEGF6	Hypo
25	chr1	3387847	3388196	350	*	4	2.94707e-13	0.00070671	0.041981	0.00279492	-0.0427092	-0.0360567	ARHGEF16	Hypo
26	chr4	3486039	3487334	1296	*	7	3.20879e-13	0.000526008	0.0535629	0.00298793	0.0464312	-0.0234347	DOK7	Hypo
27	chr11	1150298	1151525	1228	*	6	5.67522e-11	0.0126564	0.0580883	0.00309251	-0.0470266	-0.0187097	NA	Hypo
28	chr1	24435097	24435582	486	*	4	1.62353e-13	0.000828421	0.0474825	0.00318594	-0.0391711	-0.0234017	MYOM3	Hypo
29	chr20	62666862	62666983	122	*	3	2.03059e-12	0.00131562	0.0244428	0.00323872	-0.0452957	-0.0429467	LINC00176, ZNF512B	Hypo
30	chr20	61867533	61869537	2005	*	7	4.48885e-17	0.00160598	0.0457139	0.00336585	-0.0581664	-0.0350188	BIRC7	Hypo
31	chr9	140330621	140331582	962	*	5	3.69767e-15	0.000668243	0.0601463	0.00341499	-0.0662275	-0.0425397	ENTPD8	Hypo
32	chr22	46685472	46685754	283	*	3	6.42628e-13	0.0014063	0.0248216	0.0034524	-0.0424043	-0.0341424	TTC38	Hypo
33	chr15	25474735	25476712	1978	*	9	6.42676e-18	0.00580505	0.0251469	0.0035267	-0.0427879	-0.0212164	SNHG14, SNORD115-33	Hypo
34	chr5	134672296	134672987	692	*	3	6.49322e-14	0.00290389	0.0184487	0.00357789	-0.0374273	-0.0232059	C5orf66, H2AFY	Hypo
35	chr3	193988507	193989356	850	*	4	5.26455e-16	0.00335808	0.0159846	0.003781	-0.0573566	-0.0356273	NA	Hypo
36	chr22	24039722	24040094	373	*	4	3.32391e-12	0.00162922	0.0173749	0.00384459	-0.022073	-0.0177252	RGL4, GUSBP11, KB-1572G7.2, AP000347.2	Hypo
37	chr14	101290717	101293856	3140	*	34	1.7171e-31	5.1464e-05	0.162238	0.00409408	-0.0467953	-0.0248349	MEG3	Hypo
38	chr14	75765352	75766014	663	*	4	2.60864e-12	0.00363836	0.0283056	0.00465178	0.0394576	0.0305868	NA	Hyper
39	chr19	47128970	47129343	374	*	3	1.265e-12	0.00206245	0.0262657	0.00467791	-0.0426222	-0.0367376	NA	Hypo
40	chr21	45749343	45749759	417	*	4	3.1282e-12	0.00197436	0.0401317	0.00470216	-0.046913	-0.0354461	AP001062.8, C21orf2	Hypo
41	chr22	19165859	19167309	1451	*	9	1.03808e-14	0.00043842	0.101095	0.00481283	-0.021124	-0.00279191	SLC25A1, CLTCL1	Hypo
42	chr15	25437871	25438443	573	*	5	1.44645e-16	0.000991633	0.0681322	0.00493933	-0.0475313	-0.0361569	SNHG14	Hypo
43	chr2	95938759	95939398	640	*	3	4.65409e-12	0.00234849	0.0332871	0.00543725	-0.0290322	-0.0223706	NA	Hypo
44	chr21	45844555	45845341	787	*	3	2.45513e-12	0.00214183	0.0392465	0.00548546	-0.0356818	-0.030677	TRPM2, AP001065.2	Hypo
45	chr16	857454	858833	1380	*	7	9.76915e-14	0.00610884	0.0522267	0.0058174	-0.0546496	-0.0311261	PRR25	Hypo
46	chr16	75150456	75150880	425	*	8	1.22613e-20	0.0118728	0.0296602	0.00594677	-0.0556959	-0.0279677	LDHD	Hypo
47	chr9	139870908	139872395	1488	*	10	1.4234e-23	0.018495	0.0336641	0.00595793	-0.0639853	-0.028813	RP11-229P13.19, PTGDS	Hypo
48	chr17	76128906	76130305	1400	*	9	9.46161e-21	0.0047937	0.0650395	0.00641641	-0.0716409	-0.0302521	TMC8	Hypo
49	chr1	28521427	28521540	114	*	3	3.88057e-10	0.00255028	0.0432556	0.00651055	-0.0341864	-0.0311446	NA	Hypo
50	chr15	73974792	73975234	443	*	3	1.51861e-11	0.00287495	0.0370179	0.00667329	-0.0309872	-0.0232206	NA	Hypo
51	chr1	110170797	110172028	1232	*	5	2.45531e-20	0.0129938	0.00951269	0.00704854	-0.0246977	-0.0113739	AMPD2, RP5-1160K1.6	Hypo
52	chr7	195475	196130	656	*	7	5.00447e-15	0.00187286	0.067574	0.00753979	-0.0278992	-0.0148607	FAM20C	Hypo
53	chr12	122825944	122826219	276	*	4	1.35595e-11	0.00340353	0.0427069	0.00758405	0.0286139	0.0133459	CLIP1	Hyper
54	chr17	21199624	21200454	831	*	4	1.03516e-11	0.00259044	0.0539079	0.00761945	-0.0317456	-0.0242815	MAP2K3	Hypo
55	chr14	105995685	105996513	829	*	4	1.83078e-12	0.0395062	0.0417486	0.00835566	-0.0425098	-0.0294275	TMEM121	Hypo
56	chr12	16499963	16500185	223	*	3	4.20281e-09	0.00310079	0.0563322	0.00858242	-0.0336449	-0.0328179	MGST1	Hypo
57	chr19	12817284	12817426	143	*	3	1.21582e-11	0.0161169	0.0201344	0.00874134	0.0164718	0.0114518	TNPO2, SNORD41	Hyper
58	chr13	27203226	27203560	335	*	3	7.2375e-09	0.00336407	0.0516591	0.00879102	-0.0237567	-0.0172664	WASF3, WASF3-AS1	Hypo
59	chr3	127109560	127110143	584	*	3	6.40686e-10	0.00408132	0.0377951	0.00898523	-0.0508468	-0.0270015	NA	Hypo
60	chr16	87718661	87719233	573	*	3	7.32221e-09	0.00408081	0.0414159	0.00920369	-0.0296774	-0.0186521	JPH3	Hypo
61	chr16	75271872	75273413	1542	*	7	7.44167e-20	0.00247973	0.0535723	0.00981298	-0.0433897	-0.0248423	BCAR1	Hypo
62	chr16	10671842	10672284	443	*	4	9.7038e-10	0.00941652	0.0523639	0.0104739	-0.0395516	-0.0135437	EMP2, RP11-27M24.2	Hypo
63	chr11	119993914	119994800	887	*	6	6.45574e-11	0.00216569	0.0933634	0.0107953	-0.0214125	-0.0143518	TRIM29	Hypo
64	chr7	50849285	50849931	647	*	4	2.97208e-12	0.00400973	0.0545584	0.0108651	-0.0430288	-0.030941	GRB10	Hypo
65	chr2	131486496	131486950	455	*	3	1.02071e-11	0.00986594	0.0271056	0.0109951	-0.0469811	-0.0273415	GPR148	Hypo
66	chr1	25240865	25240938	74	*	3	3.65637e-10	0.00497169	0.0491711	0.0113852	-0.0581196	-0.0504363	RUNX3	Hypo
67	chr3	49908706	49909109	404	*	3	7.65284e-14	0.00636761	0.0293842	0.0114573	-0.0588343	-0.0440355	NA	Hypo
68	chr11	119212247	119212949	703	*	4	5.82854e-11	0.0219801	0.0402449	0.0116007	-0.0363812	-0.021849	C1QTNF5, MFRP, MFRP	Hypo
69	chr10	88426944	88428429	1486	*	10	9.64178e-18	0.00304192	0.0895834	0.0117955	-0.0370213	-0.0177521	LDB3	Hypo
70	chr9	139921530	139921971	442	*	5	1.11802e-11	0.00366094	0.079111	0.0119041	-0.0548488	-0.0333742	C9orf139, ABCA2	Hypo
71	chr14	101660100	101660727	628	*	3	3.5211e-09	0.0070947	0.0425306	0.0119648	-0.0342125	-0.0284559	NA	Hypo
72	chr14	105157692	105159108	1417	*	5	1.11074e-12	0.0047902	0.0469357	0.0122091	-0.0575502	-0.0254269	INF2	Hypo
73	chr17	47655364	47656586	1223	*	4	2.59763e-09	0.00475381	0.0507474	0.0124417	-0.047423	-0.026984	NXPH3	Hypo
74	chr11	119075962	119076323	362	*	3	5.76311e-12	0.0506583	0.0255765	0.0127392	0.0304875	0.0163213	NA	Hyper
75	chr22	24122939	24124070	1132	*	5	8.82753e-13	0.00591846	0.0488254	0.0128091	-0.0337719	-0.0171906	MMP11	Hypo
76	chr11	1780137	1780324	188	*	5	6.45605e-11	0.0027956	0.0985101	0.0128694	-0.0421823	-0.0249274	RP11-295K3.1, CTSD	Hypo
77	chr8	143359879	143361158	1280	*	6	1.71591e-10	0.015783	0.057612	0.0130712	-0.0514981	-0.0192513	TSNARE1	Hypo
78	chr22	45623493	45623714	222	*	3	6.75239e-10	0.00655617	0.0485842	0.0131836	-0.0476971	-0.0360659	KIAA0930	Hypo
79	chr9	140333139	140333805	667	*	3	1.11121e-08	0.00531766	0.0627307	0.0132741	-0.0538516	-0.0369831	ENTPD8	Hypo
80	chr2	82766427	82766850	424	*	3	2.71354e-10	0.0239616	0.0283706	0.0133377	-0.0409684	-0.0244089	NA	Hypo
81	chr5	96078430	96078834	405	*	3	2.05921e-10	0.00666546	0.0510948	0.0133598	-0.0418104	-0.0337181	CAST	Hypo
82	chr12	123467326	123467593	268	*	3	3.92395e-11	0.0838163	0.0211484	0.0134012	-0.0261125	-0.015873	RP11-197N18.2, ARL6IP4	Hypo
83	chr19	12998414	12998435	22	*	3	3.11697e-08	0.00540402	0.0631876	0.0135779	0.0215137	0.0152867	NA	Hyper
84	chr15	25482981	25483711	731	*	4	2.07011e-12	0.00646274	0.0510406	0.0139039	-0.0401964	-0.0263326	SNHG14, SNORD115-37	Hypo
85	chr1	1326333	1326618	286	*	3	4.80912e-09	0.00737841	0.0489553	0.0147628	-0.00771794	-0.00693982	CCNL2	Hypo
86	chr5	95295740	95296502	763	*	5	2.73578e-13	0.0678423	0.0553826	0.014781	-0.0363882	-0.0236877	ELL2	Hypo
87	chr7	142564463	142564916	454	*	3	7.23372e-09	0.00887233	0.0401105	0.0148718	-0.0286131	-0.0195977	EPHB6	Hypo
88	chr1	16318931	16318998	68	*	3	2.41198e-08	0.00592798	0.0684009	0.0149935	-0.0220277	-0.0149843	TBC1D3P6	Hypo
89	chr1	20513402	20513808	407	*	3	1.11332e-09	0.00814576	0.0517129	0.0151988	-0.034913	-0.0282994	UBXN10	Hypo
90	chr1	228461852	228462316	465	*	5	1.66658e-10	0.0726883	0.050369	0.0155987	-0.0135182	-0.00630129	OBSCN, RP5-1139B12.2, RP5-1139B12.3	Hypo
91	chr2	241925507	241925937	431	*	4	4.78934e-10	0.00793911	0.039978	0.01588	-0.0173921	-0.0150544	AC104809.3	Hypo
92	chr11	1848006	1848725	720	*	5	2.76826e-14	0.00587308	0.0702776	0.016525	-0.0587272	-0.0390976	SYT8	Hypo
93	chr19	2425476	2425890	415	*	3	1.63945e-11	0.0100826	0.0353085	0.0165573	-0.0350978	-0.0263621	TMPRSS9, TIMM13	Hypo
94	chr8	709576	709692	117	*	3	6.53987e-11	0.0400653	0.0137541	0.0166057	-0.0389534	-0.0143589	ERICH1-AS1	Hypo
95	chr3	57204673	57204834	162	*	3	2.4339e-08	0.00754767	0.0590294	0.016707	-0.0247574	-0.021836	NA	Hypo
96	chr19	58837043	58837257	215	*	3	5.01834e-09	0.0101085	0.0356041	0.0169148	0.0215621	0.0179882	NA	Hyper
97	chr1	92947035	92947961	927	*	4	2.10022e-17	0.137974	0.0158821	0.0169363	-0.0294149	-0.0157072	GFI1	Hypo
98	chr15	25445385	25446170	786	*	3	3.69236e-10	0.0070033	0.0692837	0.0171244	-0.0273035	-0.0267822	SNHG14	Hypo
99	chr15	86315115	86315211	97	*	3	3.9704e-08	0.00766367	0.0674876	0.0181567	-0.0214742	-0.0174336	KLHL25	Hypo
100	chr11	67809559	67810905	1347	*	5	7.99573e-14	0.00568003	0.084862	0.0183494	-0.0332752	-0.0175263	TCIRG1	Hypo
101	chr14	105154557	105155145	589	*	5	2.49287e-14	0.0832285	0.0303664	0.0183641	-0.041832	-0.0205421	NA	Hypo
102	chr3	51741280	51742164	885	*	3	1.00498e-10	0.0389259	0.0362806	0.0185511	-0.0394371	-0.0216248	GRM2	Hypo
103	chr8	144821467	144823142	1676	*	9	7.97234e-16	0.0201512	0.0731325	0.0186648	-0.0501709	-0.0153556	FAM83H-AS1	Hypo
104	chr4	670347	671851	1505	*	8	7.38574e-12	0.00421417	0.093765	0.0189641	-0.046497	-0.028425	MYL5	Hypo
105	chr11	1218913	1219644	732	*	5	3.20707e-11	0.00949898	0.0807859	0.0189837	-0.0371345	-0.0246982	MUC5AC	Hypo
106	chr14	100069535	100070043	509	*	5	1.22509e-14	0.119472	0.028902	0.0190232	0.0568205	0.0233925	CCDC85C	Hyper
107	chr17	75451669	75452100	432	*	4	4.79974e-09	0.00648175	0.0891852	0.0200878	-0.056781	-0.046253	SEPT9	Hypo
108	chr16	88492755	88493812	1058	*	7	1.06134e-10	0.0387575	0.0625771	0.0201681	-0.0272898	-0.013934	NA	Hypo
109	chr1	3410114	3411048	935	*	6	2.95725e-14	0.00377879	0.126073	0.0202008	-0.0513271	-0.0349425	MEGF6	Hypo
110	chr22	29427709	29428108	400	*	3	7.05072e-10	0.00969712	0.0680318	0.0206023	-0.0431774	-0.0289228	ZNRF3	Hypo
111	chr16	48427838	48428016	179	*	3	1.47078e-08	0.0136294	0.037045	0.0208788	0.0318794	0.0173482	SIAH1	Hyper
112	chr16	88386959	88387274	316	*	3	1.6975e-09	0.0122491	0.0601841	0.021456	-0.0315238	-0.0275366	NA	Hypo
113	chr11	2470969	2471097	129	*	3	2.8319e-08	0.009524	0.0742105	0.0217203	-0.0389437	-0.025243	KCNQ1	Hypo
114	chr19	2249023	2249330	308	*	4	2.38994e-08	0.00978701	0.0741597	0.0219055	-0.0449411	-0.0209146	AMH	Hypo
115	chr16	1494476	1495363	888	*	10	3.01869e-16	0.0134367	0.119852	0.0219468	-0.0464026	-0.0228844	LA16c-390E6.5, CCDC154, CLCN7	Hypo
116	chr7	2516194	2517485	1292	*	9	4.72163e-22	0.0241812	0.0396054	0.0221066	-0.0680232	-0.0236772	GRIFIN	Hypo
117	chr22	20100474	20103541	3068	*	15	1.42487e-14	0.00700596	0.153018	0.0222183	-0.0350607	-0.0153317	RANBP1, TRMT2A	Hypo
118	chr2	47039669	47040121	453	*	3	1.23945e-08	0.0481386	0.035798	0.0224647	-0.0314651	-0.0196643	NA	Hypo
119	chr1	1562110	1564920	2811	*	12	3.03171e-10	0.00681837	0.0998735	0.0229185	-0.0761508	-0.0250804	MIB2	Hypo
120	chr15	25436244	25436682	439	*	5	2.51671e-11	0.00783502	0.0775069	0.022925	-0.0388081	-0.0170784	SNHG14, SNORD115-12	Hypo
121	chr6	160241105	160241556	452	*	4	8.70676e-10	0.0103638	0.0761438	0.0229659	-0.0429041	-0.0317102	PNLDC1	Hypo
122	chr17	80373129	80373608	480	*	5	4.65907e-10	0.0394849	0.0701773	0.0230128	0.018949	0.0105572	OGFOD3	Hyper
123	chr5	135415258	135416613	1356	*	14	1.03129e-23	0.00746613	0.0903485	0.0239357	-0.0663288	-0.0367436	VTRNA2-1	Hypo
124	chr15	93580022	93580327	306	*	5	1.66039e-11	0.0193752	0.0746932	0.0242009	-0.0290898	-0.0207119	NA	Hypo
125	chr11	1082155	1082945	791	*	3	1.95087e-13	0.0318569	0.0225421	0.0242701	-0.0704857	-0.0514194	MUC2	Hypo
126	chr7	149571373	149571732	360	*	4	6.11207e-11	0.0406607	0.0368117	0.0248014	-0.033794	-0.0189348	ATP6V0E2, ATP6V0E2-AS1	Hypo
127	chr8	6796176	6796552	377	*	3	1.22897e-11	0.035383	0.0140723	0.0253913	-0.0556605	-0.0280008	NA	Hypo
128	chr11	65336212	65336702	491	*	3	2.91668e-08	0.0160762	0.0445519	0.0254198	-0.0199283	0.00102952	NA	Hyper
129	chr10	88717435	88720216	2782	*	15	4.27857e-15	0.00768568	0.0926086	0.0261554	-0.0588995	-0.0286648	SNCG, MMRN2	Hypo
130	chr11	61525073	61525922	850	*	7	4.38704e-11	0.0179289	0.0697545	0.0261862	-0.0333892	-0.0122112	MYRF, RP11-467L20.10	Hypo
131	chr4	5710922	5711361	440	*	3	4.6523e-17	0.0887766	0.0326591	0.0263991	-0.072218	-0.0388498	EVC2	Hypo
132	chr1	3383424	3383871	448	*	3	1.03503e-08	0.0121974	0.0787034	0.0266422	-0.0409757	-0.0313765	ARHGEF16	Hypo
133	chr11	831375	832821	1447	*	9	1.68511e-15	0.0186955	0.120158	0.0267001	-0.033773	-0.0176184	EFCAB4A, AP006621.8	Hypo
134	chr1	1851347	1852216	870	*	7	2.23139e-15	0.00947825	0.105285	0.0269782	-0.0416333	-0.0189821	NA	Hypo
135	chr22	18267969	18268249	281	*	5	1.40893e-08	0.00774427	0.116312	0.0270698	-0.0312937	-0.0205283	NA	Hypo
136	chr15	72447866	72448022	157	*	4	3.20063e-08	0.0142072	0.0694555	0.0273073	-0.0226842	-0.0187405	NA	Hypo
137	chr22	40404957	40405087	131	*	3	1.60498e-11	0.0253342	0.0286944	0.0276305	-0.0344602	-0.0264357	FAM83F	Hypo
138	chr14	102028816	102029207	392	*	5	1.36377e-12	0.131274	0.0399759	0.0279479	-0.0463197	-0.0233398	DIO3	Hypo
139	chr22	40804178	40805011	834	*	5	8.11624e-11	0.0152246	0.0748488	0.0281033	-0.0285486	-0.0137656	SGSM3	Hypo
140	chr7	1949632	1950147	516	*	3	1.69015e-10	0.0295065	0.0294128	0.0281604	-0.0219641	-0.012157	MAD1L1	Hypo
141	chr6	142623433	142623767	335	*	4	2.32367e-09	0.0216624	0.0625436	0.0285675	-0.047676	-0.031284	GPR126	Hypo
142	chr8	6785692	6786083	392	*	5	1.02108e-10	0.0190475	0.0449427	0.0291924	-0.05174	-0.0280344	NA	Hypo
143	chr20	57429858	57430663	806	*	4	2.76102e-09	0.011732	0.0848698	0.0295923	-0.0349503	-0.0283012	GNAS	Hypo
144	chr11	2179954	2180027	74	*	3	3.5246e-08	0.0141214	0.0792518	0.0299948	-0.0359673	-0.0304869	INS-IGF2	Hypo
145	chr16	716738	717419	682	*	3	1.87419e-10	0.0149739	0.0752156	0.0302985	-0.0169435	-0.0132395	WDR90	Hypo
146	chr1	228335641	228337503	1863	*	8	2.70306e-11	0.0328283	0.0739562	0.030364	-0.0338569	-0.0139329	GUK1	Hypo
147	chr11	2798130	2798751	622	*	4	4.38836e-09	0.0128405	0.0834556	0.0307056	-0.0405038	-0.0284252	KCNQ1	Hypo
148	chr7	73508200	73508618	419	*	6	8.36711e-11	0.00917907	0.113478	0.0307318	0.0252185	0.0170189	LIMK1	Hyper
149	chr8	141108607	141110260	1654	*	6	2.43149e-11	0.00899907	0.130545	0.0308327	-0.0591537	-0.0434674	TRAPPC9	Hypo
150	chr12	34755298	34755568	271	*	3	9.27082e-10	0.031189	0.0247514	0.0308402	-0.0665452	-0.0114843	NA	Hypo
151	chr16	2261947	2262293	347	*	6	3.13133e-11	0.00882629	0.115085	0.0317344	-0.0318903	-0.0205912	RP11-304L19.8, BRICD5, PGP	Hypo
152	chr4	3442815	3444147	1333	*	12	2.17969e-23	0.0172769	0.0889351	0.0317434	-0.0430707	-0.0180314	HGFAC	Hypo
153	chr2	241835147	241835798	652	*	3	7.71571e-11	0.0140093	0.0937705	0.0318768	-0.0368506	-0.0277255	C2orf54	Hypo
154	chr17	79106493	79107101	609	*	4	6.68265e-10	0.0125326	0.0979102	0.0321196	-0.0164729	-0.014058	AATK, MIR1250	Hypo
155	chr1	17304434	17305562	1129	*	8	1.04797e-15	0.0083286	0.119911	0.0321961	-0.0537752	-0.0226748	RP1-37C10.3, MFAP2	Hypo
156	chr19	16830287	16830859	573	*	8	1.06719e-11	0.00570976	0.151449	0.0322954	-0.0269416	-0.0209874	NWD1	Hypo
157	chr9	140065943	140067121	1179	*	9	4.19583e-15	0.0107445	0.108806	0.032343	-0.0498215	-0.027394	RP11-350O14.18, TMEM210	Hypo
158	chr6	150326762	150327115	354	*	3	4.06269e-10	0.0145232	0.0916991	0.0327081	-0.0210922	-0.0138765	NA	Hypo
159	chr16	1098546	1099138	593	*	3	7.67013e-11	0.039037	0.0248028	0.0343453	0.063746	0.0211372	NA	Hyper
160	chr1	53557926	53558596	671	*	5	1.33478e-09	0.0224785	0.0678077	0.03436	-0.0302513	-0.0161631	SLC1A7	Hypo
161	chr1	44443997	44444305	309	*	4	4.69846e-09	0.019689	0.0579109	0.0344716	-0.0345762	-0.0100559	NA	Hypo
162	chr1	8877670	8877861	192	*	3	9.94648e-09	0.0162892	0.0875381	0.0347586	0.00924598	0.00709134	RERE	Hyper
163	chr4	186989025	186989523	499	*	3	6.93375e-09	0.0314112	0.0308972	0.0348093	-0.0418119	-0.0211897	NA	Hypo
164	chr6	33864726	33865066	341	*	4	3.2702e-08	0.0123623	0.114079	0.0353939	-0.0259998	-0.0227983	RP3-468B3.2	Hypo
165	chr2	106015594	106016215	622	*	7	1.913e-14	0.342008	0.0430994	0.0354293	0.043096	0.0136809	FHL2	Hyper
166	chr8	22411728	22412273	546	*	4	6.8983e-09	0.0142848	0.106083	0.0356558	-0.0299592	-0.0226298	SORBS3	Hypo
167	chr1	6270811	6270967	157	*	4	8.74851e-09	0.0206276	0.080679	0.0358548	-0.0197951	-0.0128678	RNF207	Hypo
168	chr1	32084329	32084964	636	*	4	1.97002e-08	0.0118929	0.120738	0.0359762	-0.0403644	-0.0186773	HCRTR1	Hypo
169	chr19	5691749	5692622	874	*	4	1.71679e-11	0.0120913	0.119349	0.0360459	-0.0299387	-0.0249431	RPL36, LONP1	Hypo
170	chr1	184724631	184725033	403	*	5	1.09128e-08	0.127425	0.0449143	0.0366974	-0.0167604	-0.00872947	NA	Hypo
171	chr13	111315946	111316234	289	*	3	6.14077e-09	0.0410743	0.0249106	0.0370222	0.0423982	0.019955	CARS2	Hyper
172	chr20	62332267	62332910	644	*	5	8.2642e-09	0.0128292	0.11317	0.0379981	-0.0425538	-0.0283489	ARFRP1	Hypo
173	chr16	34968739	34969005	267	*	5	5.72215e-09	0.0239881	0.093863	0.038069	-0.0419153	-0.0230552	RNA5SP406	Hypo
174	chr20	57425515	57428437	2923	*	49	4.01113e-38	0.00616715	0.194706	0.0382738	-0.0557545	-0.0223092	GNAS, GNAS-AS1	Hypo
175	chr9	139745190	139746791	1602	*	11	1.14094e-12	0.00910236	0.129453	0.0384264	-0.0318075	-0.0135535	PHPT1, MAMDC4	Hypo
176	chr3	46917891	46918356	466	*	4	1.57455e-09	0.0184511	0.0792249	0.0392623	-0.0475809	-0.0264643	MYL3	Hypo
177	chr17	4854754	4854972	219	*	3	2.13806e-08	0.0320537	0.0461698	0.0395545	0.0208997	0.0143508	ENO3	Hyper
178	chr11	6566790	6567221	432	*	4	4.77846e-10	0.0226535	0.0588444	0.0396902	-0.0140864	-0.00963836	DNHD1	Hypo
179	chr17	18011191	18011513	323	*	3	5.90712e-09	0.020683	0.0798889	0.039759	-0.0326428	-0.0198288	DRG2	Hypo
180	chr22	31276838	31278089	1252	*	8	2.00528e-17	0.00877417	0.117762	0.0401969	-0.0407017	-0.0236266	OSBP2	Hypo
181	chr5	176307323	176307836	514	*	3	5.49246e-11	0.0326255	0.0425173	0.0403546	-0.0295218	-0.0122369	UNC5A	Hypo
182	chr16	2283718	2284586	869	*	5	1.89014e-09	0.0197244	0.0913879	0.0423658	-0.0269592	-0.0117888	E4F1	Hypo
183	chr15	23891183	23891402	220	*	4	2.34912e-08	0.0191331	0.102872	0.0424496	-0.0216186	-0.00918698	NA	Hypo
184	chr16	1096348	1096754	407	*	3	1.29432e-11	0.0480024	0.0601914	0.0435156	-0.0289399	-0.0282236	NA	Hypo
185	chr11	1242334	1243300	967	*	6	2.27481e-13	0.0354978	0.114513	0.0439189	-0.0399345	-0.0191722	NA	Hypo
186	chr11	62457014	62457861	848	*	7	1.57952e-09	0.0116686	0.147931	0.0449719	-0.0220748	0.00113591	LRRN4CL, BSCL2, HNRNPUL2-BSCL2	Hyper
187	chr16	3055172	3056034	863	*	3	3.38479e-13	0.153784	0.0230436	0.0455465	0.0327992	0.0188222	NA	Hyper
188	chr1	42618891	42618970	80	*	3	5.64859e-08	0.0224537	0.103275	0.0456933	-0.0166687	-0.0143138	NA	Hypo
189	chr1	19972103	19972777	675	*	3	2.34899e-08	0.0243811	0.0926446	0.0462193	-0.0468741	-0.033632	MINOS1-NBL1, NBL1	Hypo
190	chr12	51591725	51592432	708	*	8	3.22641e-13	0.0241945	0.0991095	0.0466085	-0.0250455	-0.00969248	POU6F1	Hypo
191	chr7	100199952	100200749	798	*	7	2.95711e-11	0.0128501	0.13096	0.0468054	0.0176344	0.0120412	PCOLCE, PCOLCE-AS1	Hyper
192	chr17	48625679	48626506	828	*	5	3.09984e-10	0.0743424	0.0714418	0.0468741	-0.033171	-0.0140976	SPATA20	Hypo
193	chr19	10221818	10222409	592	*	6	6.75577e-09	0.022202	0.112283	0.0468998	-0.0285763	-0.0157779	PPAN-P2RY11, PPAN, P2RY11	Hypo
194	chr22	44838755	44839159	405	*	4	3.7411e-10	0.0693384	0.0908599	0.0481641	-0.0346944	-0.0221911	NA	Hypo
195	chr14	105951604	105952613	1010	*	4	5.10132e-09	0.0553196	0.0748884	0.0487459	-0.0543944	-0.0333033	NA	Hypo
196	chr16	85204599	85205030	432	*	5	1.24769e-09	0.0295409	0.0518843	0.0488697	-0.0296931	-0.0179146	CTC-786C10.1	Hypo
197	chr11	45928161	45929126	966	*	11	1.70683e-13	0.0706964	0.13999	0.0488979	-0.0379038	-0.0213258	C11orf94	Hypo
198	chr11	2406384	2407008	625	*	5	6.93241e-10	0.0277527	0.0899812	0.0494087	-0.0549762	-0.0300294	CD81	Hypo
199	chr2	97171002	97171449	448	*	5	1.11429e-08	0.0363046	0.0880464	0.0500091	-0.0259588	-0.0161758	NEURL3	Hypo
200	chr8	145541394	145542452	1059	*	5	7.03423e-09	0.0162105	0.14436	0.0504956	-0.0415508	-0.027813	DGAT1	Hypo
201	chr12	7066664	7066938	275	*	3	2.37662e-08	0.0664455	0.0364136	0.0509483	-0.0369888	-0.0210213	PTPN6	Hypo
202	chr15	71145252	71145762	511	*	6	1.431e-12	0.0938029	0.0649284	0.0514011	-0.0257731	-0.0165034	LRRC49, LARP6	Hypo
203	chr19	46801193	46801672	480	*	5	1.18886e-11	0.125033	0.0761118	0.051685	-0.0470635	-0.0234181	HIF3A	Hypo
204	chr19	15375374	15375424	51	*	3	6.34223e-08	0.0376213	0.0717438	0.0517075	-0.024226	-0.0129091	BRD4	Hypo
205	chr13	114786825	114786904	80	*	4	6.8854e-09	0.0373751	0.0691381	0.0523785	-0.0133248	-0.00885535	RASA3	Hypo
206	chr21	44898090	44898596	507	*	5	4.8367e-09	0.0300097	0.1077	0.0540252	-0.0284211	-0.020805	LINC00313	Hypo
207	chr1	54618655	54618821	167	*	4	1.59915e-08	0.0632234	0.0718898	0.0561134	-0.0235772	-0.0141165	CDCP2, RP11-446E24.4	Hypo
208	chr8	11706208	11706360	153	*	3	4.84078e-08	0.0286485	0.10859	0.0561625	-0.0340207	-0.0270442	CTSB	Hypo
209	chr11	68923332	68923365	34	*	3	2.0743e-08	0.0284402	0.107991	0.0562677	-0.0455583	-0.043923	RP11-554A11.8	Hypo
210	chr11	65210600	65211084	485	*	4	1.99843e-08	0.0261053	0.125268	0.0563456	0.039789	0.0331517	NEAT1	Hyper
211	chr1	228395760	228396098	339	*	4	2.43491e-09	0.0681488	0.0634587	0.0566407	-0.0417716	-0.0263446	OBSCN, C1orf145	Hypo
212	chr3	47889960	47890260	301	*	3	1.09668e-09	0.0327348	0.096723	0.0578493	-0.0269409	-0.0150892	DHX30	Hypo
213	chr17	5185005	5185283	279	*	3	4.30247e-10	0.118502	0.0650934	0.0589695	-0.0444537	-0.0227373	NA	Hypo
214	chr11	417907	418251	345	*	3	2.95386e-08	0.0305575	0.116956	0.0593729	-0.0350397	-0.0297283	ANO9	Hypo
215	chr13	111997143	111997493	351	*	3	2.73163e-08	0.0768459	0.0315065	0.0594263	-0.0470063	-0.0174139	NA	Hypo
216	chr3	42694439	42695854	1416	*	10	8.34534e-17	0.091713	0.122126	0.0598293	-0.0553872	-0.0184716	ZBTB47, RP4-613B23.1	Hypo
217	chr15	41851964	41852638	675	*	4	2.01678e-13	0.225017	0.0184685	0.0599223	-0.0614582	-0.023105	TYRO3	Hypo
218	chr11	1859510	1860235	726	*	9	5.01432e-18	0.137448	0.0534984	0.0603933	-0.0508908	-0.0139518	TNNI2	Hypo
219	chr11	65374263	65374665	403	*	4	1.19629e-10	0.378465	0.0185174	0.0604805	0.0277775	0.00529873	MAP3K11	Hyper
220	chr2	232259431	232259623	193	*	3	2.36202e-11	0.0303972	0.118946	0.0607075	-0.0456615	-0.0307061	AC017104.6	Hypo
221	chr1	26503847	26503933	87	*	3	5.15952e-08	0.0353975	0.0922832	0.0609852	0.031487	0.0282573	CNKSR1	Hyper
222	chr2	98329337	98329830	494	*	6	1.80848e-10	0.0483171	0.0918967	0.0612388	-0.0346342	-0.0185301	NA	Hypo
223	chr1	3689145	3689683	539	*	6	3.85783e-09	0.0302095	0.118315	0.062189	-0.0314921	-0.0125354	SMIM1	Hypo
224	chr16	4421445	4421654	210	*	6	4.43568e-10	0.0425857	0.0921549	0.062422	-0.054634	-0.0246241	CORO7-PAM16, CORO7	Hypo
225	chr2	242437671	242438853	1183	*	7	4.05332e-12	0.0698561	0.056752	0.0626775	-0.0224441	-0.0101912	STK25	Hypo
226	chr1	209979111	209979779	669	*	7	1.0094e-10	0.0606852	0.101668	0.0652671	0.0328493	0.0251229	IRF6	Hyper
227	chr11	1891699	1892608	910	*	9	2.39002e-13	0.0431301	0.125658	0.0661726	-0.0491734	-0.0214686	LSP1	Hypo
228	chr10	114437411	114437682	272	*	4	1.33754e-08	0.0239655	0.159525	0.0670138	0.0191033	0.0143114	VTI1A, RP11-25C19.3	Hyper
229	chr1	27683345	27683501	157	*	4	3.03541e-08	0.0262831	0.147596	0.0677727	-0.027299	-0.0254853	MAP3K6	Hypo
230	chr12	123942579	123943075	497	*	6	4.11908e-10	0.260779	0.0875119	0.0696814	-0.0164096	0.00106005	SNRNP35	Hyper
231	chr2	241407269	241408022	754	*	3	3.32083e-12	0.0419815	0.100961	0.071128	-0.0412397	-0.0209402	GPC1	Hypo
232	chr11	2189347	2190111	765	*	7	3.62918e-12	0.0379043	0.162737	0.0719078	-0.0565199	-0.0175366	TH	Hypo
233	chr11	67205869	67206434	566	*	5	3.58702e-09	0.024239	0.160581	0.0722633	-0.050895	-0.0407009	CORO1B	Hypo
234	chr12	57586714	57588350	1637	*	11	6.76713e-09	0.0310428	0.108245	0.0723132	-0.020763	-0.0125159	LRP1, MIR1228	Hypo
235	chr17	79138873	79139685	813	*	8	5.90021e-10	0.0418319	0.142537	0.0726261	-0.0441736	-0.00836893	AATK-AS1, AATK	Hypo
236	chr11	1855389	1856764	1376	*	12	3.17619e-14	0.0138604	0.199155	0.0730694	-0.0374373	-0.0187087	SYT8	Hypo
237	chr17	79109513	79110023	511	*	6	6.58289e-10	0.0384	0.110684	0.0733568	-0.0287271	-0.0192122	RP11-149I9.2, AATK	Hypo
238	chr11	6426681	6426705	25	*	3	6.38714e-08	0.184122	0.0570639	0.0743499	-0.0264899	-0.0122276	APBB1	Hypo
239	chr22	38037179	38037831	653	*	6	1.61278e-10	0.0226985	0.171355	0.0750342	-0.0402843	-0.029111	SH3BP1	Hypo
240	chr21	45704508	45705267	760	*	4	4.80921e-12	0.0355098	0.136721	0.0755365	-0.0370592	-0.0200605	NA	Hypo
241	chr1	32040692	32041940	1249	*	11	5.28622e-17	0.0514274	0.06965	0.0759362	-0.0391008	-0.0139285	RP11-73M7.1	Hypo
242	chr17	2699021	2699249	229	*	4	9.3657e-09	0.0323397	0.148651	0.0759966	-0.0247113	-0.00521427	RAP1GAP2	Hypo
243	chr22	21348323	21348912	590	*	4	7.8387e-09	0.117149	0.0618094	0.0764051	-0.0191528	-0.0124423	LZTR1	Hypo
244	chr16	85518792	85520182	1391	*	9	1.68588e-10	0.0628469	0.106973	0.0771658	-0.0438699	-0.0226885	NA	Hypo
245	chr18	77723195	77723602	408	*	6	6.20041e-09	0.0359036	0.126807	0.0777922	-0.0263835	-0.0183696	NA	Hypo
246	chr11	1852250	1852574	325	*	3	9.15229e-10	0.0559048	0.113463	0.078089	-0.0375421	-0.018241	SYT8	Hypo
247	chr22	45124555	45125480	926	*	5	3.06286e-10	0.0473798	0.127574	0.0784247	-0.06405	-0.0301514	PRR5, PRR5-ARHGAP8, ARHGAP8	Hypo
248	chr1	6552140	6552403	264	*	4	3.91434e-09	0.093245	0.0565221	0.0797986	-0.0381938	-0.0183918	PLEKHG5	Hypo
249	chr5	1075539	1076365	827	*	3	1.98427e-10	0.0434084	0.130952	0.0808324	-0.0354983	-0.0152128	SLC12A7	Hypo
250	chr2	88470873	88471674	802	*	5	3.57032e-08	0.0884999	0.11816	0.0828591	-0.0227586	-0.0093514	THNSL2	Hypo
251	chr9	126031747	126031936	190	*	3	1.26784e-08	0.0423047	0.14159	0.0830695	-0.0320958	-0.0246149	NA	Hypo
252	chr11	1463541	1464300	760	*	7	5.39312e-13	0.0945163	0.0614016	0.0857598	-0.0686818	-0.0300046	BRSK2	Hypo
253	chr20	2634697	2635105	409	*	4	2.8045e-08	0.0791174	0.102491	0.0860515	-0.0420266	-0.0252697	NOP56, SNORD110	Hypo
254	chr1	2983056	2984470	1415	*	7	3.37353e-12	0.105927	0.0943386	0.086244	-0.0329939	0.00181133	LINC00982	Hyper
255	chr22	19704887	19705601	715	*	7	4.17477e-10	0.0469874	0.16501	0.0863595	-0.0252415	-0.00871397	SEPT5	Hypo
256	chr7	100208533	100208950	418	*	3	5.17914e-09	0.0820073	0.0766992	0.0870236	0.0163728	-0.000351007	NA	Hypo
257	chr20	62688050	62688329	280	*	5	1.02974e-08	0.0451074	0.149543	0.0875404	-0.047919	-0.0323355	TCEA2, RP13-152O15.5	Hypo
258	chr1	44445533	44446201	669	*	8	1.83919e-11	0.127008	0.096682	0.0886164	-0.0383307	-0.011881	B4GALT2	Hypo
259	chr15	68522666	68523155	490	*	4	5.10824e-12	0.0403109	0.147483	0.0903477	-0.0322915	-0.0204919	CLN6	Hypo
260	chr11	119187021	119189717	2697	*	15	1.49483e-12	0.0458666	0.144399	0.0910765	-0.0541484	-0.0031344	MCAM	Hypo
261	chr14	105939027	105939672	646	*	5	3.23748e-10	0.0816728	0.10487	0.092123	-0.0455569	-0.0218254	CRIP2	Hypo
262	chr14	24540386	24540526	141	*	4	4.15377e-08	0.442154	0.0678853	0.09354	-0.0401332	-0.0195883	CPNE6	Hypo
263	chr17	77216699	77217025	327	*	3	1.60973e-09	0.252367	0.0254559	0.0962259	0.019309	0.0108216	RBFOX3	Hyper
264	chr20	61146511	61146789	279	*	3	8.30549e-10	0.047644	0.163774	0.096378	-0.0410103	-0.0338093	C20orf166-AS1	Hypo
265	chr17	73628166	73628555	390	*	3	7.88164e-10	0.0488739	0.159234	0.0967913	-0.0520584	-0.0305672	RECQL5	Hypo
266	chr4	331396	331517	122	*	6	2.90513e-08	0.044523	0.124923	0.0968218	0.0126831	0.0063659	NA	Hyper
267	chr6	30587497	30587737	241	*	6	2.19429e-09	0.105745	0.0677389	0.0981021	0.0169058	0.00441724	MRPS18B	Hyper
268	chr3	48697456	48697823	368	*	5	1.4889e-11	0.0545014	0.155613	0.0984591	-0.0230756	-0.015258	CELSR3	Hypo
269	chr1	228467904	228468624	721	*	7	6.27285e-12	0.23851	0.0532342	0.102694	-0.0342301	-0.0157015	OBSCN	Hypo
270	chr1	26139164	26140105	942	*	4	6.05239e-13	0.595457	0.0401441	0.103144	-0.0446145	-0.0165664	SEPN1, RP1-317E23.6	Hypo
271	chr2	239046879	239047336	458	*	7	3.39587e-11	0.0320876	0.172881	0.103234	-0.0499837	-0.0267291	NA	Hypo
272	chr11	47399813	47401027	1215	*	13	2.49467e-10	0.170667	0.121051	0.105103	0.0400496	0.0193164	SPI1	Hyper
273	chr1	854824	855544	721	*	8	2.73906e-16	0.166552	0.0454759	0.10552	-0.0353469	-0.0129471	RP11-54O7.3	Hypo
274	chr7	32338950	32339497	548	*	9	2.3324e-13	0.0708124	0.12539	0.106785	-0.0395999	-0.0201437	NA	Hypo
275	chr19	41098516	41098706	191	*	3	1.28724e-08	0.212037	0.104506	0.10984	0.0169981	0.0110447	NA	Hyper
276	chr12	7167751	7168056	306	*	6	4.9456e-09	0.121148	0.100334	0.114025	-0.0338301	-0.0188594	C1S	Hypo
277	chr14	100141423	100141933	511	*	4	4.536e-08	0.129429	0.132682	0.114131	-0.0359207	-0.0250462	HHIPL1	Hypo
278	chr1	3568004	3568245	242	*	7	6.0582e-09	0.171094	0.107732	0.11433	0.0380209	0.0202301	WRAP73	Hyper
279	chr20	39989142	39989549	408	*	3	2.41751e-09	0.0627461	0.169036	0.115401	-0.0278738	-0.0237476	LPIN3, EMILIN3	Hypo
280	chr1	161049443	161049677	235	*	4	1.94783e-08	0.0586855	0.165097	0.115455	0.0380967	0.0204547	PVRL4	Hyper
281	chr1	153521712	153522001	290	*	4	9.02197e-10	0.0840421	0.16262	0.117307	-0.0266553	-0.0115983	S100A4, S100A3	Hypo
282	chr11	1217166	1217528	363	*	3	1.30839e-09	0.0812492	0.137099	0.118488	-0.0379774	-0.0181275	MUC5AC	Hypo
283	chr1	228332263	228333042	780	*	8	2.28327e-09	0.0914007	0.155425	0.119399	-0.0363804	-0.0154869	GUK1	Hypo
284	chr16	75282094	75282783	690	*	9	4.42517e-11	0.0547558	0.152321	0.123237	-0.0333993	-0.01282	BCAR1	Hypo
285	chr3	48506432	48507087	656	*	6	1.72229e-09	0.0624022	0.182831	0.123306	-0.0329899	-0.0142466	ATRIP, TREX1	Hypo
286	chr11	1037775	1038003	229	*	4	1.30097e-10	0.452224	0.0992908	0.123933	-0.0369157	-0.00557533	NA	Hypo
287	chr7	94285501	94287242	1742	*	52	5.96523e-48	0.134415	0.18432	0.124025	-0.0587717	-0.0162743	PEG10, SGCE	Hypo
288	chr17	39929221	39929623	403	*	4	1.72712e-09	0.0585395	0.176136	0.124982	-0.0291928	-0.0161168	JUP	Hypo
289	chr14	103598057	103598514	458	*	3	2.5455e-08	0.0688168	0.175482	0.125838	-0.0176158	-0.0137529	TNFAIP2	Hypo
290	chr3	129323778	129323941	164	*	3	6.02447e-10	0.100532	0.147472	0.130756	-0.043303	-0.0328336	PLXND1	Hypo
291	chr2	19556569	19557201	633	*	5	4.85655e-09	0.159463	0.103774	0.13227	0.0278808	0.0140643	OSR1	Hyper
292	chr17	7311030	7311314	285	*	3	2.66456e-09	0.156161	0.0750024	0.13232	0.0314578	0.0171671	NLGN2	Hyper
293	chr9	140071548	140071619	72	*	3	4.3833e-08	0.229433	0.128246	0.132705	0.0204787	0.00995477	ANAPC2	Hyper
294	chr13	114898131	114898440	310	*	8	4.35919e-09	0.0397517	0.200999	0.135875	-0.0122603	-0.00586191	NA	Hypo
295	chr6	29691631	29692995	1365	*	14	4.52801e-24	0.494319	0.042707	0.137388	-0.0339102	-0.0105273	HLA-F, HCG4P11	Hypo
296	chr12	107714750	107715146	397	*	6	1.20779e-08	0.112659	0.161423	0.137833	-0.012053	0.00069289	BTBD11	Hyper
297	chr8	143693599	143694547	949	*	5	7.91961e-09	0.213579	0.0695049	0.13862	-0.0350656	-0.0143772	ARC	Hypo
298	chr19	52390810	52391304	495	*	4	1.01901e-08	0.0876433	0.163709	0.141884	0.0336064	0.0200992	CTC-429C10.2, ZNF577	Hyper
299	chr11	846884	847072	189	*	3	3.61159e-09	0.0748327	0.199209	0.142375	-0.0489715	-0.0451969	TSPAN4	Hypo
300	chr7	11012871	11013963	1093	*	14	2.89347e-14	0.0909762	0.169708	0.142946	0.0146629	0.0073973	PHF14	Hyper
301	chr12	130935923	130936310	388	*	3	1.1503e-08	0.154226	0.0864867	0.143502	-0.00482711	-0.00398878	RIMBP2	Hypo
302	chr10	48390936	48391701	766	*	5	6.2264e-09	0.0885015	0.164466	0.145179	-0.0270616	-0.0195098	RBP3	Hypo
303	chr15	25491315	25492469	1155	*	6	5.51829e-10	0.0631559	0.215953	0.145869	-0.0451858	-0.0195259	SNHG14	Hypo
304	chr3	13922426	13922921	496	*	3	4.78279e-10	0.585868	0.032639	0.147717	-0.0446674	-0.0132549	NA	Hypo
305	chr21	45709676	45710296	621	*	6	7.52277e-11	0.0586256	0.213194	0.152232	-0.0307321	-0.0173978	AIRE	Hypo
306	chr11	117747934	117748486	553	*	6	7.32778e-10	0.421817	0.0665322	0.154029	-0.0258918	-0.0124083	FXYD6	Hypo
307	chr8	143761503	143761795	293	*	8	3.47542e-11	0.0585918	0.21301	0.157393	-0.0249894	-0.012149	PSCA, JRK	Hypo
308	chr16	85646717	85646832	116	*	3	6.70441e-08	0.0936017	0.201162	0.162043	0.0114688	0.00594135	GSE1	Hyper
309	chr17	77892503	77893158	656	*	5	4.36136e-08	0.0595863	0.236387	0.162563	-0.0216818	-0.016758	RP11-353N14.4, RP11-353N14.5	Hypo
310	chr3	50303757	50304463	707	*	9	5.82743e-10	0.0965765	0.17686	0.162925	-0.0305184	-0.0170967	SEMA3B-AS1	Hypo
311	chr8	145728438	145729537	1100	*	10	2.06912e-10	0.212708	0.201819	0.163947	-0.0276995	-0.0129977	GPT, CTD-2517M22.14	Hypo
312	chr11	1248653	1249008	356	*	4	2.15003e-08	0.453943	0.166591	0.164778	-0.0218359	-0.0121047	MUC5B	Hypo
313	chr8	143330043	143330502	460	*	3	1.87282e-11	0.114761	0.18605	0.168856	-0.0234697	-0.0188301	TSNARE1	Hypo
314	chr12	52404676	52404880	205	*	4	8.83576e-09	0.207805	0.105666	0.171334	-0.0176325	-0.00929062	GRASP	Hypo
315	chr20	2841254	2841617	364	*	5	2.76937e-08	0.133976	0.211029	0.184653	-0.0169958	-0.0118204	VPS16	Hypo
316	chr1	16268878	16269595	718	*	6	2.39633e-10	0.0670551	0.239968	0.184946	-0.0301721	-0.0221161	ZBTB17	Hypo
317	chr16	57661299	57662244	946	*	11	3.67615e-11	0.221296	0.162327	0.188713	-0.0323104	-0.0134018	GPR56, RP11-405F3.5	Hypo
318	chr8	21915687	21916355	669	*	4	6.11414e-09	0.269285	0.0742384	0.200882	-0.0521463	-0.0126054	DMTN	Hypo
319	chr11	1940611	1941544	934	*	8	9.87906e-12	0.0891548	0.228436	0.202621	-0.0368889	-0.0165397	TNNT3, AC051649.1	Hypo
320	chr22	21320992	21321434	443	*	5	2.56566e-08	0.0983219	0.237704	0.209573	-0.0406543	-0.0212025	AIFM3	Hypo
321	chr14	105239544	105240170	627	*	8	6.81417e-09	0.0700878	0.24982	0.212749	-0.0275541	-0.0127181	AKT1	Hypo
322	chr8	143866716	143869231	2516	*	16	1.48225e-12	0.196029	0.193959	0.219506	-0.0348603	-0.0183253	RP11-706C16.8, LY6D	Hypo
323	chr6	31590563	31590870	308	*	9	2.56615e-08	0.230343	0.111952	0.225052	0.0298192	0.0142682	PRRC2A, SNORA38	Hyper
324	chr16	67694748	67696181	1434	*	20	2.61927e-15	0.159492	0.22203	0.226685	0.0353903	-0.00098592	PARD6A	Hypo
325	chr5	170288255	170288788	534	*	10	3.32486e-09	0.112892	0.204012	0.228055	-0.0502927	-0.0201542	NA	Hypo
326	chr8	132052718	132052942	225	*	6	6.6064e-08	0.106945	0.256689	0.234005	0.0287229	0.0196479	ADCY8	Hyper
327	chr14	105957348	105957742	395	*	10	6.89744e-10	0.0732419	0.268899	0.234607	0.0128455	-0.00203199	CRIP1, C14orf80	Hypo
328	chr16	89266121	89266724	604	*	4	6.58175e-10	0.334131	0.171881	0.24234	-0.0464192	-0.0270548	SLC22A31	Hypo
329	chr17	17109640	17110641	1002	*	10	5.17008e-14	0.10762	0.226063	0.244529	-0.0513072	-0.0269285	MPRIP, RP11-45M22.4	Hypo
330	chr11	61522178	61522799	622	*	7	8.98004e-09	0.42884	0.165813	0.251508	-0.0329887	-0.00678185	MYRF, RP11-467L20.10	Hypo
331	chr16	1821253	1821856	604	*	8	5.48938e-09	0.245942	0.102661	0.258184	-0.0112635	-0.00334317	NME3	Hypo
332	chr6	31854251	31854529	279	*	7	3.67536e-09	0.14826	0.191238	0.262967	0.0136724	0.00345441	EHMT2	Hyper
333	chr14	101489415	101490676	1262	*	16	3.51902e-20	0.439513	0.0608011	0.264419	-0.0332032	-0.0090501	MIR411, MIR299	Hypo
334	chr17	79005548	79006087	540	*	4	1.33703e-08	0.175331	0.223711	0.264953	-0.0248839	-0.0187556	BAIAP2-AS1	Hypo
335	chr20	57414745	57415697	953	*	5	1.07003e-08	0.170931	0.249175	0.282576	-0.0263436	-0.0195766	GNAS, GNAS-AS1	Hypo
336	chr19	1815917	1816627	711	*	12	1.56283e-09	0.161085	0.237437	0.283657	0.0124966	-0.000226638	REXO1, MIR1909	Hypo
337	chr17	42147463	42147683	221	*	5	8.98271e-09	0.215377	0.208179	0.288108	0.0227871	0.0134659	NA	Hyper
338	chr11	10326100	10327014	915	*	16	2.98264e-13	0.29182	0.191455	0.294475	0.0129045	0.00435791	ADM	Hyper
339	chr14	91720578	91720818	241	*	3	3.05495e-08	0.227936	0.254028	0.29755	-0.0343187	-0.0179844	NA	Hypo
340	chr10	94833042	94833632	591	*	12	5.09879e-10	0.22942	0.202403	0.298621	0.0154204	0.00760538	CYP26A1	Hyper
341	chr11	44972744	44973650	907	*	8	2.90444e-10	0.633644	0.164251	0.29974	-0.0267841	-0.0116476	TP53I11	Hypo
342	chr16	67427606	67427633	28	*	5	6.4638e-08	0.187975	0.242622	0.309071	0.0162922	0.0114146	NA	Hyper
343	chr22	19512084	19513176	1093	*	10	1.17259e-13	0.346955	0.237097	0.309955	-0.0539264	-0.0148873	CLDN5	Hypo
344	chr8	145580093	145581006	914	*	7	1.32328e-09	0.295681	0.241305	0.311537	-0.0371066	-0.0158777	SLC52A2, FBXL6	Hypo
345	chr6	33284965	33285755	791	*	8	4.63051e-10	0.706178	0.132773	0.315558	0.010276	0.00164017	ZBTB22	Hyper
346	chr11	32454718	32455192	475	*	7	1.55603e-09	0.545138	0.054906	0.316367	0.0265809	0.00636184	WT1	Hyper
347	chr14	94855174	94855590	417	*	6	2.80403e-08	0.164062	0.273071	0.317984	-0.0352697	-0.0179224	SERPINA1	Hypo
348	chr17	7757933	7758581	649	*	10	8.82491e-09	0.488253	0.0866451	0.339293	0.0127411	0.000367901	KDM6B, TMEM88	Hyper
349	chr12	133100546	133101224	679	*	6	3.71813e-09	0.281389	0.291985	0.372058	-0.0367513	-0.00791423	FBRSL1	Hypo
350	chr7	129414098	129414894	797	*	14	7.08406e-13	0.456342	0.153371	0.373353	-0.0415033	-0.0114501	MIR96, MIR183	Hypo
351	chr11	2444462	2445442	981	*	16	2.30594e-12	0.148489	0.282489	0.378385	-0.0302651	-0.0134319	NA	Hypo
352	chr22	19743689	19744239	551	*	9	1.22007e-08	0.421995	0.225389	0.384556	0.0408882	0.0117707	TBX1	Hyper
353	chr1	16062361	16063122	762	*	9	2.05602e-09	0.372727	0.259608	0.408922	-0.0238356	-0.010184	SLC25A34, RP11-288I21.1	Hypo
354	chr1	228194891	228195083	193	*	3	3.2966e-08	0.479949	0.265141	0.417111	0.0120398	0.00830253	WNT3A	Hyper
355	chr17	79304188	79304801	614	*	12	1.05375e-09	0.206104	0.313043	0.422589	-0.0275101	-0.0145623	TMEM105	Hypo
356	chr11	2423045	2423382	338	*	7	8.28692e-09	0.57617	0.270249	0.438268	-0.0216338	-0.0102062	TSSC4	Hypo
357	chr11	2322286	2323938	1653	*	20	2.76131e-10	0.558051	0.162765	0.4413	0.0513666	0.0154413	TSPAN32, C11orf21	Hyper
358	chr11	2397977	2398336	360	*	5	2.39233e-08	0.436047	0.292655	0.478591	0.0179082	0.00150097	CD81, CD81-AS1	Hyper
359	chr16	89988305	89988395	91	*	3	5.65614e-08	0.34081	0.394261	0.483452	0.0117765	0.0112904	TUBB3, TUBB3, RP11-566K11.4	Hyper
360	chr10	113943397	113943887	491	*	8	4.73135e-09	0.973553	0.0365241	0.489845	-0.0185162	-0.00340583	GPAM	Hypo
361	chr11	3187362	3187939	578	*	13	2.37198e-09	0.609729	0.275274	0.507467	-0.0233283	-0.00918588	OSBPL5	Hypo
362	chr11	2481857	2482929	1073	*	15	5.63083e-11	0.516464	0.259289	0.544188	-0.0419319	-0.00728168	KCNQ1	Hypo
363	chr1	92949959	92950575	617	*	13	2.92983e-09	0.41483	0.32428	0.600781	0.0338302	0.00357619	GFI1	Hyper
364	chr11	14994983	14995266	284	*	10	4.31719e-08	0.861373	0.17444	0.638309	0.0101689	0.00210422	CALCB	Hyper
365	chr11	69931461	69931514	54	*	3	4.25973e-08	0.761586	0.477926	0.689171	-0.0200421	-0.0125318	ANO1	Hypo
366	chr12	133066056	133066762	707	*	17	2.17104e-09	0.307102	0.404487	0.724556	-0.0307093	-0.0116094	FBRSL1	Hypo
367	chr6	33245881	33246488	608	*	16	9.49718e-11	0.703731	0.305062	0.729518	-0.025695	-0.00804745	B3GALT4	Hypo
368	chr20	61447530	61448534	1005	*	22	6.58175e-10	0.783141	0.343788	0.808863	0.0334611	0.00517822	COL9A3	Hyper
369	chr20	36148133	36149750	1618	*	39	1.69939e-18	0.803748	0.284258	0.877508	-0.0565693	-0.018966	NNAT, BLCAP	Hypo
370	chr20	57463527	57463984	458	*	18	3.29328e-08	0.901211	0.45964	0.928293	-0.0266368	-0.0131946	GNAS, RP1-309F20.3	Hypo
371	chr6	32063394	32065043	1650	*	46	6.79319e-16	0.767813	0.327154	0.936007	-0.0670902	-0.0262017	TNXB	Hypo
372	chr17	1957066	1958206	1141	*	31	4.65409e-10	0.911426	0.325283	0.945476	-0.0604025	-0.000556245	HIC1	Hypo
