# Supplementary material for: Age-related changes in DNA methylation in a sample of elderly Brazilians
Source: Clin Epigenetics. 2025 Feb 5;17:17. doi: 10.1186/s13148-025-01821-3 (PMC11796210; doi:10.1186/s13148-025-01821-3)
Supplement: Supplementary file 4 — Additional file4. [file 13148_2025_1821_MOESM4_ESM.xlsx]

## Sheet: GO results; aDMPs
Gene Ontology Significant Pathway Results using All Age-Associated DMPs
	ONTOLOGY	TERM	N	DE	P.DE	FDR
GO:0001525	BP	angiogenesis	591	96	5.02399e-06	0.00597405
GO:0001568	BP	blood vessel development	764	122	4.41396e-06	0.00579857
GO:0001763	BP	morphogenesis of a branching structure	195	44	0.000115504	0.0469333
GO:0001944	BP	vasculature development	796	128	1.14483e-06	0.00215542
GO:0003008	BP	system process	2147	259	4.20864e-05	0.024381
GO:0005244	MF	voltage-gated monoatomic ion channel activity	191	45	2.52065e-05	0.0158192
GO:0005249	MF	voltage-gated potassium channel activity	97	27	2.68473e-05	0.0163936
GO:0005267	MF	potassium channel activity	120	31	3.60851e-05	0.0214545
GO:0005886	CC	plasma membrane	5172	595	0.000133478	0.049437
GO:0006936	BP	muscle contraction	338	60	0.000122563	0.0469333
GO:0006939	BP	smooth muscle contraction	109	27	6.70557e-05	0.0315623
GO:0007267	BP	cell-cell signaling	1624	263	3.00147e-10	6.78122e-06
GO:0007268	BP	chemical synaptic transmission	719	131	4.89005e-07	0.00138101
GO:0007275	BP	multicellular organism development	4512	587	2.04218e-07	0.000922778
GO:0007399	BP	nervous system development	2392	369	5.29343e-09	5.97972e-05
GO:0007411	BP	axon guidance	224	55	4.97005e-05	0.0261136
GO:0007610	BP	behavior	627	113	7.23023e-07	0.0016141
GO:0009653	BP	anatomical structure morphogenesis	2649	378	1.9787e-06	0.00296414
GO:0009887	BP	animal organ morphogenesis	1011	162	5.32163e-05	0.0261373
GO:0014032	BP	neural crest cell development	81	24	8.47773e-05	0.0387027
GO:0014033	BP	neural crest cell differentiation	93	26	0.000112251	0.0469333
GO:0015079	MF	potassium ion transmembrane transporter activity	153	38	2.106e-05	0.014869
GO:0022008	BP	neurogenesis	1649	273	1.73882e-08	0.000130951
GO:0022832	MF	voltage-gated channel activity	191	45	2.52065e-05	0.0158192
GO:0022843	MF	voltage-gated monoatomic cation channel activity	150	40	4.61976e-06	0.00579857
GO:0030054	CC	cell junction	2098	311	4.33614e-05	0.0244916
GO:0030154	BP	cell differentiation	4177	520	1.72249e-05	0.0129422
GO:0030182	BP	neuron differentiation	1346	225	4.29927e-07	0.00138101
GO:0030312	CC	external encapsulating structure	537	88	5.67985e-05	0.0273032
GO:0031012	CC	extracellular matrix	536	88	5.20885e-05	0.0261373
GO:0035239	BP	tube morphogenesis	915	144	1.02103e-05	0.00823859
GO:0035295	BP	tube development	1123	169	2.44327e-05	0.0158192
GO:0043005	CC	neuron projection	1254	198	8.5652e-05	0.0387027
GO:0043679	CC	axon terminus	108	27	0.000119276	0.0469333
GO:0044057	BP	regulation of system process	538	90	0.000131381	0.049437
GO:0044306	CC	neuron projection terminus	123	30	9.94565e-05	0.0440592
GO:0045202	CC	synapse	1377	226	7.79995e-07	0.0016141
GO:0045211	CC	postsynaptic membrane	256	60	5.6333e-06	0.00609306
GO:0045597	BP	positive regulation of cell differentiation	851	135	1.63857e-05	0.0127656
GO:0048513	BP	animal organ development	2930	392	7.98867e-06	0.00723957
GO:0048514	BP	blood vessel morphogenesis	680	111	1.71815e-06	0.00277272
GO:0048646	BP	anatomical structure formation involved in morphogenesis	1214	183	8.81094e-06	0.00759605
GO:0048699	BP	generation of neurons	1422	234	2.09916e-06	0.00296414
GO:0048731	BP	system development	3852	523	5.20201e-08	0.000293822
GO:0048856	BP	anatomical structure development	5684	688	9.07773e-06	0.00759605
GO:0048864	BP	stem cell development	87	26	5.15805e-05	0.0261373
GO:0048869	BP	cellular developmental process	4179	520	1.77581e-05	0.0129422
GO:0050804	BP	modulation of chemical synaptic transmission	468	88	0.000113209	0.0469333
GO:0051094	BP	positive regulation of developmental process	1306	195	7.48993e-06	0.00723957
GO:0051960	BP	regulation of nervous system development	445	83	0.000120638	0.0469333
GO:0051962	BP	positive regulation of nervous system development	272	61	7.58757e-06	0.00723957
GO:0062023	CC	collagen-containing extracellular matrix	406	69	0.000115668	0.0469333
GO:0071944	CC	cell periphery	5635	654	2.46569e-05	0.0158192
GO:0072359	BP	circulatory system development	1176	178	8.01085e-06	0.00723957
GO:0097060	CC	synaptic membrane	368	76	4.60911e-05	0.0253985
GO:0097485	BP	neuron projection guidance	224	55	4.97005e-05	0.0261136
GO:0098794	CC	postsynapse	615	118	5.66344e-06	0.00609306
GO:0098916	BP	anterograde trans-synaptic signaling	719	131	4.89005e-07	0.00138101
GO:0099177	BP	regulation of trans-synaptic signaling	469	88	0.000118914	0.0469333
GO:0099536	BP	synaptic signaling	746	134	1.45476e-06	0.00252827
GO:0099537	BP	trans-synaptic signaling	724	132	7.85868e-07	0.0016141

## Sheet: GO results; hyper; aDMPs
Gene Ontology Significant Pathway Results using Hypermethylated Age-Associated DMPs
	ONTOLOGY	TERM	N	DE	P.DE	FDR
GO:0000785	CC	chromatin	1269	118	3.45612e-06	0.00354928
GO:0000976	MF	transcription cis-regulatory region binding	1401	129	9.56062e-09	3.33927e-05
GO:0000977	MF	RNA polymerase II transcription regulatory region sequence-specific DNA binding	1310	124	1.86632e-09	1.23545e-05
GO:0000978	MF	RNA polymerase II cis-regulatory region sequence-specific DNA binding	1116	107	3.56696e-08	8.05884e-05
GO:0000981	MF	DNA-binding transcription factor activity, RNA polymerase II-specific	1278	123	8.41044e-10	1.23545e-05
GO:0000987	MF	cis-regulatory region sequence-specific DNA binding	1137	107	1.29438e-07	0.000224954
GO:0001067	MF	transcription regulatory region nucleic acid binding	1403	129	1.09527e-08	3.33927e-05
GO:0001568	BP	blood vessel development	764	76	8.34935e-05	0.0349327
GO:0001944	BP	vasculature development	796	79	5.93468e-05	0.0268165
GO:0003008	BP	system process	2147	167	7.42924e-06	0.00564546
GO:0003690	MF	double-stranded DNA binding	1551	132	3.33302e-07	0.000470643
GO:0003700	MF	DNA-binding transcription factor activity	1364	127	1.66121e-09	1.23545e-05
GO:0005244	MF	voltage-gated monoatomic ion channel activity	191	31	4.91261e-05	0.023615
GO:0005249	MF	voltage-gated potassium channel activity	97	21	6.16376e-06	0.0051577
GO:0005261	MF	monoatomic cation channel activity	324	43	4.66476e-05	0.0234202
GO:0005267	MF	potassium channel activity	120	25	1.70835e-06	0.0020314
GO:0006357	BP	regulation of transcription by RNA polymerase II	2380	188	1.3571e-05	0.00851696
GO:0006366	BP	transcription by RNA polymerase II	2473	190	4.54286e-05	0.0233266
GO:0007267	BP	cell-cell signaling	1624	157	2.25398e-06	0.00242496
GO:0007268	BP	chemical synaptic transmission	719	84	1.03383e-05	0.00719893
GO:0007275	BP	multicellular organism development	4512	372	4.30263e-08	8.83721e-05
GO:0007399	BP	nervous system development	2392	240	2.18732e-09	1.23545e-05
GO:0007417	BP	central nervous system development	971	105	1.8552e-05	0.010223
GO:0007420	BP	brain development	679	79	2.49631e-05	0.0134284
GO:0007610	BP	behavior	627	77	3.15576e-07	0.000470643
GO:0007631	BP	feeding behavior	101	16	8.32012e-05	0.0349327
GO:0009653	BP	anatomical structure morphogenesis	2649	236	1.0515e-05	0.00719893
GO:0009887	BP	animal organ morphogenesis	1011	107	2.74931e-05	0.0144454
GO:0015079	MF	potassium ion transmembrane transporter activity	153	30	1.02079e-06	0.00135664
GO:0022008	BP	neurogenesis	1649	175	8.88276e-08	0.00016724
GO:0022832	MF	voltage-gated channel activity	191	31	4.91261e-05	0.023615
GO:0022843	MF	voltage-gated monoatomic cation channel activity	150	28	1.15431e-05	0.00767036
GO:0030154	BP	cell differentiation	4177	326	7.32697e-06	0.00564546
GO:0030182	BP	neuron differentiation	1346	145	2.24747e-06	0.00242496
GO:0032501	BP	multicellular organismal process	7369	495	1.25204e-05	0.00808209
GO:0032993	CC	protein-DNA complex	1327	123	1.24659e-06	0.00156468
GO:0035295	BP	tube development	1123	108	5.88771e-05	0.0268165
GO:0042755	BP	eating behavior	37	10	1.49626e-05	0.00884578
GO:0043565	MF	sequence-specific DNA binding	1562	135	1.42141e-07	0.000229385
GO:0045202	CC	synapse	1377	139	5.30079e-05	0.0249502
GO:0045211	CC	postsynaptic membrane	256	39	6.80714e-05	0.0295757
GO:0048513	BP	animal organ development	2930	249	4.14571e-06	0.00374656
GO:0048646	BP	anatomical structure formation involved in morphogenesis	1214	114	9.09926e-05	0.0373781
GO:0048699	BP	generation of neurons	1422	151	3.87762e-06	0.00365522
GO:0048731	BP	system development	3852	334	1.18241e-08	3.33927e-05
GO:0048856	BP	anatomical structure development	5684	427	3.88285e-06	0.00365522
GO:0048869	BP	cellular developmental process	4179	326	7.4963e-06	0.00564546
GO:0051094	BP	positive regulation of developmental process	1306	127	5.90867e-06	0.00513441
GO:0051962	BP	positive regulation of nervous system development	272	40	6.14593e-05	0.0272264
GO:0060322	BP	head development	725	84	1.68467e-05	0.00951545
GO:0098916	BP	anterograde trans-synaptic signaling	719	84	1.03383e-05	0.00719893
GO:0099536	BP	synaptic signaling	746	86	1.52696e-05	0.00884578
GO:0099537	BP	trans-synaptic signaling	724	84	1.50899e-05	0.00884578
GO:0140110	MF	transcription regulator activity	1825	162	6.62513e-09	2.99363e-05
GO:1990837	MF	sequence-specific double-stranded DNA binding	1460	132	1.88798e-08	4.73945e-05

## Sheet: GO results;hyper;aDMP;CpGIsland
Gene Ontology Significant Pathway Results using Age-Associated Hypermethylated DMPs located at CpG Islands
	ONTOLOGY	TERM	N	DE	P.DE	FDR
GO:0000785	CC	chromatin	1269	79	3.65485e-05	0.0131716
GO:0000976	MF	transcription cis-regulatory region binding	1401	98	1.0283e-10	3.76457e-07
GO:0000977	MF	RNA polymerase II transcription regulatory region sequence-specific DNA binding	1310	95	1.53166e-11	1.1535e-07
GO:0000978	MF	RNA polymerase II cis-regulatory region sequence-specific DNA binding	1116	82	5.79494e-10	1.45472e-06
GO:0000981	MF	DNA-binding transcription factor activity, RNA polymerase II-specific	1278	96	1.68219e-12	3.80057e-08
GO:0000987	MF	cis-regulatory region sequence-specific DNA binding	1137	82	1.92705e-09	3.95799e-06
GO:0001067	MF	transcription regulatory region nucleic acid binding	1403	98	1.16638e-10	3.76457e-07
GO:0001216	MF	DNA-binding transcription activator activity	453	37	8.01049e-05	0.0233397
GO:0001228	MF	DNA-binding transcription activator activity, RNA polymerase II-specific	449	37	6.73075e-05	0.0213626
GO:0001657	BP	ureteric bud development	94	15	7.0331e-05	0.0214728
GO:0001763	BP	morphogenesis of a branching structure	195	23	9.92855e-05	0.0257834
GO:0001823	BP	mesonephros development	99	15	0.000122814	0.0301602
GO:0003002	BP	regionalization	418	36	0.0001184	0.0297224
GO:0003008	BP	system process	2147	115	4.69827e-06	0.003122
GO:0003690	MF	double-stranded DNA binding	1551	101	1.63837e-09	3.70157e-06
GO:0003700	MF	DNA-binding transcription factor activity	1364	98	6.4749e-12	7.31437e-08
GO:0005216	MF	monoatomic ion channel activity	423	37	6.77889e-05	0.0213626
GO:0005244	MF	voltage-gated monoatomic ion channel activity	191	24	1.8114e-05	0.0078702
GO:0005249	MF	voltage-gated potassium channel activity	97	16	1.1058e-05	0.00581006
GO:0005261	MF	monoatomic cation channel activity	324	35	1.48765e-06	0.00134442
GO:0005267	MF	potassium channel activity	120	19	3.01505e-06	0.00235893
GO:0006357	BP	regulation of transcription by RNA polymerase II	2380	130	7.37643e-06	0.00438568
GO:0006366	BP	transcription by RNA polymerase II	2473	131	2.47593e-05	0.00993738
GO:0007267	BP	cell-cell signaling	1624	113	1.06763e-07	0.000134006
GO:0007268	BP	chemical synaptic transmission	719	63	6.58493e-07	0.000708445
GO:0007275	BP	multicellular organism development	4512	252	2.35291e-08	3.32246e-05
GO:0007389	BP	pattern specification process	459	43	4.50117e-06	0.00312104
GO:0007399	BP	nervous system development	2392	173	2.95586e-11	1.66954e-07
GO:0007417	BP	central nervous system development	971	73	2.49476e-05	0.00993738
GO:0007420	BP	brain development	679	54	9.11043e-05	0.0245038
GO:0007548	BP	sex differentiation	266	25	6.49499e-05	0.0212668
GO:0007610	BP	behavior	627	55	5.58893e-07	0.000664582
GO:0007611	BP	learning or memory	264	30	9.24623e-06	0.00501265
GO:0007613	BP	memory	120	16	0.000209458	0.0473227
GO:0007631	BP	feeding behavior	101	13	3.83159e-05	0.0135261
GO:0008015	BP	blood circulation	492	38	0.000183585	0.0436604
GO:0008324	MF	monoatomic cation transmembrane transporter activity	574	46	4.07758e-05	0.014173
GO:0009653	BP	anatomical structure morphogenesis	2649	157	3.26259e-05	0.0121327
GO:0009887	BP	animal organ morphogenesis	1011	77	6.69297e-06	0.0042004
GO:0015079	MF	potassium ion transmembrane transporter activity	153	22	3.90885e-06	0.00294376
GO:0015267	MF	channel activity	479	39	8.52847e-05	0.0243903
GO:0021536	BP	diencephalon development	73	12	9.60247e-05	0.0255234
GO:0021953	BP	central nervous system neuron differentiation	175	22	9.75692e-05	0.0256323
GO:0022008	BP	neurogenesis	1649	131	2.68567e-10	7.58466e-07
GO:0022803	MF	passive transmembrane transporter activity	480	39	8.92279e-05	0.0244311
GO:0022832	MF	voltage-gated channel activity	191	24	1.8114e-05	0.0078702
GO:0022836	MF	gated channel activity	309	31	6.29666e-05	0.0209207
GO:0022839	MF	monoatomic ion gated channel activity	308	31	5.87793e-05	0.0198209
GO:0022843	MF	voltage-gated monoatomic cation channel activity	150	21	1.54003e-05	0.0071008
GO:0022890	MF	inorganic cation transmembrane transporter activity	535	43	8.93447e-05	0.0244311
GO:0030154	BP	cell differentiation	4177	218	8.96047e-06	0.00501265
GO:0030182	BP	neuron differentiation	1346	107	2.81074e-08	3.73548e-05
GO:0030424	CC	axon	619	54	2.2872e-05	0.00956941
GO:0030425	CC	dendrite	589	55	4.55868e-06	0.00312104
GO:0032355	BP	response to estradiol	110	14	0.000189691	0.0446425
GO:0032501	BP	multicellular organismal process	7369	329	4.39867e-06	0.00312104
GO:0032993	CC	protein-DNA complex	1327	80	7.61999e-05	0.0229545
GO:0035295	BP	tube development	1123	73	0.000168093	0.0404014
GO:0036477	CC	somatodendritic compartment	801	68	2.81622e-06	0.00235655
GO:0042734	CC	presynaptic membrane	158	20	0.000199082	0.045825
GO:0042755	BP	eating behavior	37	9	3.02789e-06	0.00235893
GO:0043005	CC	neuron projection	1254	91	1.48651e-05	0.00699682
GO:0043025	CC	neuronal cell body	468	44	9.31844e-06	0.00501265
GO:0043204	CC	perikaryon	142	18	0.000101696	0.0261092
GO:0043565	MF	sequence-specific DNA binding	1562	101	3.08412e-09	5.35996e-06
GO:0043679	CC	axon terminus	108	17	7.19979e-06	0.00438568
GO:0044297	CC	cell body	531	46	2.99713e-05	0.011477
GO:0044306	CC	neuron projection terminus	123	20	7.38143e-07	0.00075804
GO:0045202	CC	synapse	1377	101	2.35506e-06	0.00204646
GO:0045933	BP	positive regulation of muscle contraction	46	9	6.83143e-05	0.0213626
GO:0045987	BP	positive regulation of smooth muscle contraction	30	8	1.39817e-05	0.00686715
GO:0046873	MF	metal ion transmembrane transporter activity	425	40	1.94677e-05	0.00829875
GO:0048167	BP	regulation of synaptic plasticity	204	25	1.45522e-05	0.00699529
GO:0048513	BP	animal organ development	2930	166	1.58727e-05	0.00717224
GO:0048565	BP	digestive tract development	130	17	0.000140491	0.0341303
GO:0048608	BP	reproductive structure development	285	26	8.97528e-05	0.0244311
GO:0048699	BP	generation of neurons	1422	113	1.27129e-08	2.00463e-05
GO:0048731	BP	system development	3852	230	2.21944e-09	4.17864e-06
GO:0048856	BP	anatomical structure development	5684	281	1.29645e-05	0.00651691
GO:0048869	BP	cellular developmental process	4179	218	9.12748e-06	0.00501265
GO:0050804	BP	modulation of chemical synaptic transmission	468	41	0.000194589	0.0453232
GO:0050806	BP	positive regulation of synaptic transmission	166	19	0.000220068	0.0492278
GO:0050877	BP	nervous system process	1381	73	3.27577e-05	0.0121327
GO:0050890	BP	cognition	303	31	3.67288e-05	0.0131716
GO:0051094	BP	positive regulation of developmental process	1306	84	6.90246e-05	0.0213626
GO:0055123	BP	digestive system development	142	18	0.000121335	0.0301243
GO:0060441	BP	epithelial tube branching involved in lung morphogenesis	30	9	1.29802e-05	0.00651691
GO:0061458	BP	reproductive system development	289	26	0.000111366	0.0282708
GO:0072163	BP	mesonephric epithelium development	95	15	8.05778e-05	0.0233397
GO:0072164	BP	mesonephric tubule development	95	15	8.05778e-05	0.0233397
GO:0097060	CC	synaptic membrane	368	37	5.72521e-05	0.0195984
GO:0097447	CC	dendritic tree	591	55	4.88138e-06	0.003151
GO:0098793	CC	presynapse	539	48	2.50711e-05	0.00993738
GO:0098794	CC	postsynapse	615	54	2.94272e-05	0.0114629
GO:0098916	BP	anterograde trans-synaptic signaling	719	63	6.58493e-07	0.000708445
GO:0099177	BP	regulation of trans-synaptic signaling	469	41	0.0002008	0.045825
GO:0099536	BP	synaptic signaling	746	64	1.3881e-06	0.00130672
GO:0099537	BP	trans-synaptic signaling	724	63	9.01058e-07	0.000885114
GO:0140110	MF	transcription regulator activity	1825	113	1.33092e-08	2.00463e-05
GO:0150034	CC	distal axon	261	28	8.85846e-05	0.0244311
GO:1990837	MF	sequence-specific double-stranded DNA binding	1460	101	9.99819e-11	3.76457e-07

## Sheet: GO results;aDMP;hyper;promoter
Gene Ontology Significant Pathway Results using Age-Associated Hypermethylated DMPs located at CpG Islands and Mapped Near Transcription Start Sites (TSS200 & TSS1500) & 1st Exon
	ONTOLOGY	TERM	N	DE	P.DE	FDR
GO:0000976	MF	transcription cis-regulatory region binding	1401	62	7.64477e-08	0.00023408
GO:0000977	MF	RNA polymerase II transcription regulatory region sequence-specific DNA binding	1310	59	5.89156e-08	0.00023408
GO:0000978	MF	RNA polymerase II cis-regulatory region sequence-specific DNA binding	1116	50	2.20461e-06	0.00355776
GO:0000981	MF	DNA-binding transcription factor activity, RNA polymerase II-specific	1278	61	4.39656e-09	4.96657e-05
GO:0000987	MF	cis-regulatory region sequence-specific DNA binding	1137	50	4.61438e-06	0.00579181
GO:0001067	MF	transcription regulatory region nucleic acid binding	1403	62	8.28857e-08	0.00023408
GO:0003008	BP	system process	2147	74	4.02151e-05	0.0252383
GO:0003690	MF	double-stranded DNA binding	1551	64	4.0644e-07	0.00083479
GO:0003700	MF	DNA-binding transcription factor activity	1364	61	3.01265e-08	0.000170162
GO:0004888	MF	transmembrane signaling receptor activity	1147	37	8.70656e-05	0.0437127
GO:0005216	MF	monoatomic ion channel activity	423	26	9.97873e-05	0.0482368
GO:0005249	MF	voltage-gated potassium channel activity	97	11	0.000109327	0.0498623
GO:0005261	MF	monoatomic cation channel activity	324	25	3.84021e-06	0.00578413
GO:0005267	MF	potassium channel activity	120	14	9.04177e-06	0.00872156
GO:0007267	BP	cell-cell signaling	1624	71	1.77318e-05	0.0155183
GO:0007268	BP	chemical synaptic transmission	719	41	1.92321e-05	0.0155183
GO:0007275	BP	multicellular organism development	4512	159	9.47566e-07	0.0016468
GO:0007389	BP	pattern specification process	459	31	4.42307e-06	0.00579181
GO:0007399	BP	nervous system development	2392	112	3.51071e-09	4.96657e-05
GO:0007417	BP	central nervous system development	971	52	7.07522e-06	0.00799252
GO:0007610	BP	behavior	627	34	0.000105667	0.0497362
GO:0007613	BP	memory	120	13	5.66381e-05	0.0304673
GO:0009653	BP	anatomical structure morphogenesis	2649	103	4.9112e-05	0.0277397
GO:0009887	BP	animal organ morphogenesis	1011	50	7.22969e-05	0.0371228
GO:0015079	MF	potassium ion transmembrane transporter activity	153	15	4.66975e-05	0.0277397
GO:0022008	BP	neurogenesis	1649	82	2.22949e-07	0.000559678
GO:0030154	BP	cell differentiation	4177	140	2.95015e-05	0.019861
GO:0030182	BP	neuron differentiation	1346	66	1.86776e-05	0.0155183
GO:0030424	CC	axon	619	37	5.09997e-05	0.0281033
GO:0032501	BP	multicellular organismal process	7369	207	2.87545e-05	0.019861
GO:0042755	BP	eating behavior	37	7	9.2647e-06	0.00872156
GO:0043005	CC	neuron projection	1254	61	3.17876e-05	0.0205193
GO:0043565	MF	sequence-specific DNA binding	1562	64	9.11247e-07	0.0016468
GO:0044306	CC	neuron projection terminus	123	13	4.15564e-05	0.0253752
GO:0045202	CC	synapse	1377	66	2.21749e-05	0.0172758
GO:0045987	BP	positive regulation of smooth muscle contraction	30	6	6.51109e-05	0.0342105
GO:0048167	BP	regulation of synaptic plasticity	204	17	0.000110349	0.0498623
GO:0048513	BP	animal organ development	2930	106	0.000100347	0.0482368
GO:0048699	BP	generation of neurons	1422	70	8.84112e-06	0.00872156
GO:0048731	BP	system development	3852	150	1.48349e-08	0.000111722
GO:0048856	BP	anatomical structure development	5684	180	2.31163e-05	0.0174089
GO:0048869	BP	cellular developmental process	4179	140	2.98887e-05	0.019861
GO:0050789	BP	regulation of biological process	11290	285	5.8717e-06	0.00698207
GO:0050794	BP	regulation of cellular process	10768	275	4.3976e-06	0.00579181
GO:0050877	BP	nervous system process	1381	48	0.000112561	0.0498647
GO:0065007	BP	biological regulation	11666	291	9.18716e-06	0.00872156
GO:0098916	BP	anterograde trans-synaptic signaling	719	41	1.92321e-05	0.0155183
GO:0099536	BP	synaptic signaling	746	41	4.79055e-05	0.0277397
GO:0099537	BP	trans-synaptic signaling	724	41	2.39509e-05	0.0174556
GO:0140110	MF	transcription regulator activity	1825	74	2.88475e-07	0.000651752
GO:1990837	MF	sequence-specific double-stranded DNA binding	1460	64	6.68804e-08	0.00023408

## Sheet: GO results;hypo;aDMPs;InterCGI
Gene Ontology Significant Pathway Results using Age-Associated Hypomethylated Probes located within interCGI regions
	ONTOLOGY	TERM	N	DE	P.DE	FDR
GO:0030312	CC	external encapsulating structure	537	37	1.79285e-06	0.013502
GO:0031012	CC	extracellular matrix	536	37	1.69599e-06	0.013502
GO:0062023	CC	collagen-containing extracellular matrix	406	31	1.47273e-06	0.013502
