# Supplementary material for: Age-related changes in DNA methylation in a sample of elderly Brazilians
Source: Clin Epigenetics. 2025 Feb 5;17:17. doi: 10.1186/s13148-025-01821-3 (PMC11796210; doi:10.1186/s13148-025-01821-3)
Supplement: Supplementary file 5 — Additional file5. [file 13148_2025_1821_MOESM5_ESM.xlsx]

## Sheet: GO results; aDMRs
Gene Ontology Significant Pathway Results using All Age-Associated DMRs
	ONTOLOGY	TERM	N	DE	P.DE	FDR
GO:0000976	MF	transcription cis-regulatory region binding	1401	48	4.85195e-05	0.0498273
GO:0007156	BP	homophilic cell adhesion via plasma membrane adhesion molecules	162	14	1.75422e-05	0.0283093
GO:0007267	BP	cell-cell signaling	1624	66	3.46414e-06	0.0124457
GO:0007268	BP	chemical synaptic transmission	719	39	4.40691e-06	0.0124457
GO:0007275	BP	multicellular organism development	4512	136	2.76721e-05	0.0367762
GO:0007399	BP	nervous system development	2392	101	2.97527e-09	6.72202e-05
GO:0007417	BP	central nervous system development	971	45	3.52962e-05	0.0419709
GO:0007420	BP	brain development	679	35	4.2467e-05	0.0479729
GO:0022008	BP	neurogenesis	1649	75	1.12405e-07	0.00126978
GO:0030182	BP	neuron differentiation	1346	60	1.36443e-05	0.0237128
GO:0042734	CC	presynaptic membrane	158	16	9.95124e-06	0.0204389
GO:0045202	CC	synapse	1377	63	1.61693e-06	0.00730625
GO:0048699	BP	generation of neurons	1422	66	9.82279e-07	0.00631273
GO:0048731	BP	system development	3852	124	8.25143e-06	0.0186425
GO:0048856	BP	anatomical structure development	5684	157	4.80971e-05	0.0498273
GO:0070100	BP	negative regulation of chemokine-mediated signaling pathway	6	4	1.88102e-05	0.028332
GO:0097060	CC	synaptic membrane	368	28	1.11764e-06	0.00631273
GO:0098742	BP	cell-cell adhesion via plasma-membrane adhesion molecules	268	18	3.45559e-05	0.0419709
GO:0098793	CC	presynapse	539	31	2.51685e-05	0.0355394
GO:0098916	BP	anterograde trans-synaptic signaling	719	39	4.40691e-06	0.0124457
GO:0099536	BP	synaptic signaling	746	39	1.11397e-05	0.0209732
GO:0099537	BP	trans-synaptic signaling	724	39	5.53433e-06	0.013893

## Sheet: GO results; hyper; aDMRs
Gene Ontology Significant Pathway Results using Hypermethylated Age-Associated DMRs
	ONTOLOGY	TERM	N	DE	P.DE	FDR
GO:0000976	MF	transcription cis-regulatory region binding	1401	44	5.61241e-05	0.0409036
GO:0000977	MF	RNA polymerase II transcription regulatory region sequence-specific DNA binding	1310	42	3.81859e-05	0.0345094
GO:0000981	MF	DNA-binding transcription factor activity, RNA polymerase II-specific	1278	41	4.81003e-05	0.0374735
GO:0001067	MF	transcription regulatory region nucleic acid binding	1403	44	5.94925e-05	0.0420036
GO:0003700	MF	DNA-binding transcription factor activity	1364	43	3.44666e-05	0.032446
GO:0007156	BP	homophilic cell adhesion via plasma membrane adhesion molecules	162	14	5.3318e-06	0.0080046
GO:0007267	BP	cell-cell signaling	1624	62	1.34041e-06	0.00432626
GO:0007268	BP	chemical synaptic transmission	719	37	2.27525e-06	0.00514048
GO:0007275	BP	multicellular organism development	4512	127	4.67384e-06	0.00754258
GO:0007399	BP	nervous system development	2392	97	1.39191e-10	3.14474e-06
GO:0007417	BP	central nervous system development	971	43	1.20471e-05	0.013609
GO:0007420	BP	brain development	679	34	1.11438e-05	0.0132512
GO:0007617	BP	mating behavior	36	6	4.34351e-05	0.0363456
GO:0009887	BP	animal organ morphogenesis	1011	42	5.41399e-05	0.0407728
GO:0022008	BP	neurogenesis	1649	71	3.12998e-08	0.000353579
GO:0030054	CC	cell junction	2098	74	2.92119e-05	0.028695
GO:0030154	BP	cell differentiation	4177	111	7.69144e-05	0.0487755
GO:0030182	BP	neuron differentiation	1346	58	1.60671e-06	0.00453756
GO:0032501	BP	multicellular organismal process	7368	164	4.53788e-05	0.0366158
GO:0032502	BP	developmental process	6190	150	7.20106e-05	0.0478511
GO:0042734	CC	presynaptic membrane	158	16	2.71106e-06	0.00531223
GO:0045202	CC	synapse	1377	59	8.12735e-07	0.00306035
GO:0045211	CC	postsynaptic membrane	256	18	7.1433e-05	0.0478511
GO:0048699	BP	generation of neurons	1422	63	1.50062e-07	0.000847587
GO:0048731	BP	system development	3852	117	4.97721e-07	0.002249
GO:0048856	BP	anatomical structure development	5684	146	8.52736e-06	0.0107033
GO:0048869	BP	cellular developmental process	4179	111	7.77195e-05	0.0487755
GO:0060322	BP	head development	725	35	1.86391e-05	0.0191415
GO:0070099	BP	regulation of chemokine-mediated signaling pathway	9	4	4.163e-05	0.0361749
GO:0070100	BP	negative regulation of chemokine-mediated signaling pathway	6	4	1.29466e-05	0.0139287
GO:0097060	CC	synaptic membrane	368	28	1.36039e-07	0.000847587
GO:0098742	BP	cell-cell adhesion via plasma-membrane adhesion molecules	268	18	8.39725e-06	0.0107033
GO:0098793	CC	presynapse	539	31	3.05665e-06	0.00531223
GO:0098916	BP	anterograde trans-synaptic signaling	719	37	2.27525e-06	0.00514048
GO:0099536	BP	synaptic signaling	746	37	5.66873e-06	0.0080046
GO:0099537	BP	trans-synaptic signaling	724	37	2.85201e-06	0.00531223

## Sheet: GO result;hyper;aDMRs;CpGIsland
Gene Ontology Significant Pathway Results using Age-Associated Hypermethylated DMRs located at CpG Islands
	ONTOLOGY	TERM	N	DE	P.DE	FDR
GO:0000976	MF	transcription cis-regulatory region binding	1401	43	6.65766e-05	0.0482666
GO:0000977	MF	RNA polymerase II transcription regulatory region sequence-specific DNA binding	1310	41	4.73129e-05	0.0381764
GO:0000981	MF	DNA-binding transcription factor activity, RNA polymerase II-specific	1278	40	6.03042e-05	0.0467803
GO:0001067	MF	transcription regulatory region nucleic acid binding	1403	43	7.04996e-05	0.0482666
GO:0003700	MF	DNA-binding transcription factor activity	1364	42	4.19406e-05	0.0364448
GO:0007156	BP	homophilic cell adhesion via plasma membrane adhesion molecules	162	14	4.1713e-06	0.00713488
GO:0007267	BP	cell-cell signaling	1624	61	1.31511e-06	0.00424462
GO:0007268	BP	chemical synaptic transmission	719	36	3.55002e-06	0.00713488
GO:0007275	BP	multicellular organism development	4512	124	6.99872e-06	0.0093013
GO:0007399	BP	nervous system development	2392	95	1.95318e-10	4.41282e-06
GO:0007417	BP	central nervous system development	971	43	6.75284e-06	0.0093013
GO:0007420	BP	brain development	679	34	6.87465e-06	0.0093013
GO:0007617	BP	mating behavior	36	6	3.77421e-05	0.0350007
GO:0009887	BP	animal organ morphogenesis	1011	42	3.17689e-05	0.0312067
GO:0022008	BP	neurogenesis	1649	69	6.24003e-08	0.000704906
GO:0030054	CC	cell junction	2098	72	4.46492e-05	0.0373615
GO:0030182	BP	neuron differentiation	1346	56	4.4059e-06	0.00713488
GO:0032501	BP	multicellular organismal process	7368	160	6.2117e-05	0.0467803
GO:0042734	CC	presynaptic membrane	158	16	2.05786e-06	0.00516591
GO:0045202	CC	synapse	1377	58	8.52245e-07	0.00320913
GO:0048513	BP	animal organ development	2930	85	6.99954e-05	0.0482666
GO:0048699	BP	generation of neurons	1422	61	3.33046e-07	0.00188113
GO:0048731	BP	system development	3852	114	8.13677e-07	0.00320913
GO:0048856	BP	anatomical structure development	5684	142	1.60149e-05	0.0172297
GO:0060322	BP	head development	725	35	1.14691e-05	0.0136379
GO:0070099	BP	regulation of chemokine-mediated signaling pathway	9	4	3.87296e-05	0.0350007
GO:0070100	BP	negative regulation of chemokine-mediated signaling pathway	6	4	1.21013e-05	0.0136702
GO:0097060	CC	synaptic membrane	368	27	3.10707e-07	0.00188113
GO:0098742	BP	cell-cell adhesion via plasma-membrane adhesion molecules	268	17	2.37637e-05	0.0244043
GO:0098793	CC	presynapse	539	31	1.92151e-06	0.00516591
GO:0098916	BP	anterograde trans-synaptic signaling	719	36	3.55002e-06	0.00713488
GO:0099536	BP	synaptic signaling	746	36	8.60989e-06	0.0108068
GO:0099537	BP	trans-synaptic signaling	724	36	4.42121e-06	0.00713488

## Sheet: GO results;hyper;aDMRs;Promoter
Gene Ontology Significant Pathway Results using Time-Point Hypermethylated DMRs located at CpG Islands and Mapped Near Transcription Start Sites (TSS200 & TSS1500) and 1st Exon
	ONTOLOGY	TERM	N	DE	P.DE	FDR
GO:0007267	BP	cell-cell signaling	1624	58	2.54184e-07	0.00103034
GO:0007268	BP	chemical synaptic transmission	719	35	9.20111e-07	0.00207881
GO:0007275	BP	multicellular organism development	4512	110	3.91346e-05	0.0401895
GO:0007399	BP	nervous system development	2392	85	2.38126e-09	5.37997e-05
GO:0007417	BP	central nervous system development	971	40	6.94479e-06	0.00980648
GO:0007420	BP	brain development	679	31	1.48134e-05	0.0185933
GO:0009887	BP	animal organ morphogenesis	1011	39	3.22209e-05	0.034665
GO:0022008	BP	neurogenesis	1649	65	2.94088e-08	0.000322264
GO:0030054	CC	cell junction	2098	70	3.61287e-06	0.00627889
GO:0030182	BP	neuron differentiation	1346	52	4.56633e-06	0.00736908
GO:0042734	CC	presynaptic membrane	158	16	6.12035e-07	0.00197539
GO:0045202	CC	synapse	1377	57	4.27917e-08	0.000322264
GO:0048699	BP	generation of neurons	1422	57	2.73627e-07	0.00103034
GO:0048731	BP	system development	3852	102	6.4355e-06	0.00969314
GO:0060322	BP	head development	725	32	2.17723e-05	0.0258896
GO:0070099	BP	regulation of chemokine-mediated signaling pathway	9	4	2.69778e-05	0.0304755
GO:0070100	BP	negative regulation of chemokine-mediated signaling pathway	6	4	8.8626e-06	0.0117784
GO:0097060	CC	synaptic membrane	368	26	1.7168e-07	0.000969692
GO:0098793	CC	presynapse	539	30	7.12468e-07	0.0020121
GO:0098916	BP	anterograde trans-synaptic signaling	719	35	9.20111e-07	0.00207881
GO:0099536	BP	synaptic signaling	746	35	2.28816e-06	0.00430803
GO:0099537	BP	trans-synaptic signaling	724	35	1.15646e-06	0.00237526

## Sheet: GO result;hyper;tpDMR;CpgIsland
Gene Ontology Significant Pathway Results using Time-Point Associated Hypermethylated DMRs located at CpG Islands
	ONTOLOGY	TERM	N	DE	P.DE	FDR
GO:0000976	MF	transcription cis-regulatory region binding	1401	11	1.08489e-05	0.0110217
GO:0000977	MF	RNA polymerase II transcription regulatory region sequence-specific DNA binding	1310	11	4.75926e-06	0.00721574
GO:0000978	MF	RNA polymerase II cis-regulatory region sequence-specific DNA binding	1116	10	1.11273e-05	0.0110217
GO:0000981	MF	DNA-binding transcription factor activity, RNA polymerase II-specific	1278	11	3.7775e-06	0.00721574
GO:0000987	MF	cis-regulatory region sequence-specific DNA binding	1137	10	1.45833e-05	0.0126723
GO:0001067	MF	transcription regulatory region nucleic acid binding	1403	11	1.11415e-05	0.0110217
GO:0002314	BP	germinal center B cell differentiation	9	2	7.89368e-05	0.04816
GO:0003690	MF	double-stranded DNA binding	1551	11	2.47493e-05	0.0199701
GO:0003700	MF	DNA-binding transcription factor activity	1364	11	6.06821e-06	0.00721574
GO:0006139	BP	nucleobase-containing compound metabolic process	5588	19	4.69399e-05	0.0331411
GO:0006351	BP	DNA-templated transcription	3271	18	8.45911e-07	0.00405392
GO:0006355	BP	regulation of DNA-templated transcription	3166	18	6.02373e-07	0.00405392
GO:0006357	BP	regulation of transcription by RNA polymerase II	2380	15	3.58394e-06	0.00721574
GO:0006366	BP	transcription by RNA polymerase II	2473	15	5.15664e-06	0.00721574
GO:0006725	BP	cellular aromatic compound metabolic process	5800	19	8.1002e-05	0.04816
GO:0009889	BP	regulation of biosynthetic process	5255	19	4.5156e-05	0.03291
GO:0016070	BP	RNA metabolic process	4592	19	2.53327e-06	0.00715428
GO:0018130	BP	heterocycle biosynthetic process	3767	18	5.06125e-06	0.00721574
GO:0019219	BP	regulation of nucleobase-containing compound metabolic process	3780	18	5.61076e-06	0.00721574
GO:0019438	BP	aromatic compound biosynthetic process	3779	18	5.23145e-06	0.00721574
GO:0031326	BP	regulation of cellular biosynthetic process	5225	19	4.07321e-05	0.0306754
GO:0032526	BP	response to retinoic acid	105	4	8.62187e-05	0.0499471
GO:0032774	BP	RNA biosynthetic process	3299	18	8.97163e-07	0.00405392
GO:0034654	BP	nucleobase-containing compound biosynthetic process	3696	18	4.08761e-06	0.00721574
GO:0042693	BP	muscle cell fate commitment	20	3	1.30294e-05	0.0117749
GO:0043565	MF	sequence-specific DNA binding	1562	12	4.22194e-06	0.00721574
GO:0044271	BP	cellular nitrogen compound biosynthetic process	4541	18	3.44158e-05	0.0268123
GO:0045892	BP	negative regulation of DNA-templated transcription	1201	10	7.20793e-05	0.0474265
GO:0046483	BP	heterocycle metabolic process	5750	19	7.16927e-05	0.0474265
GO:0051252	BP	regulation of RNA metabolic process	3508	18	2.30188e-06	0.00715428
GO:0060021	BP	roof of mouth development	90	4	8.03228e-05	0.04816
GO:0072166	BP	posterior mesonephric tubule development	2	2	1.17081e-05	0.0110217
GO:0090304	BP	nucleic acid metabolic process	5112	19	1.13306e-05	0.0110217
GO:0140110	MF	transcription regulator activity	1825	14	6.85383e-07	0.00405392
GO:1901360	BP	organic cyclic compound metabolic process	6039	21	5.84229e-06	0.00721574
GO:1901362	BP	organic cyclic compound biosynthetic process	3928	19	1.42182e-06	0.00535386
GO:1902679	BP	negative regulation of RNA biosynthetic process	1214	10	7.34708e-05	0.0474265
GO:1990837	MF	sequence-specific double-stranded DNA binding	1460	11	1.56751e-05	0.0131166
GO:2001141	BP	regulation of RNA biosynthetic process	3183	18	6.20175e-07	0.00405392

## Sheet: GO results;hyper;tpDMR;Promoter
Gene Ontology Significant Pathway Results using Time-Point Hypermethylated DMRs located at CpG Islands and Mapped Near Transcription Start Sites (TSS200 & TSS1500) and 1st Exon
	ONTOLOGY	TERM	N	DE	P.DE	FDR
GO:0006351	BP	DNA-templated transcription	3271	15	5.86322e-06	0.0303072
GO:0006355	BP	regulation of DNA-templated transcription	3166	15	4.37604e-06	0.0303072
GO:0016070	BP	RNA metabolic process	4592	16	1.13223e-05	0.0380175
GO:0032774	BP	RNA biosynthetic process	3299	15	6.17773e-06	0.0303072
GO:0051252	BP	regulation of RNA metabolic process	3508	15	1.34617e-05	0.0380175
GO:0140110	MF	transcription regulator activity	1825	11	1.9746e-05	0.049569
GO:1901360	BP	organic cyclic compound metabolic process	6039	18	1.26063e-05	0.0380175
GO:1901362	BP	organic cyclic compound biosynthetic process	3928	16	6.70721e-06	0.0303072
GO:2001141	BP	regulation of RNA biosynthetic process	3183	15	4.49213e-06	0.0303072
